# Supplementary material for: A taxonomically detailed and large-scale view of the factors affecting the distribution and abundance of tree species planted in private gardens of Christchurch city, New Zealand
Source: PeerJ. 2021 Mar 26;9:e10588. doi: 10.7717/peerj.10588 (PMC8006751; doi:10.7717/peerj.10588)
Supplement: Supplemental Information 1 [file peerj-09-10588-s001.csv]

OBJECTID_1	objectid	inspection	survey_id	street	suburb	feature_id	Class	Botanical	CommonName	Protection	IsNative	Indigenous	IsEdible	Height	Tree_DBH	Tree_Crown	Age_class	Form	Health	Activity	CostToMove	Comments	Package_ID	Packaged	Package_By	Status	Completed	Action	Notes	ImportDate	Created	Modified	Source	globalid_1	NativeVeg	IndigVeg	objectid_2	feature__1	CommonNa_1	IsNative_1	Indigeno_1	IsEdible_1	x	y	shape.type	latitude	longitude	Genus	Species
1	47724	NA	0	NA	NA	45934	Tree	Fraxinus ornus	Manna Ash	Protected	NA	NA	NA	0	0	0	NA	0	0	Retain	0	NA	NA	NA	NA	1	NA	0	NA	NA	18/08/14	18/08/14	CCC	{BAD53E4A-0B64-4FBB-883F-F2D27E7CD736}	NA	NA	47724	45934	Manna Ash	NA	NA	NA	1575313.149	5184014.118	1	-43.49638635	172.6946481	Fraxinus	ornus
2	61039	NA	0	NA	NA	46085	Tree	Thuja orientalis Elegantissima	Elegantsissima Arborvitae	Protected	NA	NA	NA	0	0	0	NA	0	0	Retain	0	NA	NA	NA	NA	1	NA	0	NA	NA	18/08/14	18/08/14	CCC	{2A4FD778-C8D6-4CBD-9A52-C626F6C422BB}	NA	NA	61039	46085	Elegantsissima Arborvitae	NA	NA	NA	1576195.021	5183782.544	1	-43.49850009	172.7055455	Thuja	orientalis
3	61042	NA	0	NA	NA	98953	Tree	Quercus palustris	Pin Oak	Protected	NA	NA	NA	0	0	0	NA	0	0	Retain	0	Subdivision	NA	NA	NA	1	NA	0	NA	NA	18/08/14	18/08/14	CCC	{32F967A6-5656-4BF0-B662-1E380D218740}	NA	NA	61042	98953	Pin Oak	NA	NA	NA	1572977.941	5182052.683	1	-43.51396662	172.6656676	Quercus	palustris
4	61044	NA	0	NA	NA	21080	Tree	Betula pendula	Silver Birch	Protected	NA	NA	NA	0	0	0	NA	0	0	Retain	0	NA	NA	NA	NA	1	NA	0	NA	NA	18/08/14	18/08/14	CCC	{2DA522AC-3613-47F8-A79F-6102AE253AB6}	NA	NA	61044	21080	Silver Birch	NA	NA	NA	1574685.185	5182927.02	1	-43.50615377	172.6868305	Betula	pendula
5	61050	NA	0	NA	NA	107059	Tree	Cordyline australis	Cabbage Tree	Protected	NA	NA	NA	0	0	0	NA	0	0	Retain	0	NA	NA	NA	NA	1	NA	0	NA	NA	18/08/14	18/08/14	CCC	{B9325747-AC36-4DB7-9223-5907543F61EA}	NA	NA	61050	107059	Cabbage Tree	Yes	Yes	No	1575727.97	5194507.881	1	-43.4019114	172.7002459	Cordyline	australis
6	54920	5/09/13	33976	Gertrude Place	Avondale	33973	Tree	Other	Other	None	NA	NA	NA	5.2	0.2	3.3	Juvenile	3	3	Retain	0	NA	NA	NA	NA	1	NA	0	NA	NA	18/08/14	18/08/14	NA	{B19D8814-4025-4BFC-8000-2B318FF6C4C1}	NA	NA	54920	33973	Other	NA	NA	NA	1574836.065	5183396.154	1	-43.5019347	172.6887187	Other	Other
7	54921	14/05/13	35274	Avonside Drive	Avonside	35273	Tree	Prunus armeniaca	Apricot	None	No	No	Yes	6	0.5	4	Mature	4	3	Retain	0	NA	NA	NA	NA	1	NA	0	NA	NA	18/08/14	18/08/14	NA	{9B2E15BD-3F25-4F2E-B243-D3E33DF7FBD8}	NA	NA	54921	35273	Apricot	No	No	Yes	1572938.268	5181602.4	1	-43.51801958	172.6651544	Prunus	armeniaca
8	54924	7/02/13	41164	Hilton Street	Kaiapoi	41163	Tree	Cupressus arizonica Glauca	Blue Arizona Cypress	None	No	No	No	16	0.6	6	Over Mature	4	5	Remove	0	FEL felling; dying	2014-004V	7/05/14	T Pow	2	NA	0	NA	NA	18/08/14	18/08/14	NA	{5964873F-0EF5-450F-B8F3-8815F61E0FB7}	NA	NA	54924	41163	Blue Arizona Cypress	No	No	No	1572257.156	5196400.92	1	-43.38474552	172.65748	Cupressus	arizonica
9	54930	20/05/13	37108	Cowlishaw Street	Avonside	37107	Tree	Albizia julibrissin	Silk Tree	None	No	No	No	5	0.3	4	Mature	3	3	Retain	0	NA	NA	NA	NA	1	NA	0	NA	NA	18/08/14	18/08/14	NA	{8D7CD829-8360-4690-8715-44F05E374DC4}	NA	NA	54930	37107	Silk Tree	No	No	No	1572902.486	5181102.534	1	-43.52251914	172.6646867	Albizia	julibrissin
10	54932	15/05/13	35909	Morris Street	Avonside	35907	Tree	Pittosporum tenuifolium	Kohuhu	None	Yes	Yes	No	6	0.2	3	Mature	3	2	Retain	0	NA	NA	NA	NA	1	NA	0	NA	NA	18/08/14	18/08/14	NA	{4D75A9E2-8FA6-4375-876C-30DE02BEAA33}	NA	NA	54932	35907	Kohuhu	Yes	Yes	No	1573003.325	5181524.043	1	-43.51872748	172.6659554	Pittosporum	tenuifolium
11	54933	30/07/13	45410	Stiles Place	Burwood	45408	Shrub	Phormium	Phormium	None	Yes	No	No	3	0	0	Mature	2	2	Retain	0	NA	NA	NA	NA	1	NA	0	NA	NA	18/08/14	18/08/14	NA	{1FB27DD6-B45D-432D-A12F-85B01D1043E2}	NA	NA	54933	45408	Phormium	Yes	No	No	1574157.876	5182841.826	1	-43.50690281	172.6803034	Phormium	Phormium
12	61051	NA	0	NA	NA	80794	Tree	Tilia xeuropaea	Common Lime	Protected	NA	NA	NA	0	0	0	NA	0	0	Retain	0	NA	NA	NA	NA	1	NA	0	NA	NA	18/08/14	18/08/14	CCC	{CEBF954A-04DE-4ABA-BCD2-D3FB581E216D}	NA	NA	61051	80794	Common Lime	NA	NA	NA	1573360.672	5181911.159	1	-43.51525466	172.6703959	Tilia	xeuropaea
13	61125	NA	0	NA	NA	98936	Tree	Tilia xeuropaea	Common Lime	Protected	NA	NA	NA	0	0	0	NA	0	0	Retain	0	Subdivision	NA	NA	NA	1	NA	0	NA	NA	18/08/14	18/08/14	CCC	{CB477239-2073-4AE7-8167-D64C5DC5B01F}	NA	NA	61125	98936	Common Lime	NA	NA	NA	1572972.8	5182107.667	1	-43.51347135	172.6656068	Tilia	xeuropaea
14	61126	NA	0	NA	NA	105763	Tree	Cordyline australis	Cabbage Tree	Protected	NA	NA	NA	0	0	0	NA	0	0	Retain	0	NA	NA	NA	NA	1	NA	0	NA	NA	18/08/14	18/08/14	CCC	{DD0D66FB-EB52-4E89-B48B-A1BC9D1D09AC}	NA	NA	61126	105763	Cabbage Tree	Yes	Yes	No	1575468.949	5183510.682	1	-43.50092451	172.6965524	Cordyline	australis
15	61127	NA	0	NA	NA	81362	Tree	Podocarpus totara	Totara	Protected	NA	NA	NA	0	0	0	NA	0	0	Retain	0	NA	NA	NA	NA	1	NA	0	NA	NA	18/08/14	18/08/14	CCC	{5A4962B4-3CBA-4CAD-B1F9-165B8A7DFF89}	NA	NA	61127	81362	Totara	Yes	Yes	No	1575173.32	5183391.913	1	-43.50198417	172.6928903	Podocarpus	totara
16	55327	21/05/13	37818	Orari Street	Bexley	37817	Shrub	Coprosma	Coprosma	None	Yes	No	No	3.5	0	0	Mature	3	3	Retain	0	NA	NA	NA	NA	1	NA	0	NA	NA	18/08/14	18/08/14	NA	{14EB3999-A38D-4990-B48A-C4EFF2323045}	NA	NA	55327	37817	Coprosma	Yes	No	No	1577519.575	5182446.787	1	-43.51056852	172.7218736	Coprosma	Coprosma
17	61488	NA	0	NA	NA	57947	Tree	Eucalyptus gunnii	Cider Gum	Protected	NA	NA	NA	0	0	0	NA	0	0	Retain	0	NA	NA	NA	NA	1	NA	0	NA	NA	18/08/14	18/08/14	CCC	{5FCEA5FB-F3FD-4418-ADEC-AF9B21FD0E8A}	NA	NA	61488	57947	Cider Gum	NA	NA	NA	1575475.708	5194418.588	1	-43.40270721	172.6971267	Eucalyptus	gunnii
18	61128	NA	0	NA	NA	99642	Tree	Fraxinus ornus	Manna Ash	Protected	NA	NA	NA	0	0	0	NA	0	0	Retain	0	NA	NA	NA	NA	1	NA	0	NA	NA	18/08/14	18/08/14	CCC	{29A56DDD-038A-4EE8-B412-8F2E7BEB96D0}	NA	NA	61128	99642	Manna Ash	NA	NA	NA	1574018.684	5182165.244	1	-43.51299002	172.6785492	Fraxinus	ornus
19	61261	NA	0	NA	NA	81914	Tree	Dodonaea viscosa	Ake Ake	Protected	NA	NA	NA	0	0	0	NA	0	0	Retain	0	NA	NA	NA	NA	1	NA	0	NA	NA	18/08/14	18/08/14	CCC	{40A80E94-5C13-4950-A3C4-4FB8032C588E}	NA	NA	61261	81914	Ake Ake	Yes	Yes	No	1577795.747	5182036.832	1	-43.51426809	172.7252735	Dodonaea	viscosa
20	61988	NA	0	NA	NA	19749	Tree	Platanus xacerifolia	London Plane	Protected	NA	NA	NA	0	0	0	NA	0	0	Retain	0	NA	T10092	7/08/14	T Pow	2	NA	0	NA	NA	18/08/14	18/08/14	CCC	{DE09D857-5337-40BC-90CD-A57ABF0E2D42}	NA	NA	61988	19749	London Plane	NA	NA	NA	1572624.258	5180754.253	1	-43.52564495	172.6612264	Platanus	xacerifolia
21	61264	NA	0	NA	NA	101928	Tree	Sophora tetraptera	Large-leaved Kowhai	Protected	NA	NA	NA	0	0	0	NA	0	0	Retain	0	NA	NA	NA	NA	1	NA	0	NA	NA	18/08/14	18/08/14	CCC	{94DDAD7B-8EE7-4AC7-9EE9-FA410CCEA363}	NA	NA	61264	101928	Large-leaved Kowhai	Yes	No	No	1580954.197	5174918.555	1	-43.57844935	172.7641009	Sophora	tetraptera
22	61267	NA	0	NA	NA	81272	Tree	Alnus glutinosa	Common Alder	Protected	NA	NA	NA	0	0	0	NA	0	0	Retain	0	NA	NA	NA	NA	1	NA	0	NA	NA	18/08/14	18/08/14	CCC	{84018344-E044-471D-ADD6-12AB39133614}	NA	NA	61267	81272	Common Alder	NA	NA	NA	1575556.567	5183452.429	1	-43.50145191	172.6976336	Alnus	glutinosa
23	61268	NA	0	NA	NA	63392	Tree	Cedrus deodara	Deodar Cedar	Protected	NA	NA	NA	0	0	0	NA	0	0	Retain	0	NA	NA	NA	NA	1	NA	0	NA	NA	18/08/14	18/08/14	CCC	{BC288170-43A9-4061-9B34-10EFC5C1448A}	NA	NA	61268	63392	Deodar Cedar	NA	NA	NA	1573634.12	5182838.66	1	-43.50691302	172.6738241	Cedrus	deodara
24	61386	NA	0	NA	NA	26034	Tree	Pseudopanax crassifolium	Lancewood	Protected	NA	NA	NA	0	0	0	NA	0	0	Retain	0	NA	NA	NA	NA	1	NA	0	NA	NA	18/08/14	18/08/14	CCC	{67D2073E-8F49-4DA2-B4E7-BB9AE3860A73}	NA	NA	61386	26034	Lancewood	Yes	Yes	No	1575294.632	5194275.236	1	-43.40399206	172.694884	Pseudopanax	crassifolium
25	61608	NA	0	NA	NA	99006	Tree	Fraxinus ornus	Manna Ash	Protected	NA	NA	NA	0	0	0	NA	0	0	Retain	0	NA	NA	NA	NA	1	NA	0	NA	NA	18/08/14	18/08/14	CCC	{20F96F9D-F162-4874-BE3B-2CD600D32B60}	NA	NA	61608	99006	Manna Ash	NA	NA	NA	1573839.905	5183225.643	1	-43.50343581	172.6763884	Fraxinus	ornus
26	61609	NA	0	NA	NA	81346	Tree	Salix fragilis	Crack Willow	Protected	NA	NA	NA	0	0	0	NA	0	0	Retain	0	NA	NA	NA	NA	1	NA	0	NA	NA	18/08/14	18/08/14	CCC	{D1243768-31E9-430A-A035-691DB3E6C062}	NA	NA	61609	81346	Crack Willow	NA	NA	NA	1575067.6	5183423.713	1	-43.50169431	172.691584	Salix	fragilis
27	61612	NA	0	NA	NA	21164	Tree	Malus prunifolia Rinki	Chinese Crab Apple	Protected	NA	NA	NA	0	0	0	NA	0	0	Retain	0	NA	NA	NA	NA	1	NA	0	NA	NA	18/08/14	18/08/14	CCC	{94DBEF1A-B6FE-4ED0-9216-E55B60D49C39}	NA	NA	61612	21164	Chinese Crab Apple	NA	NA	NA	1573893.193	5183625.384	1	-43.49983834	172.6770667	Malus	prunifolia
28	61614	NA	0	NA	NA	99073	Tree	Malus micromalus	Midget Crab Apple	Protected	NA	NA	NA	0	0	0	NA	0	0	Retain	0	NA	NA	NA	NA	1	NA	0	NA	NA	18/08/14	18/08/14	CCC	{CA643361-FAFA-4BCD-9C30-47757850C947}	NA	NA	61614	99073	Midget Crab Apple	NA	NA	NA	1573722.878	5183146.034	1	-43.50414851	172.6749369	Malus	micromalus
29	61615	NA	0	NA	NA	99036	Tree	Malus prunifolia Rinki	Chinese Crab Apple	Protected	NA	NA	NA	0	0	0	NA	0	0	Retain	0	NA	NA	NA	NA	1	NA	0	NA	NA	18/08/14	18/08/14	CCC	{B6912B12-18CA-4CA0-94A3-21E77B46017D}	NA	NA	61615	99036	Chinese Crab Apple	NA	NA	NA	1573661.082	5183584.112	1	-43.50020181	172.6741937	Malus	prunifolia
30	61617	NA	0	NA	NA	21293	Tree	Pittosporum tenuifolium	Kohuhu	Protected	NA	NA	NA	0	0	0	NA	0	0	Retain	0	NA	NA	NA	NA	1	NA	0	NA	NA	18/08/14	18/08/14	CCC	{46F33166-2C89-41EB-B68E-9D1E236E50F6}	NA	NA	61617	21293	Kohuhu	Yes	Yes	No	1574210.845	5183551.724	1	-43.50051261	172.6809923	Pittosporum	tenuifolium
31	61803	NA	0	NA	NA	20426	Tree	Aesculus hippocastanum	Horse Chestnut	Protected	NA	NA	NA	0	0	0	NA	0	0	Retain	0	Special Purpose Road Zone	NA	NA	NA	1	NA	0	NA	NA	18/08/14	18/08/14	CCC	{913292A1-5D17-43A9-8636-AEFFB333A96C}	NA	NA	61803	20426	Horse Chestnut	NA	NA	NA	1574438.3	5182245.175	1	-43.5122848	172.6837444	Aesculus	hippocastanum
32	61804	NA	0	NA	NA	45368	Tree	Alnus glutinosa	Common Alder	Protected	NA	NA	NA	0	0	0	NA	0	0	Retain	0	NA	NA	NA	NA	1	NA	0	NA	NA	18/08/14	18/08/14	CCC	{395F61D7-F8A8-47B3-B2A0-35A3FDCA1BA5}	NA	NA	61804	45368	Common Alder	NA	NA	NA	1577581.987	5182030.178	1	-43.51432162	172.7226286	Alnus	glutinosa
33	61806	28/07/14	68363	Wainoni Road	Wainoni	68362	Tree	Cordyline australis	Cabbage Tree	None	Yes	Yes	No	2.3	0.1	1.2	Juvenile	3	3	Retain	0	NA	T10092	7/08/14	T Pow	2	NA	0	NA	31/12/1899 0:00:00	18/08/14	18/08/14	NA	{23443526-6954-4D07-97FF-A88526794070}	NA	NA	61806	68362	Cabbage Tree	Yes	Yes	No	1574509.777	5181606.739	1	-43.51803581	172.6845988	Cordyline	australis
34	61807	NA	0	NA	NA	45524	Tree	Eucalyptus niphophila	Snow Gum, Alpine Snow Gum	Protected	NA	NA	NA	0	0	0	NA	0	0	Retain	0	NA	NA	NA	NA	1	NA	0	NA	NA	18/08/14	18/08/14	CCC	{20C2231D-9EB9-43C1-B12D-9214793B6A53}	NA	NA	61807	45524	Snow Gum, Alpine Snow Gum	NA	NA	NA	1577172.308	5182102.485	1	-43.51365815	172.717563	Eucalyptus	niphophila
35	62039	NA	0	NA	NA	107123	Tree	Pseudopanax crassifolium	Lancewood	Protected	NA	NA	NA	0	0	0	NA	0	0	Retain	0	NA	NA	NA	NA	1	NA	0	NA	NA	18/08/14	18/08/14	CCC	{A6335B85-412B-4F02-979D-068BCC6F8F9E}	NA	NA	62039	107123	Lancewood	Yes	Yes	No	1575314.545	5194485.709	1	-43.40209754	172.6951394	Pseudopanax	crassifolium
36	62217	NA	0	NA	NA	4499	Tree	Sophora microphylla	Small-leaved Kowhai	Protected	NA	NA	NA	0	0	0	NA	0	0	Retain	0	Subdivision	T10092	7/08/14	T Pow	2	NA	0	NA	NA	18/08/14	18/08/14	CCC	{3A9D7B91-B434-46EA-BE0B-B45AE8EAEF1B}	NA	NA	62217	4499	Small-leaved Kowhai	Yes	Yes	No	1572588.587	5180727.736	1	-43.5258824	172.6607837	Sophora	microphylla
37	65809	13/05/13	34928	Cardrona Street	Avondale	34927	Shrub	Olearia sp	NULL	None	No	No	No	2.5	0	0	Juvenile	3	3	Retain	0	NA	NA	NA	NA	1	NA	0	NA	NA	18/08/14	18/08/14	NA	{16E57185-52A5-44A3-81D7-5FCCAAD474CF}	NA	NA	65809	34927	NULL	No	No	No	1574543.898	5182226.876	1	-43.51245317	172.68505	Olearia
38	62306	NA	0	NA	NA	24194	Tree	Malus xProfusion	Purple Crab Apple	Protected	NA	NA	NA	0	0	0	NA	0	0	Retain	0	NA	NA	NA	NA	1	NA	0	NA	NA	18/08/14	18/08/14	CCC	{30A1E43E-C0DA-4EE9-8BA8-057BA1F5E5AC}	NA	NA	62306	24194	Purple Crab Apple	NA	NA	NA	1576150.329	5183588.924	1	-43.50024206	172.7049842	Malus	xProfusion
39	62307	NA	0	NA	NA	45478	Tree	Banksia integrifolia	Coast Banksia	Protected	NA	NA	NA	0	0	0	NA	0	0	Retain	0	NA	NA	NA	NA	1	NA	0	NA	NA	18/08/14	18/08/14	CCC	{8DBA878F-7A31-44D2-B782-964F817E3615}	NA	NA	62307	45478	Coast Banksia	NA	NA	NA	1577517.644	5181838.719	1	-43.51604362	172.7218246	Banksia	integrifolia
40	62456	NA	0	NA	NA	81674	Tree	Salix babylonica	Babylon Weeping Willow	Protected	NA	NA	NA	0	0	0	NA	0	0	Retain	0	NA	NA	NA	NA	1	NA	0	NA	NA	18/08/14	18/08/14	CCC	{77CA68A5-48B6-4BD0-ADB5-19FE6E346D71}	NA	NA	62456	81674	Babylon Weeping Willow	NA	NA	NA	1574724.989	5183537.05	1	-43.5006623	172.6873513	Salix	babylonica
41	62493	NA	0	NA	NA	21110	Tree	Fraxinus ornus	Manna Ash	Protected	NA	NA	NA	0	0	0	NA	0	0	Retain	0	NA	NA	NA	NA	1	NA	0	NA	NA	18/08/14	18/08/14	CCC	{D126C011-9815-49EB-82CC-A10DBF560655}	NA	NA	62493	21110	Manna Ash	NA	NA	NA	1574652.889	5182807.509	1	-43.50722876	172.6864255	Fraxinus	ornus
42	62549	NA	0	NA	NA	20516	Tree	Fraxinus ornus	Manna Ash	Protected	NA	NA	NA	0	0	0	NA	0	0	Retain	0	NA	NA	NA	NA	1	NA	0	NA	NA	18/08/14	18/08/14	CCC	{0DCF6D6B-DD76-45CC-8C82-7DFD26ECD1B7}	NA	NA	62549	20516	Manna Ash	NA	NA	NA	1574023.668	5182256.484	1	-43.51216866	172.6786152	Fraxinus	ornus
43	62551	NA	0	NA	NA	107097	Tree	Fraxinus excelsior Green Glow	Ash	Protected	NA	NA	NA	0	0	0	NA	0	0	Retain	0	NA	NA	NA	NA	1	NA	0	NA	NA	18/08/14	18/08/14	CCC	{AA0EE459-266E-45C1-A79E-28564DF66BBF}	NA	NA	62551	107097	Ash	NA	NA	NA	1575294.999	5194074.593	1	-43.40579872	172.6948795	Fraxinus	excelsior
44	62552	NA	0	NA	NA	21416	Tree	Fraxinus ornus	Manna Ash	Protected	NA	NA	NA	0	0	0	NA	0	0	Retain	0	NA	NA	NA	NA	1	NA	0	NA	NA	18/08/14	18/08/14	CCC	{183DCAA8-07A6-4F81-B7C6-5194132E3672}	NA	NA	62552	21416	Manna Ash	NA	NA	NA	1575145.672	5183569.231	1	-43.50038665	172.6925564	Fraxinus	ornus
45	62598	8/08/14	69589	Ferner Street	Dallington	69588	Shrub	Phormium	Phormium	None	Yes	No	No	1.5	0	0	Juvenile	3	3	Retain	0	NA	NA	NA	NA	1	NA	0	NA	11/08/14 00:00	18/08/14	18/08/14	NA	{9CAA578E-3CC3-4026-B331-45A4870AA4A2}	NA	NA	62598	69588	Phormium	Yes	No	No	1574010.22	5182192.907	1	-43.51274066	172.6784458	Phormium	Phormium
46	47725	NA	0	NA	NA	81365	Tree	Plagianthus regius	Ribbonwood	Protected	NA	NA	NA	0	0	0	NA	0	0	Retain	0	NA	NA	NA	NA	1	NA	0	NA	NA	18/08/14	18/08/14	CCC	{5677BE8F-FCCC-4F95-86FD-F86E0B5E147C}	NA	NA	47725	81365	Ribbonwood	Yes	Yes	No	1575182.463	5183395.654	1	-43.50195079	172.6930035	Plagianthus	regius
47	47728	NA	0	NA	NA	45018	Tree	Fraxinus ornus	Manna Ash	Protected	NA	NA	NA	0	0	0	NA	0	0	Retain	0	NA	NA	NA	NA	1	NA	0	NA	NA	18/08/14	18/08/14	CCC	{57C58861-C005-4911-9760-DEBBCA37E874}	NA	NA	47728	45018	Manna Ash	NA	NA	NA	1575180.974	5184175.863	1	-43.4949256	172.6930207	Fraxinus	ornus
48	47729	NA	0	NA	NA	58013	Tree	Pinus radiata	Monterey Pine	Protected	NA	NA	NA	0	0	0	NA	0	0	Retain	0	NA	NA	NA	NA	1	NA	0	NA	NA	18/08/14	18/08/14	CCC	{EECF3063-1353-452D-9CFB-FB385D1C9625}	NA	NA	47729	58013	Monterey Pine	NA	NA	NA	1575566.825	5194414.012	1	-43.40275139	172.6982517	Pinus	radiata
49	47731	NA	0	NA	NA	81357	Tree	Salix fragilis	Crack Willow	Protected	NA	NA	NA	0	0	0	NA	0	0	Retain	0	NA	NA	NA	NA	1	NA	0	NA	NA	18/08/14	18/08/14	CCC	{7B76A7FF-D76B-44A5-8F23-2CFC6FBB5D6D}	NA	NA	47731	81357	Crack Willow	NA	NA	NA	1575150.121	5183392.437	1	-43.50197868	172.6926033	Salix	fragilis
50	47734	NA	0	NA	NA	81397	Tree	Plagianthus regius	Ribbonwood	Protected	NA	NA	NA	0	0	0	NA	0	0	Retain	0	NA	NA	NA	NA	1	NA	0	NA	NA	18/08/14	18/08/14	CCC	{51EEDB9F-C09A-484D-A2B7-B0D8732EF1C8}	NA	NA	47734	81397	Ribbonwood	Yes	Yes	No	1576167.939	5183354.875	1	-43.50235005	172.7051918	Plagianthus	regius
51	47735	NA	0	NA	NA	81612	Tree	Populus xCrow's Nest	NA	Protected	NA	NA	NA	0	0	0	NA	0	0	Retain	0	Notable	NA	NA	NA	1	NA	0	NA	NA	18/08/14	18/08/14	CCC	{EBF8A665-B108-4C8C-9EDC-96416469DAB5}	NA	NA	47735	81612	NA	NA	NA	NA	1574398.892	5182518.038	1	-43.50982655	172.6832697	Populus	xCrow
52	47737	NA	0	NA	NA	99681	Tree	Fraxinus pennsylvanica	Red Ash	Protected	NA	NA	NA	0	0	0	NA	0	0	Retain	0	NA	NA	NA	NA	1	NA	0	NA	NA	18/08/14	18/08/14	CCC	{9E166A2E-8667-4BE4-8371-6347603350EB}	NA	NA	47737	99681	Red Ash	NA	NA	NA	1574415.248	5182728.873	1	-43.50792872	172.683482	Fraxinus	pennsylvanica
53	47738	NA	0	NA	NA	81593	Tree	Fraxinus americana	White Ash	Protected	NA	NA	NA	0	0	0	NA	0	0	Retain	0	NA	NA	NA	NA	1	NA	0	NA	NA	18/08/14	18/08/14	CCC	{9EFC0E47-1F67-4C0C-8567-F2EAEBD34FCC}	NA	NA	47738	81593	White Ash	NA	NA	NA	1574431.273	5182323.63	1	-43.51157813	172.6836612	Fraxinus	americana
54	47744	NA	0	NA	NA	79189	Tree	Cordyline australis	Cabbage Tree	Protected	NA	NA	NA	0	0	0	NA	0	0	Retain	0	Special Purpose Road Zone	NA	NA	NA	1	NA	0	NA	NA	18/08/14	18/08/14	CCC	{B5DBAACF-FBE3-4352-AD24-DBE9DE07D38E}	NA	NA	47744	79189	Cabbage Tree	Yes	Yes	No	1576645.241	5183133.16	1	-43.50436148	172.7110863	Cordyline	australis
55	47747	NA	0	NA	NA	24208	Tree	Betula pendula	Silver Birch	Protected	NA	NA	NA	0	0	0	NA	0	0	Retain	0	NA	NA	NA	NA	1	NA	0	NA	NA	18/08/14	18/08/14	CCC	{1FE1B56D-361B-4425-B04A-BCAE141FC9EC}	NA	NA	47747	24208	Silver Birch	NA	NA	NA	1576438.218	5183831.026	1	-43.49807127	172.7085557	Betula	pendula
56	63400	NA	0	NA	NA	24292	Tree	Tamarix ramosissima	Late Tamarisk	Protected	NA	NA	NA	0	0	0	NA	0	0	Retain	0	NA	2014-007V	22/05/14	T Pow	3	7/08/14 00:00	0	NA	NA	18/08/14	18/08/14	CCC	{61135DDE-7189-45FD-8AB9-73EAE825698E}	NA	NA	63400	24292	Late Tamarisk	NA	NA	NA	1577446.798	5182555.639	1	-43.50958621	172.7209778	Tamarix	ramosissima
57	63403	NA	0	NA	NA	81089	Tree	Populus simonii Fastigiata	Simon Poplar	Protected	NA	NA	NA	0	0	0	NA	0	0	Retain	0	NA	2014-003V	7/05/14	T Pow	3	7/08/14 00:00	0	NA	NA	18/08/14	18/08/14	CCC	{59BE85BC-725E-4B28-B86B-81E5D6578D3D}	NA	NA	63403	81089	Simon Poplar	NA	NA	NA	1574096.554	5181655.437	1	-43.5175831	172.6794883	Populus	simonii
58	47748	NA	0	NA	NA	45479	Tree	Banksia integrifolia	Coast Banksia	Protected	NA	NA	NA	0	0	0	NA	0	0	Retain	0	NA	NA	NA	NA	1	NA	0	NA	NA	18/08/14	18/08/14	CCC	{E1F677C1-E9BD-4126-A22D-224AC1709BEA}	NA	NA	47748	45479	Coast Banksia	NA	NA	NA	1577521.973	5181840.136	1	-43.51603099	172.7218782	Banksia	integrifolia
59	60743	NA	0	NA	NA	108929	Tree	Ulmus glabra	Wych Elm	Protected	NA	NA	NA	0	0	0	NA	0	0	Retain	0	NA	NA	NA	NA	1	NA	0	NA	NA	18/08/14	18/08/14	CCC	{150FB899-F227-4458-AB6C-1B64728F8CAA}	NA	NA	60743	108929	Wych Elm	NA	NA	NA	1575688.258	5184355.913	1	-43.49332107	172.699303	Ulmus	glabra
60	60744	NA	0	NA	NA	81369	Tree	Salix fragilis	Crack Willow	Protected	NA	NA	NA	0	0	0	NA	0	0	Retain	0	NA	NA	NA	NA	1	NA	0	NA	NA	18/08/14	18/08/14	CCC	{A6837DAB-F70B-4D38-AC20-07551D3796E5}	NA	NA	60744	81369	Crack Willow	NA	NA	NA	1575264.301	5183401.076	1	-43.50190468	172.6940161	Salix	fragilis
61	60745	NA	0	NA	NA	45399	Tree	Ulmus parvifolia	Chinese Elm	Protected	NA	NA	NA	0	0	0	NA	0	0	Retain	0	NA	NA	NA	NA	1	NA	0	NA	NA	18/08/14	18/08/14	CCC	{BE50717F-4E9B-4AC1-80A4-FC39BED6EE82}	NA	NA	60745	45399	Chinese Elm	NA	NA	NA	1577263.312	5182064.006	1	-43.51400739	172.7186873	Ulmus	parvifolia
62	60747	NA	0	NA	NA	81418	Tree	Dodonaea viscosa Purpurea	Purple Ake Ake	Protected	NA	NA	NA	0	0	0	NA	0	0	Retain	0	NA	NA	NA	NA	1	NA	0	NA	NA	18/08/14	18/08/14	CCC	{3CBC3804-E516-4092-ADD4-3C1486BBFC90}	NA	NA	60747	81418	Purple Ake Ake	Yes	Yes	No	1576319.136	5183230.049	1	-43.5034788	172.7070566	Dodonaea	viscosa
63	60749	NA	0	NA	NA	21095	Tree	Betula pendula	Silver Birch	Protected	NA	NA	NA	0	0	0	NA	0	0	Retain	0	NA	NA	NA	NA	1	NA	0	NA	NA	18/08/14	18/08/14	CCC	{2A02DD5F-F43D-4767-979F-C7F62FF12A82}	NA	NA	60749	21095	Silver Birch	NA	NA	NA	1574701.686	5183132.809	1	-43.50430137	172.6870443	Betula	pendula
64	60975	19/12/13	56526	Orari Street	Bexley	56525	Shrub	Pittosporum tenuifolium Irene Paterson	Kohuhu	None	Yes	Yes	No	2	0	0	Mature	3	2	Retain	0	NA	NA	NA	NA	1	NA	0	NA	NA	18/08/14	18/08/14	NA	{C756EB70-BEC9-4712-A94B-9DCF36CCF547}	NA	NA	60975	56525	Kohuhu	Yes	Yes	No	1577316.103	5182297.319	1	-43.51190821	172.7193502	Pittosporum	tenuifolium
65	60750	19/03/14	62504	Kingsford Street	Burwood	62503	Tree	Podocarpus totara Aurea	Golden Totara	None	Yes	Yes	No	4	0.2	4	Mature	3	3	Retain	0	NA	NA	NA	NA	1	NA	0	NA	31/03/14 00:00	18/08/14	18/08/14	NA	{6A0A20EA-E505-499D-83CF-7629E3C73E97}	NA	NA	60750	62503	Golden Totara	Yes	Yes	No	1573720.716	5182902.572	1	-43.5063406	172.6748984	Podocarpus	totara
66	60752	NA	0	NA	NA	84828	Tree	Sophora tetraptera	Large-leaved Kowhai	Protected	NA	NA	NA	0	0	0	NA	0	0	Retain	0	NA	NA	NA	NA	1	NA	0	NA	NA	18/08/14	18/08/14	CCC	{6F3B2CCD-D75A-44C6-B7B7-6F6E177A8C90}	NA	NA	60752	84828	Large-leaved Kowhai	Yes	No	No	1576354.95	5183649.996	1	-43.49969867	172.7075179	Sophora	tetraptera
67	60756	NA	0	NA	NA	97960	Tree	Cordyline australis	Cabbage Tree	Protected	NA	NA	NA	0	0	0	NA	0	0	Retain	0	NA	NA	NA	NA	1	NA	0	NA	NA	18/08/14	18/08/14	CCC	{7F8B9D03-310A-491D-9A66-77CD94EE24E8}	NA	NA	60756	97960	Cabbage Tree	Yes	Yes	No	1579587.446	5177850.49	1	-43.5520137	172.7472835	Cordyline	australis
68	47750	NA	0	NA	NA	45636	Tree	Prunus cerasifera Nigra	Purple-leaf Cherry Plum	Protected	NA	NA	NA	0	0	0	NA	0	0	Retain	0	NA	NA	NA	NA	1	NA	0	NA	NA	18/08/14	18/08/14	CCC	{FC34EC05-44BC-4E2F-BED9-34EE0EAE3ADF}	NA	NA	47750	45636	Purple-leaf Cherry Plum	NA	NA	NA	1576297.779	5183135.464	1	-43.5043298	172.7067883	Prunus	cerasifera
69	47753	NA	0	NA	NA	45578	Tree	Plagianthus regius	Ribbonwood	Protected	NA	NA	NA	0	0	0	NA	0	0	Retain	0	NA	NA	NA	NA	1	NA	0	NA	NA	18/08/14	18/08/14	CCC	{A987AE0A-A8DE-45BF-BC17-72AA4245DB7B}	NA	NA	47753	45578	Ribbonwood	Yes	Yes	No	1577251.8	5181873.426	1	-43.51572306	172.7185369	Plagianthus	regius
70	47754	NA	0	NA	NA	35324	Tree	Myoporum laetum	Ngaio	Protected	NA	NA	NA	0	0	0	NA	0	0	Retain	0	NA	NA	NA	NA	1	NA	0	NA	NA	18/08/14	18/08/14	CCC	{BADC2EED-6931-413B-81A6-2121E05E060E}	NA	NA	47754	35324	Ngaio	NA	NA	NA	1578803.876	5179745.877	1	-43.53492552	172.737657	Myoporum	laetum
71	47756	NA	0	NA	NA	81410	Tree	Sophora tetraptera	Large-leaved Kowhai	Protected	NA	NA	NA	0	0	0	NA	0	0	Retain	0	NA	NA	NA	NA	1	NA	0	NA	NA	18/08/14	18/08/14	CCC	{99FFFA1A-12C4-4417-8AD4-29AA95E7AD35}	NA	NA	47756	81410	Large-leaved Kowhai	Yes	No	No	1576266.604	5183281.303	1	-43.50301564	172.706409	Sophora	tetraptera
72	47758	NA	0	NA	NA	11075	Tree	Cordyline australis	Cabbage Tree	Protected	NA	NA	NA	0	0	0	NA	0	0	Retain	0	NA	NA	NA	NA	1	NA	0	NA	NA	18/08/14	18/08/14	CCC	{988D12CB-8ACF-4B68-B61D-B5A35D496CFB}	NA	NA	47758	11075	Cabbage Tree	Yes	Yes	No	1579248.489	5178879.659	1	-43.54273757	172.7431266	Cordyline	australis
73	47760	NA	0	NA	NA	81604	Tree	Salix babylonica	Babylon Weeping Willow	Protected	NA	NA	NA	0	0	0	NA	0	0	Retain	0	NA	NA	NA	NA	1	NA	0	NA	NA	18/08/14	18/08/14	CCC	{37C3F411-DDBF-4757-A63A-C9180397C3A8}	NA	NA	47760	81604	Babylon Weeping Willow	NA	NA	NA	1574388.496	5182580.469	1	-43.50926406	172.683144	Salix	babylonica
74	47761	NA	0	NA	NA	81350	Tree	Plagianthus regius	Ribbonwood	Protected	NA	NA	NA	0	0	0	NA	0	0	Retain	0	NA	NA	NA	NA	1	NA	0	NA	NA	18/08/14	18/08/14	CCC	{AAD82207-6EA0-460F-A5AF-160E34A5BC3E}	NA	NA	47761	81350	Ribbonwood	Yes	Yes	No	1575093.291	5183419.831	1	-43.50173013	172.6919016	Plagianthus	regius
75	47762	NA	0	NA	NA	10951	Tree	Cordyline australis	Cabbage Tree	Protected	NA	NA	NA	0	0	0	NA	0	0	Retain	0	NA	NA	NA	NA	1	NA	0	NA	NA	18/08/14	18/08/14	CCC	{283A1DF0-872A-4DB5-9FC2-CF83F6F21654}	NA	NA	47762	10951	Cabbage Tree	Yes	Yes	No	1579401.09	5178596.021	1	-43.54529571	172.7450047	Cordyline	australis
76	47764	NA	0	NA	NA	63606	Tree	Populus nigra Italica	Lombardy Poplar	Protected	NA	NA	NA	0	0	0	NA	0	0	Retain	0	NA	NA	NA	NA	1	NA	0	NA	NA	18/08/14	18/08/14	CCC	{A914C663-C78A-449A-BE76-9FD4CD7CF131}	NA	NA	47764	63606	Lombardy Poplar	NA	NA	NA	1573632.375	5183167.382	1	-43.5039531	172.6738184	Populus	nigra
77	47767	NA	0	NA	NA	100699	Tree	Tilia xeuropaea	Common Lime	Protected	NA	NA	NA	0	0	0	NA	0	0	Retain	0	NA	NA	NA	NA	1	NA	0	NA	NA	18/08/14	18/08/14	CCC	{D3EB1190-4629-4124-9FD0-F2D1B7593347}	NA	NA	47767	100699	Common Lime	NA	NA	NA	1572852.197	5181634.459	1	-43.5177278	172.664091	Tilia	xeuropaea
78	47768	NA	0	NA	NA	81258	Tree	Plagianthus regius	Ribbonwood	Protected	NA	NA	NA	0	0	0	NA	0	0	Retain	0	NA	NA	NA	NA	1	NA	0	NA	NA	18/08/14	18/08/14	CCC	{32A4544E-8B4A-48E0-BA05-B49C6A4E6622}	NA	NA	47768	81258	Ribbonwood	Yes	Yes	No	1575343.071	5183386.664	1	-43.50203705	172.6949898	Plagianthus	regius
79	47769	NA	0	NA	NA	80757	Tree	Fraxinus americana	White Ash	Protected	NA	NA	NA	0	0	0	NA	0	0	Retain	0	NA	NA	NA	NA	1	NA	0	NA	NA	18/08/14	18/08/14	CCC	{4BB80BFE-9528-4D41-ADDA-CC6A26FC524E}	NA	NA	47769	80757	White Ash	NA	NA	NA	1572953.252	5181840.543	1	-43.51587586	172.6653516	Fraxinus	americana
80	47770	NA	0	NA	NA	104900	Tree	Magnolia grandiflora	Southern Magnolia	Protected	NA	NA	NA	0	0	0	NA	0	0	Retain	0	NA	NA	NA	NA	1	NA	0	NA	NA	18/08/14	18/08/14	CCC	{A5EBD396-0A2E-43F9-943D-7CB00D3DE3D2}	NA	NA	47770	104900	Southern Magnolia	NA	NA	NA	1575213.652	5184046.406	1	-43.49609233	172.693419	Magnolia	grandiflora
81	47771	NA	0	NA	NA	45470	Tree	Cordyline australis	Cabbage Tree	Protected	NA	NA	NA	0	0	0	NA	0	0	Retain	0	NA	NA	NA	NA	1	NA	0	NA	NA	18/08/14	18/08/14	CCC	{310D12E0-1F11-45BE-B85E-1D08A4418BC7}	NA	NA	47771	45470	Cabbage Tree	Yes	Yes	No	1577380.852	5181793.899	1	-43.51644305	172.7201303	Cordyline	australis
82	47772	NA	0	NA	NA	107011	Tree	Alnus cordata	Italian Alder	Protected	NA	NA	NA	0	0	0	NA	0	0	Retain	0	NA	NA	NA	NA	1	NA	0	NA	NA	18/08/14	18/08/14	CCC	{3CE01F95-F75A-4D16-9011-1F27BBB9D09B}	NA	NA	47772	107011	Italian Alder	NA	NA	NA	1575814.192	5194885.202	1	-43.39851666	172.7013274	Alnus	cordata
83	47773	NA	0	NA	NA	21423	Tree	Fraxinus velutina	Arizona Ash	Protected	NA	NA	NA	0	0	0	NA	0	0	Retain	0	NA	NA	NA	NA	1	NA	0	NA	NA	18/08/14	18/08/14	CCC	{A4025CF7-160E-41EE-8805-A41338B2B0C6}	NA	NA	47773	21423	Arizona Ash	NA	NA	NA	1575207.113	5183760.562	1	-43.49866591	172.6933251	Fraxinus	velutina
84	47775	NA	0	NA	NA	101915	Tree	Pittosporum tenuifolium	Kohuhu	Protected	NA	NA	NA	0	0	0	NA	0	0	Retain	0	NA	NA	NA	NA	1	NA	0	NA	NA	18/08/14	18/08/14	CCC	{0ECAE6ED-4E00-4797-B9A7-24A0771BD4CC}	NA	NA	47775	101915	Kohuhu	Yes	Yes	No	1580830.138	5174839.529	1	-43.57915772	172.7625615	Pittosporum	tenuifolium
85	48522	NA	0	NA	NA	20989	Tree	Fraxinus ornus	Manna Ash	Protected	NA	NA	NA	0	0	0	NA	0	0	Retain	0	NA	NA	NA	NA	1	NA	0	NA	NA	18/08/14	18/08/14	CCC	{BB9C4A8E-5CFB-4C68-93A3-B48DAFB61EE1}	NA	NA	48522	20989	Manna Ash	NA	NA	NA	1574016.032	5182304.501	1	-43.51173605	172.678523	Fraxinus	ornus
86	48549	NA	0	NA	NA	20717	Tree	Prunus avium	Wild Cherry	Protected	NA	NA	NA	0	0	0	NA	0	0	Retain	0	NA	NA	NA	NA	1	NA	0	NA	NA	18/08/14	18/08/14	CCC	{A9469210-D4AE-47DF-9B15-C150EBEFD9D0}	NA	NA	48549	20717	Wild Cherry	NA	NA	NA	1574773.309	5181736.96	1	-43.51687222	172.6878655	Prunus	avium
87	47650	NA	0	NA	NA	104930	Tree	Pittosporum tenuifolium	Kohuhu	Protected	NA	NA	NA	0	0	0	NA	0	0	Retain	0	NA	NA	NA	NA	1	NA	0	NA	NA	18/08/14	18/08/14	CCC	{27BC6E4F-610A-426A-8104-484B01834CB4}	NA	NA	47650	104930	Kohuhu	Yes	Yes	No	1575406.249	5183612.667	1	-43.50000416	172.6957815	Pittosporum	tenuifolium
88	47655	NA	0	NA	NA	19714	Tree	Arbutus unedo	Irish Strawberry Tree	Protected	NA	NA	NA	0	0	0	NA	0	0	Retain	0	NA	NA	NA	NA	1	NA	0	NA	NA	18/08/14	18/08/14	CCC	{0A956825-BD96-43AC-AA24-06648D3767D2}	NA	NA	47655	19714	Irish Strawberry Tree	NA	NA	NA	1572689.792	5181200.666	1	-43.5216278	172.6620598	Arbutus	unedo
89	47661	NA	0	NA	NA	46110	Tree	Sophora microphylla	Small-leaved Kowhai	Protected	NA	NA	NA	0	0	0	NA	0	0	Retain	0	NA	NA	NA	NA	1	NA	0	NA	NA	18/08/14	18/08/14	CCC	{D7121A8D-953C-4F1B-AF59-538B017D8956}	NA	NA	47661	46110	Small-leaved Kowhai	Yes	Yes	No	1576118.526	5183306.608	1	-43.50278307	172.7045784	Sophora	microphylla
90	47776	NA	0	NA	NA	24174	Tree	Fraxinus excelsior	English Ash	Protected	NA	NA	NA	0	0	0	NA	0	0	Retain	0	NA	NA	NA	NA	1	NA	0	NA	NA	18/08/14	18/08/14	CCC	{0297D2E0-C0D2-4F16-9785-BC66E8ECB3F3}	NA	NA	47776	24174	English Ash	NA	NA	NA	1575580.989	5183806.19	1	-43.49826738	172.6979516	Fraxinus	excelsior
91	47777	NA	0	NA	NA	98949	Tree	Tilia xeuropaea	Common Lime	Protected	NA	NA	NA	0	0	0	NA	0	0	Retain	0	Subdivision	NA	NA	NA	1	NA	0	NA	NA	18/08/14	18/08/14	CCC	{5253B2DF-99A2-4911-9D8A-A65808DF9150}	NA	NA	47777	98949	Common Lime	NA	NA	NA	1572996.352	5182058.348	1	-43.51391628	172.6658957	Tilia	xeuropaea
92	47778	NA	0	NA	NA	35289	Tree	Pittosporum crassifolium	Karo	Protected	NA	NA	NA	0	0	0	NA	0	0	Retain	0	NA	NA	NA	NA	1	NA	0	NA	NA	18/08/14	18/08/14	CCC	{AB71DCA2-0EE9-4190-A568-189FAB2123FC}	NA	NA	47778	35289	Karo	Yes	No	No	1578313.336	5177323.206	1	-43.55672548	172.731489	Pittosporum	crassifolium
93	47779	NA	0	NA	NA	107069	Tree	Phebalium squameum	Satin Wood	Protected	NA	NA	NA	0	0	0	NA	0	0	Retain	0	NA	NA	NA	NA	1	NA	0	NA	NA	18/08/14	18/08/14	CCC	{1A528049-9307-4988-951B-1C5A34EB5655}	NA	NA	47779	107069	Satin Wood	NA	NA	NA	1575333.518	5194319.526	1	-43.40359453	172.6953662	Phebalium	squameum
94	47780	NA	0	NA	NA	105741	Tree	Cordyline australis	Cabbage Tree	Protected	NA	NA	NA	0	0	0	NA	0	0	Retain	0	NA	NA	NA	NA	1	NA	0	NA	NA	18/08/14	18/08/14	CCC	{C5E50945-3A0B-4C42-889A-77343C5DE8B8}	NA	NA	47780	105741	Cabbage Tree	Yes	Yes	No	1575547.813	5183526.295	1	-43.50078651	172.6975286	Cordyline	australis
95	47781	NA	0	NA	NA	101867	Tree	Eucalyptus radiata	Narrow-leaved Peppermint	Protected	NA	NA	NA	0	0	0	NA	0	0	Retain	0	NA	NA	NA	NA	1	NA	0	NA	NA	18/08/14	18/08/14	CCC	{1378584D-18CA-45BB-9F7E-5BC04231401C}	NA	NA	47781	101867	Narrow-leaved Peppermint	NA	NA	NA	1580683.267	5174752.425	1	-43.57993822	172.7607394	Eucalyptus	radiata
96	47782	NA	0	NA	NA	20518	Tree	Fraxinus ornus	Manna Ash	Protected	NA	NA	NA	0	0	0	NA	0	0	Retain	0	NA	NA	NA	NA	1	NA	0	NA	NA	18/08/14	18/08/14	CCC	{F7F2D592-0D20-48C4-A574-3F071305F604}	NA	NA	47782	20518	Manna Ash	NA	NA	NA	1574029.877	5182225.235	1	-43.51245025	172.6786905	Fraxinus	ornus
97	47783	NA	0	NA	NA	43304	Tree	Sorbus aria	Whitebeam	Protected	NA	NA	NA	0	0	0	NA	0	0	Retain	0	NA	NA	NA	NA	1	NA	0	NA	NA	18/08/14	18/08/14	CCC	{A23D0EFD-FE0B-4275-B473-B892F05D302B}	NA	NA	47783	43304	Whitebeam	NA	NA	NA	1572873.593	5182117.517	1	-43.51337906	172.6643799	Sorbus	aria
98	48313	NA	0	NA	NA	21440	Tree	Fraxinus ornus	Manna Ash	Protected	NA	NA	NA	0	0	0	NA	0	0	Retain	0	NA	NA	NA	NA	1	NA	0	NA	NA	18/08/14	18/08/14	CCC	{8F3D98EA-B0B2-4450-A6FD-D16DBE2D6CFB}	NA	NA	48313	21440	Manna Ash	NA	NA	NA	1575140.404	5183633.186	1	-43.49981061	172.6924941	Fraxinus	ornus
99	47649	NA	0	NA	NA	81322	Tree	Populus nigra Italica	Lombardy Poplar	Protected	NA	NA	NA	0	0	0	NA	0	0	Retain	0	NA	NA	NA	NA	1	NA	0	NA	NA	18/08/14	18/08/14	CCC	{59537003-3F1F-4616-BC34-11D18F777DA8}	NA	NA	47649	81322	Lombardy Poplar	NA	NA	NA	1575001.251	5183457.025	1	-43.50139215	172.6907648	Populus	nigra
100	60758	NA	0	NA	NA	81678	Tree	Populus simonii Fastigiata	Simon Poplar	Protected	NA	NA	NA	0	0	0	NA	0	0	Retain	0	NA	NA	NA	NA	1	NA	0	NA	NA	18/08/14	18/08/14	CCC	{E7C5F395-88C1-4F3A-926F-BB09D22FB9AA}	NA	NA	60758	81678	Simon Poplar	NA	NA	NA	1574321.324	5182153.66	1	-43.5131048	172.6822929	Populus	simonii
101	60760	NA	0	NA	NA	35315	Tree	Myoporum laetum	Ngaio	Protected	NA	NA	NA	0	0	0	NA	0	0	Retain	0	NA	NA	NA	NA	1	NA	0	NA	NA	18/08/14	18/08/14	CCC	{5CE1B2D1-F1D7-4E66-8DFF-0E82F7D7E17B}	NA	NA	60760	35315	Ngaio	NA	NA	NA	1578836.623	5179645.407	1	-43.5358311	172.7380584	Myoporum	laetum
102	60761	NA	0	NA	NA	24181	Tree	Fraxinus excelsior	English Ash	Protected	NA	NA	NA	0	0	0	NA	0	0	Retain	0	NA	NA	NA	NA	1	NA	0	NA	NA	18/08/14	18/08/14	CCC	{EE7574D9-E187-41D6-AAD7-F8A2F8D56D34}	NA	NA	60761	24181	English Ash	NA	NA	NA	1575532.339	5183630.317	1	-43.49984938	172.6973419	Fraxinus	excelsior
103	60762	NA	0	NA	NA	35310	Tree	Myoporum laetum	Ngaio	Protected	NA	NA	NA	0	0	0	NA	0	0	Retain	0	NA	NA	NA	NA	1	NA	0	NA	NA	18/08/14	18/08/14	CCC	{075D1A2D-92EF-4CF3-AED6-BFB24E66D6B4}	NA	NA	60762	35310	Ngaio	NA	NA	NA	1578854.71	5179587.701	1	-43.53635121	172.73828	Myoporum	laetum
104	60766	NA	0	NA	NA	81646	Tree	Salix xsepulcralis	Niobe Weeping Willow	Protected	NA	NA	NA	0	0	0	NA	0	0	Retain	0	NA	NA	NA	NA	1	NA	0	NA	NA	18/08/14	18/08/14	CCC	{BBA20FA3-4AFB-4F53-9970-A29E33172B99}	NA	NA	60766	81646	Niobe Weeping Willow	NA	NA	NA	1574456.016	5183329.224	1	-43.50252445	172.6840145	Salix	xsepulcralis
105	47815	NA	0	NA	NA	79170	Tree	Cordyline australis	Cabbage Tree	Protected	NA	NA	NA	0	0	0	NA	0	0	Retain	0	Special Purpose Road Zone	NA	NA	NA	1	NA	0	NA	NA	18/08/14	18/08/14	CCC	{F6DA0B90-9F6C-4127-AFB4-B0EC1DF8620D}	NA	NA	47815	79170	Cabbage Tree	Yes	Yes	No	1576931.574	5182976.175	1	-43.50578389	172.7146217	Cordyline	australis
106	47817	NA	0	NA	NA	80915	Tree	Ulmus procera	English Elm	Protected	NA	NA	NA	0	0	0	NA	0	0	Retain	0	NA	NA	NA	NA	1	NA	0	NA	NA	18/08/14	18/08/14	CCC	{EEFAE8AB-3034-4160-81D8-85E2D6DC98F5}	NA	NA	47817	80915	English Elm	NA	NA	NA	1573420.701	5181228.061	1	-43.52140751	172.6711052	Ulmus	procera
107	47820	NA	0	NA	NA	99687	Tree	Fraxinus pennsylvanica	Red Ash	Protected	NA	NA	NA	0	0	0	NA	0	0	Retain	0	NA	NA	NA	NA	1	NA	0	NA	NA	18/08/14	18/08/14	CCC	{A32B60D0-67D3-47C5-A9D2-FC4DB6C0D509}	NA	NA	47820	99687	Red Ash	NA	NA	NA	1574409.239	5182715.167	1	-43.50805192	172.683407	Fraxinus	pennsylvanica
108	47821	NA	0	NA	NA	101921	Tree	Robinia pseudoacacia	Black Locust	Protected	NA	NA	NA	0	0	0	NA	0	0	Retain	0	NA	NA	NA	NA	1	NA	0	NA	NA	18/08/14	18/08/14	CCC	{D8306296-EB40-44E3-9288-067327043DCB}	NA	NA	47821	101921	Black Locust	NA	NA	NA	1580941.028	5174863.963	1	-43.57894056	172.7639358	Robinia	pseudoacacia
109	47827	NA	0	NA	NA	91962	Tree	Dacrydium cupressinum	Rimu	Protected	NA	NA	NA	0	0	0	NA	0	0	Retain	0	NA	NA	NA	NA	1	NA	0	NA	NA	18/08/14	18/08/14	CCC	{05A60A53-E949-460F-957E-CAB94B2B8794}	NA	NA	47827	91962	Rimu	Yes	No	No	1573105.746	5182172.103	1	-43.51289596	172.6672548	Dacrydium	cupressinum
110	47833	NA	0	NA	NA	58005	Tree	Pinus radiata	Monterey Pine	Protected	NA	NA	NA	0	0	0	NA	0	0	Retain	0	NA	NA	NA	NA	1	NA	0	NA	NA	18/08/14	18/08/14	CCC	{8295B46F-AEE4-4D56-B222-D7323C22D9E5}	NA	NA	47833	58005	Monterey Pine	NA	NA	NA	1575606.217	5194384.569	1	-43.40301779	172.6987369	Pinus	radiata
111	47834	NA	0	NA	NA	81665	Tree	Populus yunnanensis	Chinese Poplar	Protected	NA	NA	NA	0	0	0	NA	0	0	Retain	0	NA	NA	NA	NA	1	NA	0	NA	NA	18/08/14	18/08/14	CCC	{02D03085-DCD0-42CA-B035-28C63EEF495D}	NA	NA	47834	81665	Chinese Poplar	NA	NA	NA	1574576.61	5183510.366	1	-43.50089754	172.6855147	Populus	yunnanensis
112	47836	NA	0	NA	NA	81107	Tree	Cedrus libani	Cedar of Lebanon	Protected	NA	NA	NA	0	0	0	NA	0	0	Retain	0	NA	NA	NA	NA	1	NA	0	NA	NA	18/08/14	18/08/14	CCC	{11CEA542-6B0A-4689-92ED-A84179881281}	NA	NA	47836	81107	Cedar of Lebanon	NA	NA	NA	1574655.385	5181752.474	1	-43.51672855	172.6864072	Cedrus	libani
113	47837	NA	0	NA	NA	57943	Tree	Eucalyptus gunnii	Cider Gum	Protected	NA	NA	NA	0	0	0	NA	0	0	Retain	0	NA	NA	NA	NA	1	NA	0	NA	NA	18/08/14	18/08/14	CCC	{43DF0C54-020F-4ADF-9E12-E90B4CEBD142}	NA	NA	47837	57943	Cider Gum	NA	NA	NA	1575476.105	5194411.029	1	-43.40277529	172.6971312	Eucalyptus	gunnii
114	47840	NA	0	NA	NA	81210	Tree	Populus nigra	Black Poplar	Protected	NA	NA	NA	0	0	0	NA	0	0	Retain	0	NA	NA	NA	NA	1	NA	0	NA	NA	18/08/14	18/08/14	CCC	{272B1B31-3E28-46AA-B03B-E544FB6E1C04}	NA	NA	47840	81210	Black Poplar	NA	NA	NA	1574374.442	5182101.648	1	-43.51357494	172.6829476	Populus	nigra
115	47843	NA	0	NA	NA	45827	Tree	Eucalyptus niphophila	Snow Gum, Alpine Snow Gum	Protected	NA	NA	NA	0	0	0	NA	0	0	Retain	0	NA	NA	NA	NA	1	NA	0	NA	NA	18/08/14	18/08/14	CCC	{059E5220-0B74-46CD-9FF2-25B006798BA0}	NA	NA	47843	45827	Snow Gum, Alpine Snow Gum	NA	NA	NA	1576011.437	5183240.5	1	-43.50337489	172.7032508	Eucalyptus	niphophila
116	47844	NA	0	NA	NA	19789	Tree	Fraxinus americana	White Ash	Protected	NA	NA	NA	0	0	0	NA	0	0	Retain	0	NA	NA	NA	NA	1	NA	0	NA	NA	18/08/14	18/08/14	CCC	{EF63F134-A46B-4FF4-9230-B3E6F4170F30}	NA	NA	47844	19789	White Ash	NA	NA	NA	1573000.92	5181189.387	1	-43.52174068	172.6659091	Fraxinus	americana
117	47845	NA	0	NA	NA	24199	Tree	Malus xProfusion	Purple Crab Apple	Protected	NA	NA	NA	0	0	0	NA	0	0	Retain	0	NA	NA	NA	NA	1	NA	0	NA	NA	18/08/14	18/08/14	CCC	{3DD1D363-1B48-4CFF-ACEE-F40D3CE3BDEF}	NA	NA	47845	24199	Purple Crab Apple	NA	NA	NA	1576127.214	5183571.783	1	-43.50039567	172.7046975	Malus	xProfusion
118	47894	NA	0	NA	NA	57987	Tree	Eucalyptus delegatensis	Alpine Ash	Protected	NA	NA	NA	0	0	0	NA	0	0	Retain	0	NA	NA	NA	NA	1	NA	0	NA	NA	18/08/14	18/08/14	CCC	{51D2E4A0-A6C2-4618-9921-6D2CBB32BFEA}	NA	NA	47894	57987	Alpine Ash	NA	NA	NA	1575622.331	5194493.192	1	-43.40204023	172.6989407	Eucalyptus	delegatensis
119	47947	NA	0	NA	NA	81910	Tree	Myoporum laetum	Ngaio	Protected	NA	NA	NA	0	0	0	NA	0	0	Retain	0	NA	NA	NA	NA	1	NA	0	NA	NA	18/08/14	18/08/14	CCC	{9F57ACB9-72CC-4C9C-96D5-2018C9AE4B97}	NA	NA	47947	81910	Ngaio	NA	NA	NA	1577803.281	5182061.395	1	-43.51404714	172.7253678	Myoporum	laetum
120	47895	NA	0	NA	NA	63610	Tree	Populus nigra Italica	Lombardy Poplar	Protected	NA	NA	NA	0	0	0	NA	0	0	Retain	0	NA	NA	NA	NA	1	NA	0	NA	NA	18/08/14	18/08/14	CCC	{DF7EECE6-039D-4A7A-9D02-35E3A4FBD81C}	NA	NA	47895	63610	Lombardy Poplar	NA	NA	NA	1573636.682	5183159.999	1	-43.50401972	172.6738713	Populus	nigra
121	47897	NA	0	NA	NA	21471	Tree	Pittosporum eugenioides	Lemonwood	Protected	NA	NA	NA	0	0	0	NA	0	0	Retain	0	NA	NA	NA	NA	1	NA	0	NA	NA	18/08/14	18/08/14	CCC	{0B62DB0B-81A7-4506-AFDC-30F6772C0FC4}	NA	NA	47897	21471	Lemonwood	Yes	Yes	No	1575074.266	5183861.541	1	-43.49775226	172.6916865	Pittosporum	eugenioides
122	47898	NA	0	NA	NA	99085	Tree	Fraxinus ornus	Manna Ash	Protected	NA	NA	NA	0	0	0	NA	0	0	Retain	0	NA	NA	NA	NA	1	NA	0	NA	NA	18/08/14	18/08/14	CCC	{95F1CBC5-788D-46E1-A4DD-C428E03EE437}	NA	NA	47898	99085	Manna Ash	NA	NA	NA	1573879.738	5182804.264	1	-43.50723136	172.6768609	Fraxinus	ornus
123	47899	NA	0	NA	NA	81907	Tree	Myoporum laetum	Ngaio	Protected	NA	NA	NA	0	0	0	NA	0	0	Retain	0	NA	NA	NA	NA	1	NA	0	NA	NA	18/08/14	18/08/14	CCC	{FFB673DA-65C9-4045-8B0F-C4DC14E4CA29}	NA	NA	47899	81907	Ngaio	NA	NA	NA	1577838.732	5182106.847	1	-43.51363894	172.7258082	Myoporum	laetum
124	60767	NA	0	NA	NA	81653	Tree	Salix matsudana	Pekin Willow	Protected	NA	NA	NA	0	0	0	NA	0	0	Retain	0	NA	NA	NA	NA	1	NA	0	NA	NA	18/08/14	18/08/14	CCC	{8A363F0F-1AF7-41CB-960B-8B89A551ECD0}	NA	NA	60767	81653	Pekin Willow	NA	NA	NA	1574491.54	5183427.811	1	-43.50163798	172.6844585	Salix	matsudana
125	60768	NA	0	NA	NA	63624	Tree	Populus nigra Italica	Lombardy Poplar	Protected	NA	NA	NA	0	0	0	NA	0	0	Retain	0	NA	NA	NA	NA	1	NA	0	NA	NA	18/08/14	18/08/14	CCC	{A3686161-3DBF-4D0D-BC32-564D31DAA0A6}	NA	NA	60768	63624	Lombardy Poplar	NA	NA	NA	1573652.429	5183130.23	1	-43.50428833	172.6740647	Populus	nigra
126	61029	NA	0	NA	NA	10554	Tree	Sophora tetraptera	Large-leaved Kowhai	Protected	NA	NA	NA	0	0	0	NA	0	0	Retain	0	NA	NA	NA	NA	1	NA	0	NA	NA	18/08/14	18/08/14	CCC	{38230FC2-8CCA-43D4-8AAF-088494B0F7C1}	NA	NA	61029	10554	Large-leaved Kowhai	Yes	No	No	1580841.336	5174840.647	1	-43.57914795	172.7627003	Sophora	tetraptera
127	47903	NA	0	NA	NA	45427	Tree	Hoheria angustifolia	Narrow-leaved Lacebark	Protected	NA	NA	NA	0	0	0	NA	0	0	Retain	0	NA	NA	NA	NA	1	NA	0	NA	NA	18/08/14	18/08/14	CCC	{F813D87E-984E-4D75-8AC9-8A1F1351C021}	NA	NA	47903	45427	Narrow-leaved Lacebark	Yes	Yes	No	1577619.213	5181892.307	1	-43.51556415	172.7230835	Hoheria	angustifolia
128	47906	NA	0	NA	NA	46179	Tree	Sophora tetraptera	Large-leaved Kowhai	Protected	NA	NA	NA	0	0	0	NA	0	0	Retain	0	NA	NA	NA	NA	1	NA	0	NA	NA	18/08/14	18/08/14	CCC	{81F1BF95-57C4-4E82-A16A-C987A41C463D}	NA	NA	47906	46179	Large-leaved Kowhai	Yes	No	No	1577483.606	5182543.282	1	-43.50969858	172.7214327	Sophora	tetraptera
129	47910	NA	0	NA	NA	109610	Tree	Platanus orientalis	Oriental Plane	Protected	NA	NA	NA	0	0	0	NA	0	0	Retain	0	NA	NA	NA	NA	1	NA	0	NA	NA	18/08/14	18/08/14	CCC	{039D02C8-5DD2-4DB0-989D-E34CCC2B7238}	NA	NA	47910	109610	Oriental Plane	NA	NA	NA	1572572.838	5181357.925	1	-43.52020754	172.6606206	Platanus	orientalis
130	47911	NA	0	NA	NA	81253	Tree	Plagianthus regius	Ribbonwood	Protected	NA	NA	NA	0	0	0	NA	0	0	Retain	0	NA	NA	NA	NA	1	NA	0	NA	NA	18/08/14	18/08/14	CCC	{3C8782E9-3B87-401F-9237-E98FDB98BC82}	NA	NA	47911	81253	Ribbonwood	Yes	Yes	No	1575172.872	5183353.822	1	-43.50232713	172.692883	Plagianthus	regius
131	47914	NA	0	NA	NA	64148	Tree	Myoporum laetum	Ngaio	Protected	NA	NA	NA	0	0	0	NA	0	0	Retain	0	Subdivision	NA	NA	NA	1	NA	0	NA	NA	18/08/14	18/08/14	CCC	{9265F78D-9BED-4CE7-9AAF-CE2E41BCEECB}	NA	NA	47914	64148	Ngaio	NA	NA	NA	1578422.615	5176868.987	1	-43.56081849	172.7328239	Myoporum	laetum
132	47916	NA	0	NA	NA	10897	Tree	Cordyline australis	Cabbage Tree	Protected	NA	NA	NA	0	0	0	NA	0	0	Retain	0	NA	NA	NA	NA	1	NA	0	NA	NA	18/08/14	18/08/14	CCC	{3764284F-1B12-4686-81A8-329FB99CE6FF}	NA	NA	47916	10897	Cabbage Tree	Yes	Yes	No	1579657.436	5177400.466	1	-43.55606769	172.7481331	Cordyline	australis
133	47917	NA	0	NA	NA	45445	Tree	Sophora microphylla	Small-leaved Kowhai	Protected	NA	NA	NA	0	0	0	NA	0	0	Retain	0	NA	NA	NA	NA	1	NA	0	NA	NA	18/08/14	18/08/14	CCC	{208776EA-47C5-4DDC-83F5-32E12DCDF82C}	NA	NA	47917	45445	Small-leaved Kowhai	Yes	Yes	No	1577362.87	5182218.833	1	-43.51261633	172.7199255	Sophora	microphylla
134	66046	16/05/13	36170	Retreat Road	Avonside	36169	Shrub	Phormium	Phormium	None	Yes	No	No	2	0	0	Mature	3	2	Retain	0	NA	NA	NA	NA	1	NA	0	NA	NA	18/08/14	18/08/14	NA	{8351FCAA-05A4-4D3F-8978-9AF307470354}	NA	NA	66046	36169	Phormium	Yes	No	No	1572736.019	5181205.689	1	-43.52158426	172.6626321	Phormium	Phormium
135	47920	NA	0	NA	NA	10925	Tree	Cordyline australis	Cabbage Tree	Protected	NA	NA	NA	0	0	0	NA	0	0	Retain	0	NA	NA	NA	NA	1	NA	0	NA	NA	18/08/14	18/08/14	CCC	{7154EE51-18BF-4F73-B1CD-C832A415DFF0}	NA	NA	47920	10925	Cabbage Tree	Yes	Yes	No	1579648.874	5177926.898	1	-43.55132739	172.7480469	Cordyline	australis
136	66116	21/05/13	37901	Arncliff Street	Bexley	37899	Shrub	Coprosma	Coprosma	None	Yes	No	No	3	0	0	Mature	3	3	Retain	0	NA	NA	NA	NA	1	NA	0	NA	NA	18/08/14	18/08/14	NA	{C028291F-C4FE-44E4-B6CF-342B8B2C4F11}	NA	NA	66116	37899	Coprosma	Yes	No	No	1577491.88	5182261.47	1	-43.51223632	172.7215234	Coprosma	Coprosma
137	47925	NA	0	NA	NA	45341	Tree	Pittosporum eugenioides	Lemonwood	Protected	NA	NA	NA	0	0	0	NA	0	0	Retain	0	NA	NA	NA	NA	1	NA	0	NA	NA	18/08/14	18/08/14	CCC	{A994509D-6E6C-4E99-967E-50EDBDD892D0}	NA	NA	47925	45341	Lemonwood	Yes	Yes	No	1577667.476	5182156.731	1	-43.51318468	172.7236915	Pittosporum	eugenioides
138	47926	NA	0	NA	NA	89798	Tree	Fraxinus excelsior	English Ash	Protected	NA	NA	NA	0	0	0	NA	0	0	Retain	0	NA	NA	NA	NA	1	NA	0	NA	NA	18/08/14	18/08/14	CCC	{AC73FAFD-F45B-431A-AD53-BF5FC05FC080}	NA	NA	47926	89798	English Ash	NA	NA	NA	1574212.339	5181507.649	1	-43.51891781	172.6809139	Fraxinus	excelsior
139	47931	NA	0	NA	NA	63384	Tree	Ulmus procera	English Elm	Protected	NA	NA	NA	0	0	0	NA	0	0	Retain	0	NA	NA	NA	NA	1	NA	0	NA	NA	18/08/14	18/08/14	CCC	{D91EFAF1-7B77-4AF8-AF58-D71F4488952D}	NA	NA	47931	63384	English Elm	NA	NA	NA	1573633.591	5182884.209	1	-43.50650287	172.6738197	Ulmus	procera
140	61033	NA	0	NA	NA	45571	Tree	Plagianthus regius	Ribbonwood	Protected	NA	NA	NA	0	0	0	NA	0	0	Retain	0	NA	NA	NA	NA	1	NA	0	NA	NA	18/08/14	18/08/14	CCC	{CBC34F15-5EC3-42D4-9A6B-CAD18BF49570}	NA	NA	61033	45571	Ribbonwood	Yes	Yes	No	1577242.062	5181902.616	1	-43.51545993	172.7184176	Plagianthus	regius
141	47932	NA	0	NA	NA	43172	Tree	Cordyline australis	Cabbage Tree	Protected	NA	NA	NA	0	0	0	NA	0	0	Retain	0	Special Purpose Road Zone	NA	NA	NA	1	NA	0	NA	NA	18/08/14	18/08/14	CCC	{F03B6429-B15F-44C5-A043-09B12C123107}	NA	NA	47932	43172	Cabbage Tree	Yes	Yes	No	1573228.118	5182104.263	1	-43.51351119	172.6687654	Cordyline	australis
142	47933	NA	0	NA	NA	42874	Tree	Acer rubrum	Red Maple	Protected	NA	NA	NA	0	0	0	NA	0	0	Retain	0	NA	NA	NA	NA	1	NA	0	NA	NA	18/08/14	18/08/14	CCC	{96F0CB4D-6CFC-423C-9AD3-38570DEAF4FE}	NA	NA	47933	42874	Red Maple	NA	NA	NA	1572983.808	5181094.138	1	-43.52259769	172.6656926	Acer	rubrum
143	47934	NA	0	NA	NA	81351	Tree	Salix fragilis	Crack Willow	Protected	NA	NA	NA	0	0	0	NA	0	0	Retain	0	NA	NA	NA	NA	1	NA	0	NA	NA	18/08/14	18/08/14	CCC	{6C4C6257-6CD3-4874-9D38-312473429E77}	NA	NA	47934	81351	Crack Willow	NA	NA	NA	1575098.278	5183412.766	1	-43.50179391	172.691963	Salix	fragilis
144	47936	NA	0	NA	NA	48420	Tree	Plagianthus regius	Ribbonwood	Protected	NA	NA	NA	0	0	0	NA	0	0	Retain	0	NA	NA	NA	NA	1	NA	0	NA	NA	18/08/14	18/08/14	CCC	{85605284-0339-41D2-A1E1-C01A0B4DF3D3}	NA	NA	47936	48420	Ribbonwood	Yes	Yes	No	1575408.973	5194452.347	1	-43.40240105	172.696304	Plagianthus	regius
145	66538	20/05/13	37164	Cowlishaw Street	Avonside	37162	Shrub	Corokia	Corokia	None	Yes	No	No	3	0	0	Mature	3	3	Retain	0	NA	NA	NA	NA	1	NA	0	NA	NA	18/08/14	18/08/14	NA	{26F60975-29F1-4612-BE7F-53A8E8D4A80C}	NA	NA	66538	37162	Corokia	Yes	No	No	1572911.962	5181118.878	1	-43.52237232	172.6648048	Corokia	Corokia
146	47938	NA	0	NA	NA	79180	Tree	Cordyline australis	Cabbage Tree	Protected	NA	NA	NA	0	0	0	NA	0	0	Retain	0	Special Purpose Road Zone	NA	NA	NA	1	NA	0	NA	NA	18/08/14	18/08/14	CCC	{F02A523F-954F-4F64-A343-DC5A92A90855}	NA	NA	47938	79180	Cabbage Tree	Yes	Yes	No	1576759.381	5183081.818	1	-43.50482732	172.7124961	Cordyline	australis
147	66874	22/04/13	26792	Zena Place	Burwood	26791	Shrub	Other	Other	None	NA	NA	NA	4	0	0	Mature	3	2	Retain	0	Lophomyrtus	NA	NA	NA	1	NA	0	NA	NA	18/08/14	18/08/14	NA	{AF03C785-EA7D-45BC-B96A-7028684F4F43}	NA	NA	66874	26791	Other	NA	NA	NA	1573853.682	5183873.407	1	-43.49760372	172.6765899	Other	Other
148	62259	NA	0	NA	NA	21438	Tree	Fraxinus velutina	Arizona Ash	Protected	NA	NA	NA	0	0	0	NA	0	0	Retain	0	NA	NA	NA	NA	1	NA	0	NA	NA	18/08/14	18/08/14	CCC	{D5A1A4D8-6A7F-42A5-B731-4373B67E91DB}	NA	NA	62259	21438	Arizona Ash	NA	NA	NA	1575143.835	5183639.126	1	-43.49975724	172.6925368	Fraxinus	velutina
149	62260	NA	0	NA	NA	25956	Tree	Acacia baileyana	Cootamundra Wattle	Protected	NA	NA	NA	0	0	0	NA	0	0	Retain	0	NA	NA	NA	NA	1	NA	0	NA	NA	18/08/14	18/08/14	CCC	{13B0EF8F-39E4-4D82-AA60-190347BC4EDC}	NA	NA	62260	25956	Cootamundra Wattle	NA	NA	NA	1575145.021	5192977.48	1	-43.41567252	172.6929773	Acacia	baileyana
150	62261	29/07/14	68665	Oxford Terrace	Christchurch Central	68664	Tree	Cupressus sp	Cypress	None	No	No	No	7.7	0.4	6	Mature	3	3	Retain	0	NA	T10092	7/08/14	T Pow	2	NA	0	NA	31/12/1899 0:00:00	18/08/14	18/08/14	NA	{2D83FA1D-FA8B-4D16-B314-A24AC45610E6}	NA	NA	62261	68664	Cypress	No	No	No	1571500.47	5180979.622	1	-43.52357366	172.647332	Cupressus
151	62267	NA	0	NA	NA	26041	Tree	Cordyline australis	Cabbage Tree	Protected	NA	NA	NA	0	0	0	NA	0	0	Retain	0	NA	NA	NA	NA	1	NA	0	NA	NA	18/08/14	18/08/14	CCC	{DF8E7246-6346-4B3D-B8A1-6D0443A8F0DE}	NA	NA	62267	26041	Cabbage Tree	Yes	Yes	No	1575287.644	5194330.566	1	-43.40349362	172.6948002	Cordyline	australis
152	62271	NA	0	NA	NA	45534	Tree	Podocarpus totara	Totara	Protected	NA	NA	NA	0	0	0	NA	0	0	Retain	0	NA	NA	NA	NA	1	NA	0	NA	NA	18/08/14	18/08/14	CCC	{FE7DAD09-70FE-4502-AAA0-FDCFA0F13353}	NA	NA	62271	45534	Totara	Yes	Yes	No	1577192.081	5182036.957	1	-43.51424878	172.7178049	Podocarpus	totara
153	62275	5/08/13	33596	Avonside Drive	Wainoni	33595	Tree	Dodonaea viscosa	Ake Ake	None	Yes	Yes	No	4	0.4	3	Mature	3	2	Retain	0	NA	T10092	7/08/14	T Pow	2	NA	0	NA	NA	18/08/14	18/08/14	NA	{A573AA1B-266A-45AA-A814-1296D000A2BE}	NA	NA	62275	33595	Ake Ake	Yes	Yes	No	1574381.819	5181551.837	1	-43.51852577	172.683013	Dodonaea	viscosa
154	62277	NA	0	NA	NA	10515	Tree	Prunus xKanzan	Flowering Cherry	Protected	NA	NA	NA	0	0	0	NA	0	0	Retain	0	NA	NA	NA	NA	1	NA	0	NA	NA	18/08/14	18/08/14	CCC	{5BC06284-8396-4BBC-9D3C-DE85C3DB4093}	NA	NA	62277	10515	Flowering Cherry	NA	NA	NA	1580301.922	5174786.246	1	-43.57962371	172.7560174	Prunus	xKanzan
155	62279	NA	0	NA	NA	21065	Tree	Fraxinus pennsylvanica	Red Ash	Protected	NA	NA	NA	0	0	0	NA	0	0	Retain	0	NA	NA	NA	NA	1	NA	0	NA	NA	18/08/14	18/08/14	CCC	{726DDA76-57FA-4C83-A29C-8DF15B1C2DE6}	NA	NA	62279	21065	Red Ash	NA	NA	NA	1574508.409	5182707.932	1	-43.50812046	172.6846335	Fraxinus	pennsylvanica
156	62280	NA	0	NA	NA	19755	Tree	Platanus xacerifolia	London Plane	Protected	NA	NA	NA	0	0	0	NA	0	0	Retain	0	NA	NA	NA	NA	1	NA	0	NA	NA	18/08/14	18/08/14	CCC	{D1080A11-4D68-46B5-9AE3-AC80854984F1}	NA	NA	62280	19755	London Plane	NA	NA	NA	1572571.005	5181355.451	1	-43.52022975	172.6605978	Platanus	xacerifolia
157	62281	14/04/14	65980	Trent Street	Linwood	65979	Shrub	Corokia	Corokia	None	Yes	No	No	2	0	0	Juvenile	3	3	Retain	0	NA	T10092	7/08/14	T Pow	2	NA	0	NA	NA	18/08/14	18/08/14	NA	{8E93C5EB-79F8-4D4A-963E-1A193162622D}	NA	NA	62281	65979	Corokia	Yes	No	No	1572494.117	5180741.224	1	-43.52575749	172.6596154	Corokia	Corokia
158	65224	29/04/13	29041	Belair Close	Burwood	29040	Shrub	Genista	Genista	None	No	No	No	1.5	0	0	Mature	2	2	Retain	0	NA	NA	NA	NA	1	NA	0	NA	NA	18/08/14	18/08/14	NA	{CC58861A-BE65-453D-8325-B7782DF12C3E}	NA	NA	65224	29040	Genista	No	No	No	1575394.181	5183559.831	1	-43.50047951	172.6956298	Genista	Genista
159	47939	NA	0	NA	NA	45577	Tree	Eucalyptus niphophila	Snow Gum, Alpine Snow Gum	Protected	NA	NA	NA	0	0	0	NA	0	0	Retain	0	NA	NA	NA	NA	1	NA	0	NA	NA	18/08/14	18/08/14	CCC	{85935B9D-81B6-467F-A8F4-CCD002414429}	NA	NA	47939	45577	Snow Gum, Alpine Snow Gum	NA	NA	NA	1577245.216	5181877.68	1	-43.51568455	172.7184556	Eucalyptus	niphophila
160	68361	24/05/13	38893	Wairoa Street	Bexley	38892	Shrub	Photinia	Photinia	None	No	No	No	3.5	0	0	Mature	3	3	Retain	0	NA	NA	NA	NA	1	NA	0	NA	NA	18/08/14	18/08/14	NA	{A0FEB1D5-5BF0-482D-AC60-FF4D08974F45}	NA	NA	68361	38892	Photinia	No	No	No	1577682.273	5182298.859	1	-43.51190537	172.7238804	Photinia	Photinia
161	47942	NA	0	NA	NA	81870	Tree	Tamarix ramosissima	Late Tamarisk	Protected	NA	NA	NA	0	0	0	NA	0	0	Retain	0	NA	NA	NA	NA	1	NA	0	NA	NA	18/08/14	18/08/14	CCC	{53E8ECC9-246A-478D-868A-906C19FD22CD}	NA	NA	47942	81870	Late Tamarisk	NA	NA	NA	1577841.872	5181955.648	1	-43.51500045	172.7258409	Tamarix	ramosissima
162	68413	30/07/13	45416	Stiles Place	Burwood	45415	Shrub	Camellia	Camellia	None	No	No	No	5	0	0	Mature	2	2	Retain	0	NA	NA	NA	NA	1	NA	0	NA	NA	18/08/14	18/08/14	NA	{04C99416-7486-4D83-8A40-4AAB5A2A80B3}	NA	NA	68413	45415	Camellia	No	No	No	1574154.637	5182838.787	1	-43.50693006	172.6802632	Camellia	Camellia
163	68414	14/05/13	35546	Avonside Drive	Avonside	35544	Shrub	Hebe	Hebe	None	Yes	No	No	1.5	0	0	Mature	2	3	Retain	0	NA	NA	NA	NA	1	NA	0	NA	NA	18/08/14	18/08/14	NA	{064E208F-AED9-4EBA-9BF2-63BA61B2C2B5}	NA	NA	68414	35544	Hebe	Yes	No	No	1573393.562	5181852.964	1	-43.51577983	172.6708	Hebe	Hebe
164	44707	9/05/13	50765	River Road	Richmond	50764	Shrub	Camellia	Camellia	None	No	No	No	4	0	0	Mature	2	2	Retain	0	NA	NA	NA	NA	1	NA	0	NA	NA	18/08/14	18/08/14	NA	{1867CA5A-10F7-4212-94C6-3B1E18EDF2BD}	NA	NA	44707	50764	Camellia	No	No	No	1572395.793	5180859.425	1	-43.52468956	172.6584046	Camellia	Camellia
165	47945	NA	0	NA	NA	25960	Tree	Acacia baileyana Purpurea	Purple-leaf Wattle	Protected	NA	NA	NA	0	0	0	NA	0	0	Retain	0	Special Purpose Road Zone	NA	NA	NA	1	NA	0	NA	NA	18/08/14	18/08/14	CCC	{8F56B373-EE41-4B7E-99B3-62D4A925C817}	NA	NA	47945	25960	Purple-leaf Wattle	NA	NA	NA	1575147.079	5192950.251	1	-43.41591776	172.6930015	Acacia	baileyana
166	47949	NA	0	NA	NA	81400	Tree	Plagianthus regius	Ribbonwood	Protected	NA	NA	NA	0	0	0	NA	0	0	Retain	0	NA	NA	NA	NA	1	NA	0	NA	NA	18/08/14	18/08/14	CCC	{F041C3FF-8C56-4925-A27E-17EC2D12DB34}	NA	NA	47949	81400	Ribbonwood	Yes	Yes	No	1576191.425	5183322.9	1	-43.50263871	172.7054809	Plagianthus	regius
167	47951	NA	0	NA	NA	63618	Tree	Populus nigra Italica	Lombardy Poplar	Protected	NA	NA	NA	0	0	0	NA	0	0	Retain	0	NA	NA	NA	NA	1	NA	0	NA	NA	18/08/14	18/08/14	CCC	{F939AF25-1B7D-4803-967D-3A3391107E8D}	NA	NA	47951	63618	Lombardy Poplar	NA	NA	NA	1573649.459	5183140.913	1	-43.50419203	172.6740285	Populus	nigra
168	47952	NA	0	NA	NA	98956	Tree	Quercus palustris	Pin Oak	Protected	NA	NA	NA	0	0	0	NA	0	0	Retain	0	Subdivision	NA	NA	NA	1	NA	0	NA	NA	18/08/14	18/08/14	CCC	{81BCDACC-FF02-403D-AAC3-8EF7A990EE37}	NA	NA	47952	98956	Pin Oak	NA	NA	NA	1572972.419	5182069.907	1	-43.51381133	172.6656002	Quercus	palustris
169	47953	NA	0	NA	NA	26029	Tree	Betula pendula	Silver Birch	Protected	NA	NA	NA	0	0	0	NA	0	0	Retain	0	Special Purpose Road Zone	NA	NA	NA	1	NA	0	NA	NA	18/08/14	18/08/14	CCC	{12CF5B01-0861-4E8A-B548-FAA7CB60A6EC}	NA	NA	47953	26029	Silver Birch	NA	NA	NA	1575160.917	5193038.949	1	-43.41511956	172.6931765	Betula	pendula
170	47955	NA	0	NA	NA	57950	Tree	Pinus radiata	Monterey Pine	Protected	NA	NA	NA	0	0	0	NA	0	0	Retain	0	NA	NA	NA	NA	1	NA	0	NA	NA	18/08/14	18/08/14	CCC	{F1790B31-FDE2-452A-9340-4523283B526B}	NA	NA	47955	57950	Monterey Pine	NA	NA	NA	1575491.226	5194418.59	1	-43.4027077	172.6973183	Pinus	radiata
171	47956	NA	0	NA	NA	81731	Tree	Populus nigra	Black Poplar	Protected	NA	NA	NA	0	0	0	NA	0	0	Retain	0	NA	NA	NA	NA	1	NA	0	NA	NA	18/08/14	18/08/14	CCC	{EED28500-03CD-4A9D-ADE4-AFB3F5294784}	NA	NA	47956	81731	Black Poplar	NA	NA	NA	1574310.806	5183080.599	1	-43.50475814	172.6822065	Populus	nigra
172	47957	NA	0	NA	NA	81713	Tree	Populus nigra Italica	Lombardy Poplar	Protected	NA	NA	NA	0	0	0	NA	0	0	Retain	0	NA	NA	NA	NA	1	NA	0	NA	NA	18/08/14	18/08/14	CCC	{BE62D643-ADDF-4A3F-85F8-027DF3C44C92}	NA	NA	47957	81713	Lombardy Poplar	NA	NA	NA	1574302.62	5182768.998	1	-43.50756356	172.6820906	Populus	nigra
173	47959	29/04/13	29332	Stour Drive	Burwood	29331	Shrub	Corokia	Corokia	None	Yes	No	No	1	0	0	Mature	1	1	Retain	0	NA	NA	NA	NA	1	NA	0	NA	NA	18/08/14	18/08/14	NA	{CB211A68-98F1-4EA3-B124-AF89361D3479}	NA	NA	47959	29331	Corokia	Yes	No	No	1575191.454	5183871.904	1	-43.49766285	172.6931365	Corokia	Corokia
174	47962	NA	0	NA	NA	4529	Tree	Juglans regia	Common Walnut	Protected	NA	NA	NA	0	0	0	NA	0	0	Retain	0	Subdivision	NA	NA	NA	1	NA	0	NA	NA	18/08/14	18/08/14	CCC	{7FC89ABF-D6A9-4098-9FAD-7F1682EA44A2}	NA	NA	47962	4529	Common Walnut	NA	NA	NA	1572907.477	5181007.799	1	-43.52337233	172.6647438	Juglans	regia
175	47963	NA	0	NA	NA	20026	Tree	Fraxinus excelsior	English Ash	Protected	NA	NA	NA	0	0	0	NA	0	0	Retain	0	Special Purpose Road Zone	NA	NA	NA	1	NA	0	NA	NA	18/08/14	18/08/14	CCC	{83F484B0-3E34-44C4-B22C-FFA2684A481D}	NA	NA	47963	20026	English Ash	NA	NA	NA	1573365.81	5181883.439	1	-43.51550445	172.6704581	Fraxinus	excelsior
176	47967	NA	0	NA	NA	104344	Tree	Acer palmatum	Japanese Maple	Protected	NA	NA	NA	0	0	0	NA	0	0	Retain	0	NA	NA	NA	NA	1	NA	0	NA	NA	18/08/14	18/08/14	CCC	{39DDFF14-D3EE-42B0-B23F-C43C48FC3F0B}	NA	NA	47967	104344	Japanese Maple	NA	NA	NA	1572886.577	5182134.618	1	-43.51322556	172.6645414	Acer	palmatum
177	47970	NA	0	NA	NA	80778	Tree	Fraxinus excelsior	English Ash	Protected	NA	NA	NA	0	0	0	NA	0	0	Retain	0	NA	NA	NA	NA	1	NA	0	NA	NA	18/08/14	18/08/14	CCC	{424E10EC-3FEA-4C32-9DD8-25CAB7B0B651}	NA	NA	47970	80778	English Ash	NA	NA	NA	1573179.001	5181987.48	1	-43.51456096	172.668152	Fraxinus	excelsior
178	47971	NA	0	NA	NA	45388	Tree	Ulmus parvifolia	Chinese Elm	Protected	NA	NA	NA	0	0	0	NA	0	0	Retain	0	NA	NA	NA	NA	1	NA	0	NA	NA	18/08/14	18/08/14	CCC	{D35842A8-D5DC-4235-B02E-7DC484E01523}	NA	NA	47971	45388	Chinese Elm	NA	NA	NA	1577608.039	5182163.155	1	-43.51312505	172.7229564	Ulmus	parvifolia
179	47973	NA	0	NA	NA	80908	Tree	Tilia xeuropaea	Common Lime	Protected	NA	NA	NA	0	0	0	NA	0	0	Retain	0	NA	NA	NA	NA	1	NA	0	NA	NA	18/08/14	18/08/14	CCC	{26B72ADC-6C4D-4F9F-BE03-28EC49463864}	NA	NA	47973	80908	Common Lime	NA	NA	NA	1573377.167	5181292.079	1	-43.52082953	172.6705697	Tilia	xeuropaea
180	47977	NA	0	NA	NA	21196	Tree	Malus prunifolia Rinki	Chinese Crab Apple	Protected	NA	NA	NA	0	0	0	NA	0	0	Retain	0	NA	NA	NA	NA	1	NA	0	NA	NA	18/08/14	18/08/14	CCC	{A243C92A-E783-4FA2-943B-4944BC9937A9}	NA	NA	47977	21196	Chinese Crab Apple	NA	NA	NA	1573895.806	5183474.861	1	-43.50119376	172.6770918	Malus	prunifolia
181	47981	NA	0	NA	NA	23980	Tree	Casuarina cunninghamiana	She Oak	Protected	NA	NA	NA	0	0	0	NA	0	0	Retain	0	NA	NA	NA	NA	1	NA	0	NA	NA	18/08/14	18/08/14	CCC	{2C3CDAA5-9560-408A-81BD-A9C642D6C19D}	NA	NA	47981	23980	She Oak	NA	NA	NA	1578001.964	5181990.288	1	-43.51469328	172.727823	Casuarina	cunninghamiana
182	47984	NA	0	NA	NA	81661	Tree	Ulmus xhollandica	Dutch Elm	Protected	NA	NA	NA	0	0	0	NA	0	0	Retain	0	NA	NA	NA	NA	1	NA	0	NA	NA	18/08/14	18/08/14	CCC	{8663E07A-C4ED-40EE-864B-72AA7CBBB1F3}	NA	NA	47984	81661	Dutch Elm	NA	NA	NA	1574547.153	5183495.63	1	-43.50102921	172.6851496	Ulmus	xhollandica
183	47985	NA	0	NA	NA	21374	Tree	Fraxinus ornus	Manna Ash	Protected	NA	NA	NA	0	0	0	NA	0	0	Retain	0	NA	NA	NA	NA	1	NA	0	NA	NA	18/08/14	18/08/14	CCC	{78C2F64F-9843-44E7-A953-A790C7842C3F}	NA	NA	47985	21374	Manna Ash	NA	NA	NA	1574727.157	5183210.088	1	-43.5036064	172.6873629	Fraxinus	ornus
184	47988	NA	0	NA	NA	43225	Tree	Chamaecyparis lawsoniana	Lawson Cypress	Protected	NA	NA	NA	0	0	0	NA	0	0	Retain	0	Special Purpose Road Zone	NA	NA	NA	1	NA	0	NA	NA	18/08/14	18/08/14	CCC	{B6FB5A80-AC14-4569-8077-B9C098B8D68E}	NA	NA	47988	43225	Lawson Cypress	NA	NA	NA	1573108.531	5182141.004	1	-43.51317608	172.6672877	Chamaecyparis	lawsoniana
185	47989	NA	0	NA	NA	107021	Tree	Plagianthus regius	Ribbonwood	Protected	NA	NA	NA	0	0	0	NA	0	0	Retain	0	NA	NA	NA	NA	1	NA	0	NA	NA	18/08/14	18/08/14	CCC	{ECE21B98-785B-48E1-AA7E-AA1B0F11F175}	NA	NA	47989	107021	Ribbonwood	Yes	Yes	No	1575799.904	5195020.476	1	-43.39729814	172.7011569	Plagianthus	regius
186	47993	NA	0	NA	NA	43105	Tree	Malus baccata	Siberian Crab Apple	Protected	NA	NA	NA	0	0	0	NA	0	0	Retain	0	NA	NA	NA	NA	1	NA	0	NA	NA	18/08/14	18/08/14	CCC	{4525E73D-0C03-49DC-BAEB-1A3F16C3991D}	NA	NA	47993	43105	Siberian Crab Apple	NA	NA	NA	1572818.289	5181644.869	1	-43.51763283	172.663672	Malus	baccata
187	47994	NA	0	NA	NA	43004	Tree	Tilia xeuropaea	Common Lime	Protected	NA	NA	NA	0	0	0	NA	0	0	Retain	0	Special Purpose Road Zone	NA	NA	NA	1	NA	0	NA	NA	18/08/14	18/08/14	CCC	{708CECF9-CC2C-445D-9DC5-F3EEBDB87632}	NA	NA	47994	43004	Common Lime	NA	NA	NA	1572834.204	5181757.735	1	-43.51661716	172.6638746	Tilia	xeuropaea
188	47995	NA	0	NA	NA	45661	Tree	Eucalyptus niphophila	Snow Gum, Alpine Snow Gum	Protected	NA	NA	NA	0	0	0	NA	0	0	Retain	0	NA	NA	NA	NA	1	NA	0	NA	NA	18/08/14	18/08/14	CCC	{477FE2A6-F82D-419B-A54E-30DB4462D352}	NA	NA	47995	45661	Snow Gum, Alpine Snow Gum	NA	NA	NA	1576450.975	5183057.06	1	-43.5050406	172.7086799	Eucalyptus	niphophila
189	47996	NA	0	NA	NA	45456	Tree	Sophora microphylla	Small-leaved Kowhai	Protected	NA	NA	NA	0	0	0	NA	0	0	Retain	0	NA	NA	NA	NA	1	NA	0	NA	NA	18/08/14	18/08/14	CCC	{DF8A9AD4-0AF7-41F9-9822-F7C34E5330B8}	NA	NA	47996	45456	Small-leaved Kowhai	Yes	Yes	No	1577707.23	5182189.063	1	-43.51289474	172.7241846	Sophora	microphylla
190	48001	NA	0	NA	NA	23979	Tree	Casuarina cunninghamiana	She Oak	Protected	NA	NA	NA	0	0	0	NA	0	0	Retain	0	NA	NA	NA	NA	1	NA	0	NA	NA	18/08/14	18/08/14	CCC	{94412F2E-6875-475D-84D4-9544337A72E2}	NA	NA	48001	23979	She Oak	NA	NA	NA	1578000.797	5181988.083	1	-43.5147131	172.7278085	Casuarina	cunninghamiana
191	48004	NA	0	NA	NA	42700	Tree	Platanus xacerifolia	London Plane	Protected	NA	NA	NA	0	0	0	NA	0	0	Retain	0	Special Purpose Road Zone	NA	NA	NA	1	NA	0	NA	NA	18/08/14	18/08/14	CCC	{0D551383-F199-45A7-8D96-21D512ABD4EB}	NA	NA	48004	42700	London Plane	NA	NA	NA	1572560.646	5180811.72	1	-43.52512518	172.6604422	Platanus	xacerifolia
192	48007	NA	0	NA	NA	84835	Tree	Sophora tetraptera	Large-leaved Kowhai	Protected	NA	NA	NA	0	0	0	NA	0	0	Retain	0	NA	NA	NA	NA	1	NA	0	NA	NA	18/08/14	18/08/14	CCC	{0E50A7FB-A749-4036-8A24-61A028DBC251}	NA	NA	48007	84835	Large-leaved Kowhai	Yes	No	No	1576367.241	5183763.475	1	-43.49867726	172.7076748	Sophora	tetraptera
193	48008	NA	0	NA	NA	81664	Tree	Salix matsudana	Pekin Willow	Protected	NA	NA	NA	0	0	0	NA	0	0	Retain	0	NA	NA	NA	NA	1	NA	0	NA	NA	18/08/14	18/08/14	CCC	{D332E003-0217-4B09-A736-1D2ADE6677BE}	NA	NA	48008	81664	Pekin Willow	NA	NA	NA	1574564.513	5183518.416	1	-43.50082464	172.6853654	Salix	matsudana
194	48066	NA	0	NA	NA	19911	Tree	Magnolia kobus	Japanese Magnolia	Protected	NA	NA	NA	0	0	0	NA	0	0	Retain	0	NA	Deleted	9/04/14	Deleted	4	NA	0	NA	NA	18/08/14	18/08/14	CCC	{AA46CD17-DAF0-4506-950D-F28147E7C3B2}	NA	NA	48066	19911	Japanese Magnolia	NA	NA	NA	1573175.182	5181462.22	1	-43.51929033	172.6680788	Magnolia	kobus
195	48070	NA	0	NA	NA	57938	Tree	Pinus radiata	Monterey Pine	Protected	NA	NA	NA	0	0	0	NA	0	0	Retain	0	NA	NA	NA	NA	1	NA	0	NA	NA	18/08/14	18/08/14	CCC	{9D5122DB-F621-4412-BE36-93E33BDB5A12}	NA	NA	48070	57938	Monterey Pine	NA	NA	NA	1575486.451	5194385.365	1	-43.40300672	172.6972578	Pinus	radiata
196	48071	NA	0	NA	NA	64083	Tree	Myoporum laetum	Ngaio	Protected	NA	NA	NA	0	0	0	NA	0	0	Retain	0	Subdivision	NA	NA	NA	1	NA	0	NA	NA	18/08/14	18/08/14	CCC	{EB0CE374-E68A-4070-8223-3B2F92E0B29C}	NA	NA	48071	64083	Ngaio	NA	NA	NA	1572450.973	5181209.887	1	-43.52153601	172.6591052	Myoporum	laetum
197	48072	NA	0	NA	NA	104899	Tree	Magnolia grandiflora	Southern Magnolia	Protected	NA	NA	NA	0	0	0	NA	0	0	Retain	0	NA	NA	NA	NA	1	NA	0	NA	NA	18/08/14	18/08/14	CCC	{A921C9BD-2AFC-471D-955A-AB9C3EB2065F}	NA	NA	48072	104899	Southern Magnolia	NA	NA	NA	1575198.484	5184035.261	1	-43.49619218	172.6932309	Magnolia	grandiflora
198	48075	NA	0	NA	NA	107096	Tree	Fraxinus excelsior Green Glow	Ash	Protected	NA	NA	NA	0	0	0	NA	0	0	Retain	0	NA	NA	NA	NA	1	NA	0	NA	NA	18/08/14	18/08/14	CCC	{C34DF2D1-C28A-40F4-BBC3-159B00E07B98}	NA	NA	48075	107096	Ash	NA	NA	NA	1575304.604	5194072.795	1	-43.40581523	172.694998	Fraxinus	excelsior
199	48079	NA	0	NA	NA	21222	Tree	Fraxinus oxycarpa	Caucasian Ash	Protected	NA	NA	NA	0	0	0	NA	0	0	Retain	0	NA	NA	NA	NA	1	NA	0	NA	NA	18/08/14	18/08/14	CCC	{5644B416-8250-42C7-A893-73AE55BCD864}	NA	NA	48079	21222	Caucasian Ash	NA	NA	NA	1573926.8	5183564.909	1	-43.50038403	172.6774795	Fraxinus	oxycarpa
200	48084	NA	0	NA	NA	81239	Tree	Sophora tetraptera	Large-leaved Kowhai	Protected	NA	NA	NA	0	0	0	NA	0	0	Retain	0	NA	NA	NA	NA	1	NA	0	NA	NA	18/08/14	18/08/14	CCC	{4BBD82AB-0F6D-4251-A636-11A362E54829}	NA	NA	48084	81239	Large-leaved Kowhai	Yes	No	No	1574817.411	5183497.882	1	-43.5010181	172.6884927	Sophora	tetraptera
201	48085	NA	0	NA	NA	19956	Tree	Sophora microphylla	Small-leaved Kowhai	Protected	NA	NA	NA	0	0	0	NA	0	0	Retain	0	NA	NA	NA	NA	1	NA	0	NA	NA	18/08/14	18/08/14	CCC	{BD09F247-AED1-4FDA-A750-87F8C8B31882}	NA	NA	48085	19956	Small-leaved Kowhai	Yes	Yes	No	1573320.453	5181589.565	1	-43.51814891	172.6698825	Sophora	microphylla
202	48086	NA	0	NA	NA	81021	Tree	Populus xhybrid	Hybrid Poplar	Protected	NA	NA	NA	0	0	0	NA	0	0	Retain	0	NA	NA	NA	NA	1	NA	0	NA	NA	18/08/14	18/08/14	CCC	{8432ED4F-BFB8-4296-B8BE-D33624F32F75}	NA	NA	48086	81021	Hybrid Poplar	NA	NA	NA	1574296.49	5181652.055	1	-43.51762047	172.6819619	Populus	xhybrid
203	48088	NA	0	NA	NA	80901	Tree	Tilia xeuropaea	Common Lime	Protected	NA	NA	NA	0	0	0	NA	0	0	Retain	0	NA	NA	NA	NA	1	NA	0	NA	NA	18/08/14	18/08/14	CCC	{C5A0DBBE-A1CC-4BE4-B54A-D7A8000E7581}	NA	NA	48088	80901	Common Lime	NA	NA	NA	1573346.701	5181370.671	1	-43.52012079	172.6701965	Tilia	xeuropaea
204	48091	NA	0	NA	NA	101911	Tree	Dodonaea viscosa	Ake Ake	Protected	NA	NA	NA	0	0	0	NA	0	0	Retain	0	NA	NA	NA	NA	1	NA	0	NA	NA	18/08/14	18/08/14	CCC	{F92A7AB8-14B6-4330-B30E-E883FEE2F32B}	NA	NA	48091	101911	Ake Ake	Yes	Yes	No	1580815.058	5174833.999	1	-43.57920713	172.7623746	Dodonaea	viscosa
205	48092	NA	0	NA	NA	21251	Tree	Prunus xAmanogawa	Upright Flowering Cherry	Protected	NA	NA	NA	0	0	0	NA	0	0	Retain	0	NA	NA	NA	NA	1	NA	0	NA	NA	18/08/14	18/08/14	CCC	{C8B4B5C4-6F17-45E0-9A97-B58A91220EE1}	NA	NA	48092	21251	Upright Flowering Cherry	NA	NA	NA	1573956.861	5183698.387	1	-43.49918323	172.6778577	Prunus	xAmanogawa
206	48093	NA	0	NA	NA	21245	Tree	Prunus xAmanogawa	Upright Flowering Cherry	Protected	NA	NA	NA	0	0	0	NA	0	0	Retain	0	NA	NA	NA	NA	1	NA	0	NA	NA	18/08/14	18/08/14	CCC	{F36BE766-63B3-4E86-9375-ABCCC6E527AB}	NA	NA	48093	21245	Upright Flowering Cherry	NA	NA	NA	1573950.208	5183753.101	1	-43.49869034	172.6777781	Prunus	xAmanogawa
207	48150	NA	0	NA	NA	99063	Tree	Malus micromalus	Midget Crab Apple	Protected	NA	NA	NA	0	0	0	NA	0	0	Retain	0	NA	NA	NA	NA	1	NA	0	NA	NA	18/08/14	18/08/14	CCC	{EF95DE5B-B1CD-49CF-85F1-43EFE2F63FF8}	NA	NA	48150	99063	Midget Crab Apple	NA	NA	NA	1573696.965	5183381.064	1	-43.50203135	172.6746277	Malus	micromalus
208	48153	NA	0	NA	NA	45570	Tree	Plagianthus regius	Ribbonwood	Protected	NA	NA	NA	0	0	0	NA	0	0	Retain	0	NA	NA	NA	NA	1	NA	0	NA	NA	18/08/14	18/08/14	CCC	{D20A9B53-48BF-4850-BC8C-EEDD00BBACA0}	NA	NA	48153	45570	Ribbonwood	Yes	Yes	No	1577237.47	5181921.882	1	-43.51528632	172.7183616	Plagianthus	regius
209	48156	NA	0	NA	NA	20475	Tree	Fraxinus ornus	Manna Ash	Protected	NA	NA	NA	0	0	0	NA	0	0	Retain	0	NA	NA	NA	NA	1	NA	0	NA	NA	18/08/14	18/08/14	CCC	{7285170F-A9B2-4632-AB57-22A948DCB206}	NA	NA	48156	20475	Manna Ash	NA	NA	NA	1574193.545	5182198.951	1	-43.51269259	172.6807142	Fraxinus	ornus
210	48157	NA	0	NA	NA	80782	Tree	Fraxinus excelsior	English Ash	Protected	NA	NA	NA	0	0	0	NA	0	0	Retain	0	NA	NA	NA	NA	1	NA	0	NA	NA	18/08/14	18/08/14	CCC	{E888C122-163F-4FD4-A55A-36C686A90B7E}	NA	NA	48157	80782	English Ash	NA	NA	NA	1573217.509	5181987.03	1	-43.5145664	172.6686284	Fraxinus	excelsior
211	48158	NA	0	NA	NA	81770	Tree	Sophora tetraptera	Large-leaved Kowhai	Protected	NA	NA	NA	0	0	0	NA	0	0	Retain	0	NA	NA	NA	NA	1	NA	0	NA	NA	18/08/14	18/08/14	CCC	{E567F12B-D551-45D6-942B-D2835A17B405}	NA	NA	48158	81770	Large-leaved Kowhai	Yes	No	No	1574451.69	5182402.486	1	-43.5108688	172.6839175	Sophora	tetraptera
212	48160	NA	0	NA	NA	20474	Tree	Fraxinus ornus	Manna Ash	Protected	NA	NA	NA	0	0	0	NA	0	0	Retain	0	NA	NA	NA	NA	1	NA	0	NA	NA	18/08/14	18/08/14	CCC	{ED81E807-9B71-4C15-B3F8-D39993ACCD40}	NA	NA	48160	20474	Manna Ash	NA	NA	NA	1574205.692	5182200.753	1	-43.51267678	172.6808645	Fraxinus	ornus
213	48161	NA	0	NA	NA	20044	Tree	Fraxinus excelsior	English Ash	Protected	NA	NA	NA	0	0	0	NA	0	0	Retain	0	Special Purpose Road Zone	NA	NA	NA	1	NA	0	NA	NA	18/08/14	18/08/14	CCC	{8D3670BD-3B58-4CCB-B688-9C96D4E65B3B}	NA	NA	48161	20044	English Ash	NA	NA	NA	1572972.124	5181826.042	1	-43.51600711	172.6655844	Fraxinus	excelsior
214	48163	26/04/13	28252	Locksley Avenue	Burwood	28251	Shrub	Pittosporum tenuifolium Irene Paterson	Kohuhu	None	Yes	Yes	No	4	0	0	Mature	1	1	Retain	0	NA	2014-008V	12/03/14	JC - Exceptions	3	NA	0	NA	NA	18/08/14	18/08/14	NA	{BFBF899B-1660-4B5F-9425-6AEEEC0DB0B5}	NA	NA	48163	28251	Kohuhu	Yes	Yes	No	1574259.943	5182921.587	1	-43.50618815	172.6815698	Pittosporum	tenuifolium
215	48169	NA	0	NA	NA	10464	Tree	Pittosporum crassifolium	Karo	Protected	NA	NA	NA	0	0	0	NA	0	0	Retain	0	NA	NA	NA	NA	1	NA	0	NA	NA	18/08/14	18/08/14	CCC	{8D2BB593-DD7C-496C-AF05-8AF4CAC4B24C}	NA	NA	48169	10464	Karo	Yes	No	No	1580093.369	5174491.519	1	-43.58227192	172.7534235	Pittosporum	crassifolium
216	48172	NA	0	NA	NA	81372	Tree	Salix fragilis	Crack Willow	Protected	NA	NA	NA	0	0	0	NA	0	0	Retain	0	NA	NA	NA	NA	1	NA	0	NA	NA	18/08/14	18/08/14	CCC	{50A28F3A-F0CF-4DE7-A8A8-5FD53BB8A45E}	NA	NA	48172	81372	Crack Willow	NA	NA	NA	1575283.238	5183402.841	1	-43.50188942	172.6942504	Salix	fragilis
217	48173	NA	0	NA	NA	7360	Tree	Tilia xeuropaea	Common Lime	Protected	NA	NA	NA	0	0	0	NA	0	0	Retain	0	NA	NA	NA	NA	1	NA	0	NA	NA	18/08/14	18/08/14	CCC	{0C5C0175-44F2-487A-B341-6AC7FB6BBAE6}	NA	NA	48173	7360	Common Lime	NA	NA	NA	1571439.538	5174962.571	1	-43.57774917	172.6462613	Tilia	xeuropaea
218	48177	NA	0	NA	NA	20437	Tree	Fraxinus ornus	Manna Ash	Protected	NA	NA	NA	0	0	0	NA	0	0	Retain	0	NA	NA	NA	NA	1	NA	0	NA	NA	18/08/14	18/08/14	CCC	{1CEC35C2-4CEC-48E2-A53E-0FD9921646D5}	NA	NA	48177	20437	Manna Ash	NA	NA	NA	1574249.399	5182193.569	1	-43.51274297	172.6814049	Fraxinus	ornus
219	48178	NA	0	NA	NA	45949	Tree	Prunus xKanzan	Flowering Cherry	Protected	NA	NA	NA	0	0	0	NA	0	0	Retain	0	Special Purpose Road Zone	NA	NA	NA	1	NA	0	NA	NA	18/08/14	18/08/14	CCC	{4C0345F9-6CFB-47F8-9BB7-98A89331BE66}	NA	NA	48178	45949	Flowering Cherry	NA	NA	NA	1575401.814	5183524.492	1	-43.50079796	172.6957226	Prunus	xKanzan
220	48179	NA	0	NA	NA	45527	Tree	Podocarpus totara	Totara	Protected	NA	NA	NA	0	0	0	NA	0	0	Retain	0	NA	NA	NA	NA	1	NA	0	NA	NA	18/08/14	18/08/14	CCC	{EBB3BF65-F0C0-4A2A-BC8E-FEE7E25A911F}	NA	NA	48179	45527	Totara	Yes	Yes	No	1577180.767	5182089.17	1	-43.51377829	172.7176671	Podocarpus	totara
221	48180	NA	0	NA	NA	83786	Tree	Thuja plicata Old Gold	Western Red Cedar	Protected	NA	NA	NA	0	0	0	NA	0	0	Retain	0	Subdivision	NA	NA	NA	1	NA	0	NA	NA	18/08/14	18/08/14	CCC	{938745EF-3DB9-424A-9E17-0D682B64652B}	NA	NA	48180	83786	Western Red Cedar	NA	NA	NA	1575162.495	5193637.687	1	-43.40972839	172.6932232	Thuja	plicata
222	48182	NA	0	NA	NA	69211	Tree	Betula pendula	Silver Birch	Protected	NA	NA	NA	0	0	0	NA	0	0	Retain	0	Special Purpose Road Zone	NA	NA	NA	1	NA	0	NA	NA	18/08/14	18/08/14	CCC	{2399B669-A5BD-4BAE-881B-C715B1599AD9}	NA	NA	48182	69211	Silver Birch	NA	NA	NA	1572603.392	5181208.795	1	-43.52155144	172.6609912	Betula	pendula
223	48183	NA	0	NA	NA	84910	Tree	Betula pendula	Silver Birch	Protected	NA	NA	NA	0	0	0	NA	0	0	Retain	0	NA	NA	NA	NA	1	NA	0	NA	NA	18/08/14	18/08/14	CCC	{1AC45ACD-9B9F-4D5E-8212-1A3EA5128C01}	NA	NA	48183	84910	Silver Birch	NA	NA	NA	1576398.158	5183851.359	1	-43.49788692	172.708061	Betula	pendula
224	48185	NA	0	NA	NA	24131	Tree	Magnolia kobus	Japanese Magnolia	Protected	NA	NA	NA	0	0	0	NA	0	0	Retain	0	NA	NA	NA	NA	1	NA	0	NA	NA	18/08/14	18/08/14	CCC	{21F3B981-792B-4301-A040-916CD6B77230}	NA	NA	48185	24131	Japanese Magnolia	NA	NA	NA	1575540.868	5183322.545	1	-43.50262089	172.6974336	Magnolia	kobus
225	48186	NA	0	NA	NA	99134	Tree	Fraxinus ornus	Manna Ash	Protected	NA	NA	NA	0	0	0	NA	0	0	Retain	0	NA	NA	NA	NA	1	NA	0	NA	NA	18/08/14	18/08/14	CCC	{1CC17459-FC2E-4057-ADA3-D8DE660EF9E1}	NA	NA	48186	99134	Manna Ash	NA	NA	NA	1574020.206	5183475.35	1	-43.50119369	172.6786306	Fraxinus	ornus
226	48189	NA	0	NA	NA	58009	Tree	Pinus radiata	Monterey Pine	Protected	NA	NA	NA	0	0	0	NA	0	0	Retain	0	NA	NA	NA	NA	1	NA	0	NA	NA	18/08/14	18/08/14	CCC	{76900EF7-718E-484A-9E39-9BAE6566AA77}	NA	NA	48189	58009	Monterey Pine	NA	NA	NA	1575585.129	5194386.359	1	-43.40300098	172.6984765	Pinus	radiata
227	48190	NA	0	NA	NA	81591	Tree	Populus yunnanensis	Chinese Poplar	Protected	NA	NA	NA	0	0	0	NA	0	0	Retain	0	NA	NA	NA	NA	1	NA	0	NA	NA	18/08/14	18/08/14	CCC	{15C67356-65BB-4BE8-A98C-59D78C87DE41}	NA	NA	48190	81591	Chinese Poplar	NA	NA	NA	1574433.349	5182305.648	1	-43.51174012	172.683686	Populus	yunnanensis
228	48191	NA	0	NA	NA	21021	Tree	Prunus cerasifera Nigra	Purple-leaf Cherry Plum	Protected	NA	NA	NA	0	0	0	NA	0	0	Retain	0	NA	NA	NA	NA	1	NA	0	NA	NA	18/08/14	18/08/14	CCC	{9F264B47-0ED0-4D60-A8DC-A46A1D28EF4D}	NA	NA	48191	21021	Purple-leaf Cherry Plum	NA	NA	NA	1573867.389	5182402.715	1	-43.51084653	172.6766888	Prunus	cerasifera
229	48193	NA	0	NA	NA	104902	Tree	Magnolia grandiflora	Southern Magnolia	Protected	NA	NA	NA	0	0	0	NA	0	0	Retain	0	NA	NA	NA	NA	1	NA	0	NA	NA	18/08/14	18/08/14	CCC	{4E48C950-7E78-4BCA-BE4E-15328648D158}	NA	NA	48193	104902	Southern Magnolia	NA	NA	NA	1575243.047	5184061.461	1	-43.49595775	172.6937832	Magnolia	grandiflora
230	48194	NA	0	NA	NA	81359	Tree	Salix fragilis	Crack Willow	Protected	NA	NA	NA	0	0	0	NA	0	0	Retain	0	NA	NA	NA	NA	1	NA	0	NA	NA	18/08/14	18/08/14	CCC	{F9043B21-057C-48A5-8A33-842A2EFCB665}	NA	NA	48194	81359	Crack Willow	NA	NA	NA	1575156.493	5183391.329	1	-43.50198887	172.6926821	Salix	fragilis
231	48196	NA	0	NA	NA	99084	Tree	Fraxinus ornus	Manna Ash	Protected	NA	NA	NA	0	0	0	NA	0	0	Retain	0	NA	NA	NA	NA	1	NA	0	NA	NA	18/08/14	18/08/14	CCC	{E8D62F55-55ED-4CA3-ADCC-7046C7DD25E3}	NA	NA	48196	99084	Manna Ash	NA	NA	NA	1573869.58	5182821.999	1	-43.50707131	172.6767361	Fraxinus	ornus
232	48197	NA	0	NA	NA	43095	Tree	Malus baccata	Siberian Crab Apple	Protected	NA	NA	NA	0	0	0	NA	0	0	Retain	0	NA	NA	NA	NA	1	NA	0	NA	NA	18/08/14	18/08/14	CCC	{FE9FE282-7ADA-4EA9-976C-9211E309375B}	NA	NA	48197	43095	Siberian Crab Apple	NA	NA	NA	1572763.583	5181660.822	1	-43.5174872	172.6629959	Malus	baccata
233	48199	NA	0	NA	NA	81694	Tree	Populus nigra Italica	Lombardy Poplar	Protected	NA	NA	NA	0	0	0	NA	0	0	Retain	0	NA	NA	NA	NA	1	NA	0	NA	NA	18/08/14	18/08/14	CCC	{4984B945-6FBA-4CF5-9AE5-43907C3B6614}	NA	NA	48199	81694	Lombardy Poplar	NA	NA	NA	1574353.288	5182426.634	1	-43.510648	172.6827012	Populus	nigra
234	48203	NA	0	NA	NA	99027	Tree	Malus micromalus	Midget Crab Apple	Protected	NA	NA	NA	0	0	0	NA	0	0	Retain	0	NA	NA	NA	NA	1	NA	0	NA	NA	18/08/14	18/08/14	CCC	{9148F805-8E52-4B24-A1D7-EA52761ECBA9}	NA	NA	48203	99027	Midget Crab Apple	NA	NA	NA	1573693.335	5183293.463	1	-43.50282	172.6745786	Malus	micromalus
235	48204	NA	0	NA	NA	26102	Tree	Cordyline australis	Cabbage Tree	Protected	NA	NA	NA	0	0	0	NA	0	0	Retain	0	NA	NA	NA	NA	1	NA	0	NA	NA	18/08/14	18/08/14	CCC	{AFA087F1-E266-4578-B0F4-BBAF1420A9BB}	NA	NA	48204	26102	Cabbage Tree	Yes	Yes	No	1575328.248	5194486.284	1	-43.40209282	172.6953087	Cordyline	australis
236	48205	NA	0	NA	NA	107088	Tree	Fraxinus excelsior Green Glow	Ash	Protected	NA	NA	NA	0	0	0	NA	0	0	Retain	0	NA	NA	NA	NA	1	NA	0	NA	NA	18/08/14	18/08/14	CCC	{5A41E7EF-3A35-4AE9-9643-84F716CEE6AE}	NA	NA	48205	107088	Ash	NA	NA	NA	1575306.223	5194094.165	1	-43.40562286	172.6950189	Fraxinus	excelsior
237	48210	NA	0	NA	NA	42993	Tree	Tilia xeuropaea	Common Lime	Protected	NA	NA	NA	0	0	0	NA	0	0	Retain	0	Special Purpose Road Zone	NA	NA	NA	1	NA	0	NA	NA	18/08/14	18/08/14	CCC	{B32F8D01-99A9-4CDD-A8B6-24CC80CD4218}	NA	NA	48210	42993	Common Lime	NA	NA	NA	1572843.828	5181665.333	1	-43.5174495	172.663989	Tilia	xeuropaea
238	48213	NA	0	NA	NA	98938	Tree	Tilia xeuropaea	Common Lime	Protected	NA	NA	NA	0	0	0	NA	0	0	Retain	0	Subdivision	NA	NA	NA	1	NA	0	NA	NA	18/08/14	18/08/14	CCC	{CFA89490-E960-487D-8615-540E76D72B8B}	NA	NA	48213	98938	Common Lime	NA	NA	NA	1572981.869	5182101.989	1	-43.5135228	172.6657187	Tilia	xeuropaea
239	48215	24/04/13	28051	Fleete Street	Burwood	28049	Tree	Other	Other	None	NA	NA	NA	6	0.4	3.5	Over Mature	5	3	Retain	0	NA	NA	NA	NA	1	NA	0	NA	NA	18/08/14	18/08/14	NA	{A16E3F2C-560A-44AC-8ECE-09FEED0929C1}	NA	NA	48215	28049	Other	NA	NA	NA	1574014.402	5182865.474	1	-43.50668491	172.6785297	Other	Other
240	48216	NA	0	NA	NA	11011	Tree	Cordyline australis	Cabbage Tree	Protected	NA	NA	NA	0	0	0	NA	0	0	Retain	0	NA	NA	NA	NA	1	NA	0	NA	NA	18/08/14	18/08/14	CCC	{AB733188-2E81-424A-BE51-CB0A6557AAA1}	NA	NA	48216	11011	Cabbage Tree	Yes	Yes	No	1579349.352	5178735.34	1	-43.54403984	172.7443696	Cordyline	australis
241	48217	NA	0	NA	NA	81579	Tree	Salix xsepulcralis	Niobe Weeping Willow	Protected	NA	NA	NA	0	0	0	NA	0	0	Retain	0	NA	NA	NA	NA	1	NA	0	NA	NA	18/08/14	18/08/14	CCC	{EDCF8576-47CE-4104-9459-6AD339888A1A}	NA	NA	48217	81579	Niobe Weeping Willow	NA	NA	NA	1574391.233	5182156.91	1	-43.51307793	172.6831579	Salix	xsepulcralis
242	48218	NA	0	NA	NA	80790	Tree	Tilia xeuropaea	Common Lime	Protected	NA	NA	NA	0	0	0	NA	0	0	Retain	0	NA	NA	NA	NA	1	NA	0	NA	NA	18/08/14	18/08/14	CCC	{7323715E-2E6C-4875-9BB5-1BD804C43278}	NA	NA	48218	80790	Common Lime	NA	NA	NA	1573307.086	5181961.735	1	-43.51479736	172.6697354	Tilia	xeuropaea
243	48219	NA	0	NA	NA	81743	Tree	Salix fragilis	Crack Willow	Protected	NA	NA	NA	0	0	0	NA	0	0	Retain	0	NA	NA	NA	NA	1	NA	0	NA	NA	18/08/14	18/08/14	CCC	{6B966703-4675-40EF-8742-CA0EA063B68B}	NA	NA	48219	81743	Crack Willow	NA	NA	NA	1574354.367	5183252.031	1	-43.50321603	172.6827535	Salix	fragilis
244	48222	NA	0	NA	NA	21408	Tree	Fraxinus velutina	Arizona Ash	Protected	NA	NA	NA	0	0	0	NA	0	0	Retain	0	NA	NA	NA	NA	1	NA	0	NA	NA	18/08/14	18/08/14	CCC	{77F2354D-4D7E-432A-9047-38137026DA38}	NA	NA	48222	21408	Arizona Ash	NA	NA	NA	1575155.257	5183623.817	1	-43.49989546	172.6926774	Fraxinus	velutina
245	48223	NA	0	NA	NA	43263	Tree	Tilia xeuropaea	Common Lime	Protected	NA	NA	NA	0	0	0	NA	0	0	Retain	0	Special Purpose Road Zone	NA	NA	NA	1	NA	0	NA	NA	18/08/14	18/08/14	CCC	{35C6224B-F187-4A99-B1AB-E8EF297C05A6}	NA	NA	48223	43263	Common Lime	NA	NA	NA	1572912.755	5181852.899	1	-43.51576314	172.6648512	Tilia	xeuropaea
246	48224	NA	0	NA	NA	21444	Tree	Fraxinus ornus	Manna Ash	Protected	NA	NA	NA	0	0	0	NA	0	0	Retain	0	NA	NA	NA	NA	1	NA	0	NA	NA	18/08/14	18/08/14	CCC	{3C8FB04A-622A-48FD-B71C-E86CFAAEDAA0}	NA	NA	48224	21444	Manna Ash	NA	NA	NA	1575135.971	5183617.682	1	-43.49995007	172.6924386	Fraxinus	ornus
247	48225	NA	0	NA	NA	81402	Tree	Salix matsudana Tortuosa	Corkscrew Willow	Protected	NA	NA	NA	0	0	0	NA	0	0	Retain	0	NA	NA	NA	NA	1	NA	0	NA	NA	18/08/14	18/08/14	CCC	{32D43EBC-BFC2-4EC3-8CEE-9982E310C323}	NA	NA	48225	81402	Corkscrew Willow	NA	NA	NA	1576203.313	5183324.322	1	-43.50262628	172.705628	Salix	matsudana
248	48226	NA	0	NA	NA	20942	Tree	Fraxinus ornus	Manna Ash	Protected	NA	NA	NA	0	0	0	NA	0	0	Retain	0	NA	NA	NA	NA	1	NA	0	NA	NA	18/08/14	18/08/14	CCC	{D1188B04-F2EB-4635-AC89-F2D8B69281A8}	NA	NA	48226	20942	Manna Ash	NA	NA	NA	1574117.646	5182574.717	1	-43.50930651	172.679793	Fraxinus	ornus
249	48227	NA	0	NA	NA	107057	Tree	Phebalium squameum	Satin Wood	Protected	NA	NA	NA	0	0	0	NA	0	0	Retain	0	NA	NA	NA	NA	1	NA	0	NA	NA	18/08/14	18/08/14	CCC	{6CF525DE-8665-491D-8609-AD644EC22CBD}	NA	NA	48227	107057	Satin Wood	NA	NA	NA	1575693.291	5194579.869	1	-43.40126207	172.6998209	Phebalium	squameum
250	48228	NA	0	NA	NA	81585	Tree	Populus nigra Italica	Lombardy Poplar	Protected	NA	NA	NA	0	0	0	NA	0	0	Retain	0	NA	NA	NA	NA	1	NA	0	NA	NA	18/08/14	18/08/14	CCC	{9B9B3D43-9EF9-424D-9F90-E4AFAC1C228A}	NA	NA	48228	81585	Lombardy Poplar	NA	NA	NA	1574416.34	5182254.336	1	-43.51220155	172.6834732	Populus	nigra
251	48229	NA	0	NA	NA	43222	Tree	Sequoia sempervirens	Coast Redwood	Protected	NA	NA	NA	0	0	0	NA	0	0	Retain	0	Special Purpose Road Zone	NA	NA	NA	1	NA	0	NA	NA	18/08/14	18/08/14	CCC	{62E4A99C-A832-48CC-A9E3-CEAE1A833923}	NA	NA	48229	43222	Coast Redwood	NA	NA	NA	1573113.976	5182130.903	1	-43.51326722	172.6673545	Sequoia	sempervirens
252	48230	NA	0	NA	NA	45339	Tree	Tamarix ramosissima	Late Tamarisk	Protected	NA	NA	NA	0	0	0	NA	0	0	Retain	0	NA	NA	NA	NA	1	NA	0	NA	NA	18/08/14	18/08/14	CCC	{0CBB0D21-5493-469E-9EA7-F8D475DC81E0}	NA	NA	48230	45339	Late Tamarisk	NA	NA	NA	1577675.021	5182129.8	1	-43.51342739	172.7237837	Tamarix	ramosissima
253	48232	NA	0	NA	NA	21385	Tree	Fraxinus ornus	Manna Ash	Protected	NA	NA	NA	0	0	0	NA	0	0	Retain	0	NA	NA	NA	NA	1	NA	0	NA	NA	18/08/14	18/08/14	CCC	{950C2171-7908-4D21-BB49-4CFB7C5F7E8E}	NA	NA	48232	21385	Manna Ash	NA	NA	NA	1574720.464	5183259.593	1	-43.50316042	172.6872824	Fraxinus	ornus
254	48233	NA	0	NA	NA	105738	Tree	Cordyline australis	Cabbage Tree	Protected	NA	NA	NA	0	0	0	NA	0	0	Retain	0	NA	NA	NA	NA	1	NA	0	NA	NA	18/08/14	18/08/14	CCC	{757C0887-07E4-4CF8-BC32-ED609F9CAFD6}	NA	NA	48233	105738	Cabbage Tree	Yes	Yes	No	1575539.127	5183516.345	1	-43.50087582	172.6974208	Cordyline	australis
255	48237	NA	0	NA	NA	71721	Tree	Quercus palustris	Pin Oak	Protected	NA	NA	NA	0	0	0	NA	0	0	Retain	0	NA	NA	NA	NA	1	NA	0	NA	NA	18/08/14	18/08/14	CCC	{02B5B99E-D8AE-4135-895F-8C8159486DDB}	NA	NA	48237	71721	Pin Oak	NA	NA	NA	1573837.664	5176616.44	1	-43.5629457	172.6760423	Quercus	palustris
256	48239	NA	0	NA	NA	21250	Tree	Betula pendula	Silver Birch	Protected	NA	NA	NA	0	0	0	NA	0	0	Retain	0	NA	NA	NA	NA	1	NA	0	NA	NA	18/08/14	18/08/14	CCC	{4C0070BF-4080-407B-9991-1D31B271A77A}	NA	NA	48239	21250	Silver Birch	NA	NA	NA	1573950.567	5183727.141	1	-43.4989241	172.6777813	Betula	pendula
257	48241	NA	0	NA	NA	80786	Tree	Tilia xeuropaea	Common Lime	Protected	NA	NA	NA	0	0	0	NA	0	0	Retain	0	NA	NA	NA	NA	1	NA	0	NA	NA	18/08/14	18/08/14	CCC	{59400BAF-F9CF-4EF2-A621-E25B5792A9D4}	NA	NA	48241	80786	Common Lime	NA	NA	NA	1573250.864	5181991.469	1	-43.51452763	172.6690413	Tilia	xeuropaea
258	48242	NA	0	NA	NA	43266	Tree	Tilia xeuropaea	Common Lime	Protected	NA	NA	NA	0	0	0	NA	0	0	Retain	0	Special Purpose Road Zone	NA	NA	NA	1	NA	0	NA	NA	18/08/14	18/08/14	CCC	{D27EF32D-0E77-4EC3-AACE-420FAC71BB49}	NA	NA	48242	43266	Common Lime	NA	NA	NA	1572940.167	5181889.561	1	-43.51543402	172.6651922	Tilia	xeuropaea
259	48243	NA	0	NA	NA	76054	Tree	Juglans regia	Common Walnut	Protected	NA	NA	NA	0	0	0	NA	0	0	Retain	0	NA	NA	NA	NA	1	NA	0	NA	NA	18/08/14	18/08/14	CCC	{1F4BFB13-6199-48C7-849F-5A76DB46F8A5}	NA	NA	48243	76054	Common Walnut	NA	NA	NA	1571892.428	5180853.045	1	-43.52472823	172.6521755	Juglans	regia
260	48244	NA	0	NA	NA	81897	Tree	Plagianthus regius	Ribbonwood	Protected	NA	NA	NA	0	0	0	NA	0	0	Retain	0	NA	NA	NA	NA	1	NA	0	NA	NA	18/08/14	18/08/14	CCC	{D2150A43-0FB2-423A-B865-19701DA17EE3}	NA	NA	48244	81897	Ribbonwood	Yes	Yes	No	1577845.518	5182183.306	1	-43.51295069	172.7258953	Plagianthus	regius
261	48246	NA	0	NA	NA	71720	Tree	Populus xCrow's Nest	NA	Protected	NA	NA	NA	0	0	0	NA	0	0	Retain	0	NA	NA	NA	NA	1	NA	0	NA	NA	18/08/14	18/08/14	CCC	{16ED650D-11B6-4578-93DE-71C8AF671890}	NA	NA	48246	71720	NA	NA	NA	NA	1573821.843	5176627.302	1	-43.56284734	172.6758469	Populus	xCrow
262	48247	NA	0	NA	NA	64157	Tree	Fagus sylvatica	European Beech	Protected	NA	NA	NA	0	0	0	NA	0	0	Retain	0	Subdivision	NA	NA	NA	1	NA	0	NA	NA	18/08/14	18/08/14	CCC	{CFCFFA67-A5ED-4A3D-BE13-AA3983323990}	NA	NA	48247	64157	European Beech	NA	NA	NA	1573527.079	5183841.078	1	-43.49788332	172.6725487	Fagus	sylvatica
263	48249	NA	0	NA	NA	114151	Tree	Tilia xeuropaea	Common Lime	Protected	NA	NA	NA	0	0	0	NA	0	0	Retain	0	NA	NA	NA	NA	1	NA	0	NA	NA	18/08/14	18/08/14	CCC	{08EC8232-178E-417F-91CE-975FA3EB1A33}	NA	NA	48249	114151	Common Lime	NA	NA	NA	1573096.748	5181164.965	1	-43.52196403	172.6670936	Tilia	xeuropaea
264	48250	NA	0	NA	NA	79167	Tree	Ulmus parvifolia	Chinese Elm	Protected	NA	NA	NA	0	0	0	NA	0	0	Retain	0	Special Purpose Road Zone	NA	NA	NA	1	NA	0	NA	NA	18/08/14	18/08/14	CCC	{D25C8BB3-716C-4881-B8C5-B7DDC7CF1277}	NA	NA	48250	79167	Chinese Elm	NA	NA	NA	1577149.498	5182847.982	1	-43.50694487	172.7173121	Ulmus	parvifolia
265	48251	NA	0	NA	NA	81594	Tree	Salix matsudana Tortuosa	Corkscrew Willow	Protected	NA	NA	NA	0	0	0	NA	0	0	Retain	0	NA	NA	NA	NA	1	NA	0	NA	NA	18/08/14	18/08/14	CCC	{204D305A-5939-4AA3-82A3-5818CEA145B1}	NA	NA	48251	81594	Corkscrew Willow	NA	NA	NA	1574429.89	5182334.696	1	-43.51147844	172.6836446	Salix	matsudana
266	48252	NA	0	NA	NA	4551	Tree	Quercus rubra	Red Oak	Protected	NA	NA	NA	0	0	0	NA	0	0	Retain	0	Notable	NA	NA	NA	1	NA	0	NA	NA	18/08/14	18/08/14	CCC	{83C2735B-41B3-4B0F-9D35-6AFAC8EF4A35}	NA	NA	48252	4551	Red Oak	NA	NA	NA	1572361.06	5180639.065	1	-43.52667242	172.6579636	Quercus	rubra
267	48256	NA	0	NA	NA	71264	Tree	Crataegus	Hawthorn	Protected	NA	NA	NA	0	0	0	NA	0	0	Retain	0	Subdivision	NA	NA	NA	1	NA	0	NA	NA	18/08/14	18/08/14	CCC	{38796189-75DC-4099-A259-DB09E7BD4B16}	NA	NA	48256	71264	Hawthorn	NA	NA	NA	1578501.625	5176913.501	1	-43.56041996	172.733804	Crataegus	Crataegus
268	48257	NA	0	NA	NA	20450	Tree	Fraxinus ornus	Manna Ash	Protected	NA	NA	NA	0	0	0	NA	0	0	Retain	0	NA	NA	NA	NA	1	NA	0	NA	NA	18/08/14	18/08/14	CCC	{5E5AFF29-006B-4406-A8EC-C16841CE9E0D}	NA	NA	48257	20450	Manna Ash	NA	NA	NA	1574008.845	5182149.051	1	-43.51313549	172.6784267	Fraxinus	ornus
269	48259	NA	0	NA	NA	43267	Tree	Acer platanoides	Norway Maple	Protected	NA	NA	NA	0	0	0	NA	0	0	Retain	0	Special Purpose Road Zone	NA	NA	NA	1	NA	0	NA	NA	18/08/14	18/08/14	CCC	{0004BAB1-C671-4562-B745-4726FBB33206}	NA	NA	48259	43267	Norway Maple	NA	NA	NA	1572935.832	5181882.96	1	-43.5154933	172.6651382	Acer	platanoides
270	48260	NA	0	NA	NA	45468	Tree	Hoheria angustifolia	Narrow-leaved Lacebark	Protected	NA	NA	NA	0	0	0	NA	0	0	Retain	0	NA	NA	NA	NA	1	NA	0	NA	NA	18/08/14	18/08/14	CCC	{D209AA82-0AD7-4917-8B73-7B29F37BDC8A}	NA	NA	48260	45468	Narrow-leaved Lacebark	Yes	Yes	No	1577403.81	5181791.64	1	-43.51646409	172.7204142	Hoheria	angustifolia
271	48262	NA	0	NA	NA	107712	Tree	Abies alba	Silver Fir	Protected	NA	NA	NA	0	0	0	NA	0	0	Retain	0	NA	NA	NA	NA	1	NA	0	NA	NA	18/08/14	18/08/14	CCC	{CD1B804A-A5CB-4DB1-8A56-174BC82DBFF5}	NA	NA	48262	107712	Silver Fir	NA	NA	NA	1574168.556	5183522.96	1	-43.50077015	172.6804679	Abies	alba
272	48263	NA	0	NA	NA	44340	Tree	Fraxinus ornus	Manna Ash	Protected	NA	NA	NA	0	0	0	NA	0	0	Retain	0	Special Purpose Road Zone	NA	NA	NA	1	NA	0	NA	NA	18/08/14	18/08/14	CCC	{1F494040-CD62-4069-8A32-10F361F34D21}	NA	NA	48263	44340	Manna Ash	NA	NA	NA	1574720.848	5183519.042	1	-43.50082431	172.6872992	Fraxinus	ornus
273	48264	NA	0	NA	NA	45483	Tree	Fraxinus velutina	Arizona Ash	Protected	NA	NA	NA	0	0	0	NA	0	0	Retain	0	NA	NA	NA	NA	1	NA	0	NA	NA	18/08/14	18/08/14	CCC	{52202CB3-4661-4D0B-83D3-E904F96D2896}	NA	NA	48264	45483	Arizona Ash	NA	NA	NA	1577332.902	5181663.383	1	-43.51761679	172.7195316	Fraxinus	velutina
274	48265	NA	0	NA	NA	107129	Tree	Prunus xYedoensis	Yoshino Cherry	Protected	NA	NA	NA	0	0	0	NA	0	0	Retain	0	NA	NA	NA	NA	1	NA	0	NA	NA	18/08/14	18/08/14	CCC	{F3B78577-614C-4677-B62E-810D9D122D02}	NA	NA	48265	107129	Yoshino Cherry	NA	NA	NA	1575209.961	5193809.77	1	-43.40818047	172.6938172	Prunus	xYedoensis
275	48266	NA	0	NA	NA	101899	Tree	Dodonaea viscosa	Ake Ake	Protected	NA	NA	NA	0	0	0	NA	0	0	Retain	0	NA	NA	NA	NA	1	NA	0	NA	NA	18/08/14	18/08/14	CCC	{9ACC14FB-D308-44E0-9831-AC1DC324EC87}	NA	NA	48266	101899	Ake Ake	Yes	Yes	No	1580759.061	5174774.077	1	-43.57974523	172.7616789	Dodonaea	viscosa
276	48267	NA	0	NA	NA	23977	Tree	Acacia longifolia	Coastal Wattle	Protected	NA	NA	NA	0	0	0	NA	0	0	Retain	0	NA	NA	NA	NA	1	NA	0	NA	NA	18/08/14	18/08/14	CCC	{66408D9F-84B3-494D-B012-61F0EB19FE21}	NA	NA	48267	23977	Coastal Wattle	NA	NA	NA	1577988.54	5181984.969	1	-43.51474078	172.7276567	Acacia	longifolia
277	48269	NA	0	NA	NA	80867	Tree	Ulmus xhollandica	Dutch Elm	Protected	NA	NA	NA	0	0	0	NA	0	0	Retain	0	NA	NA	NA	NA	1	NA	0	NA	NA	18/08/14	18/08/14	CCC	{CBBDBFF9-E179-426A-898B-806BC0F8E80D}	NA	NA	48269	80867	Dutch Elm	NA	NA	NA	1573564.078	5181692.346	1	-43.51723211	172.6729019	Ulmus	xhollandica
278	48270	NA	0	NA	NA	81236	Tree	Fraxinus oxycarpa	Caucasian Ash	Protected	NA	NA	NA	0	0	0	NA	0	0	Retain	0	NA	NA	NA	NA	1	NA	0	NA	NA	18/08/14	18/08/14	CCC	{BC35FA74-B66B-4E5A-88D6-2954133C425A}	NA	NA	48270	81236	Caucasian Ash	NA	NA	NA	1574773.213	5183527.831	1	-43.50074694	172.6879474	Fraxinus	oxycarpa
279	48273	NA	0	NA	NA	45528	Tree	Eucalyptus niphophila	Snow Gum, Alpine Snow Gum	Protected	NA	NA	NA	0	0	0	NA	0	0	Retain	0	NA	NA	NA	NA	1	NA	0	NA	NA	18/08/14	18/08/14	CCC	{808F36E5-72C6-4F7C-A343-DB0D0F86C328}	NA	NA	48273	45528	Snow Gum, Alpine Snow Gum	NA	NA	NA	1577178.73	5182085.91	1	-43.51380759	172.7176418	Eucalyptus	niphophila
280	48275	NA	0	NA	NA	45359	Tree	Ulmus parvifolia	Chinese Elm	Protected	NA	NA	NA	0	0	0	NA	0	0	Retain	0	NA	NA	NA	NA	1	NA	0	NA	NA	18/08/14	18/08/14	CCC	{3C6394A8-8DB3-4F0F-8D7D-615B31FE9A6E}	NA	NA	48275	45359	Chinese Elm	NA	NA	NA	1577678.136	5182068.408	1	-43.51398027	172.7238197	Ulmus	parvifolia
281	48277	NA	0	NA	NA	104887	Tree	Magnolia grandiflora	Southern Magnolia	Protected	NA	NA	NA	0	0	0	NA	0	0	Retain	0	NA	NA	NA	NA	1	NA	0	NA	NA	18/08/14	18/08/14	CCC	{3AAB101E-CE7F-4FD4-A3C3-641C5BA56BB8}	NA	NA	48277	104887	Southern Magnolia	NA	NA	NA	1575217.47	5183816.109	1	-43.4981661	172.6934557	Magnolia	grandiflora
282	48279	NA	0	NA	NA	57980	Tree	Eucalyptus mannifera 'maculosa'	Brittle Gum	Protected	NA	NA	NA	0	0	0	NA	0	0	Retain	0	NA	NA	NA	NA	1	NA	0	NA	NA	18/08/14	18/08/14	CCC	{A174875C-E616-45AB-A547-6E4482BD920E}	NA	NA	48279	57980	Brittle Gum	NA	NA	NA	1575598.458	5194496.375	1	-43.40201079	172.698646	Eucalyptus	mannifera
283	48280	NA	0	NA	NA	43274	Tree	Tilia xeuropaea	Common Lime	Protected	NA	NA	NA	0	0	0	NA	0	0	Retain	0	Special Purpose Road Zone	NA	NA	NA	1	NA	0	NA	NA	18/08/14	18/08/14	CCC	{863C19AF-18E7-4DB0-86A4-EFE1A067FE41}	NA	NA	48280	43274	Common Lime	NA	NA	NA	1572866.262	5181818.11	1	-43.5160747	172.6642742	Tilia	xeuropaea
284	48283	NA	0	NA	NA	58002	Tree	Betula pendula	Silver Birch	Protected	NA	NA	NA	0	0	0	NA	0	0	Retain	0	NA	NA	NA	NA	1	NA	0	NA	NA	18/08/14	18/08/14	CCC	{6321A3E7-F849-48A0-843A-AFFB4B2BB531}	NA	NA	48283	58002	Silver Birch	NA	NA	NA	1575630.487	5194431.519	1	-43.40259582	172.6990387	Betula	pendula
285	48284	NA	0	NA	NA	101866	Tree	Sophora tetraptera	Large-leaved Kowhai	Protected	NA	NA	NA	0	0	0	NA	0	0	Retain	0	NA	NA	NA	NA	1	NA	0	NA	NA	18/08/14	18/08/14	CCC	{2C621C8B-534E-4AB1-BEAD-52C6D4F6CBCF}	NA	NA	48284	101866	Large-leaved Kowhai	Yes	No	No	1580685.313	5174746.526	1	-43.57999139	172.7607645	Sophora	tetraptera
286	48288	NA	0	NA	NA	58008	Tree	Pinus radiata	Monterey Pine	Protected	NA	NA	NA	0	0	0	NA	0	0	Retain	0	NA	NA	NA	NA	1	NA	0	NA	NA	18/08/14	18/08/14	CCC	{7F1609F6-386D-4935-A5CA-9892E7EA5F86}	NA	NA	48288	58008	Monterey Pine	NA	NA	NA	1575587.317	5194385.96	1	-43.40300464	172.6985035	Pinus	radiata
287	48289	NA	0	NA	NA	108662	Tree	Cordyline australis	Cabbage Tree	Protected	NA	NA	NA	0	0	0	NA	0	0	Retain	0	NA	NA	NA	NA	1	NA	0	NA	NA	18/08/14	18/08/14	CCC	{5865A679-5FDD-48CB-B9DA-4E6CAAB2DF14}	NA	NA	48289	108662	Cabbage Tree	Yes	Yes	No	1580054.869	5174448.42	1	-43.58265897	172.752945	Cordyline	australis
288	48290	NA	0	NA	NA	76053	Tree	Juglans regia	Common Walnut	Protected	NA	NA	NA	0	0	0	NA	0	0	Retain	0	NA	NA	NA	NA	1	NA	0	NA	NA	18/08/14	18/08/14	CCC	{A2D7D2D3-12F0-4ADB-83FE-AC3F45BE1B7B}	NA	NA	48290	76053	Common Walnut	NA	NA	NA	1571896	5180854.425	1	-43.52471594	172.6522198	Juglans	regia
289	48295	NA	0	NA	NA	81335	Tree	Populus nigra Italica	Lombardy Poplar	Protected	NA	NA	NA	0	0	0	NA	0	0	Retain	0	NA	NA	NA	NA	1	NA	0	NA	NA	18/08/14	18/08/14	CCC	{8CB57D26-2DAB-4660-940E-A6CFD43FB05A}	NA	NA	48295	81335	Lombardy Poplar	NA	NA	NA	1575025.355	5183447.883	1	-43.50147528	172.6910625	Populus	nigra
290	48298	NA	0	NA	NA	70476	Tree	Pseudopanax crassifolium	Lancewood	Protected	NA	NA	NA	0	0	0	NA	0	0	Retain	0	Subdivision	NA	NA	NA	1	NA	0	NA	NA	18/08/14	18/08/14	CCC	{26C93020-507C-4809-BCC2-6A8F2253F258}	NA	NA	48298	70476	Lancewood	Yes	Yes	No	1580480.97	5174470.28	1	-43.58247341	172.7582236	Pseudopanax	crassifolium
291	48303	NA	0	NA	NA	98940	Tree	Tilia xeuropaea	Common Lime	Protected	NA	NA	NA	0	0	0	NA	0	0	Retain	0	Subdivision	NA	NA	NA	1	NA	0	NA	NA	18/08/14	18/08/14	CCC	{34E5464B-BEDC-49B5-B572-BC0337475BBB}	NA	NA	48303	98940	Common Lime	NA	NA	NA	1572970.182	5182102.448	1	-43.51351825	172.6655741	Tilia	xeuropaea
292	48304	NA	0	NA	NA	81685	Tree	Alnus glutinosa	Common Alder	Protected	NA	NA	NA	0	0	0	NA	0	0	Retain	0	NA	NA	NA	NA	1	NA	0	NA	NA	18/08/14	18/08/14	CCC	{A04B3EC7-9E52-4415-B1D7-479644CEC5CE}	NA	NA	48304	81685	Common Alder	NA	NA	NA	1574350.834	5182312.368	1	-43.51167678	172.6826655	Alnus	glutinosa
293	48306	NA	0	NA	NA	114138	Tree	Tilia xvulgaris	Common Lime	Protected	NA	NA	NA	0	0	0	NA	0	0	Retain	0	NA	NA	NA	NA	1	NA	0	NA	NA	18/08/14	18/08/14	CCC	{F74D99CE-DAAC-4F12-A125-E909007057CD}	NA	NA	48306	114138	Common Lime	NA	NA	NA	1573097.117	5181187.176	1	-43.52176405	172.6670993	Tilia	xvulgaris
294	48307	NA	0	NA	NA	81639	Tree	Salix babylonica	Babylon Weeping Willow	Protected	NA	NA	NA	0	0	0	NA	0	0	Retain	0	NA	NA	NA	NA	1	NA	0	NA	NA	18/08/14	18/08/14	CCC	{70E34873-8DDD-42F0-BA89-7792C6CE194C}	NA	NA	48307	81639	Babylon Weeping Willow	NA	NA	NA	1574421.081	5183217.145	1	-43.50353244	172.6835771	Salix	babylonica
295	48308	NA	0	NA	NA	81419	Tree	Pittosporum eugenioides	Lemonwood	Protected	NA	NA	NA	0	0	0	NA	0	0	Retain	0	NA	NA	NA	NA	1	NA	0	NA	NA	18/08/14	18/08/14	CCC	{41FA288E-99C0-4EFF-981F-312FC5180973}	NA	NA	48308	81419	Lemonwood	Yes	Yes	No	1576324.288	5183231.89	1	-43.5034624	172.7071204	Pittosporum	eugenioides
296	48310	NA	0	NA	NA	100574	Tree	Sophora tetraptera	Large-leaved Kowhai	Protected	NA	NA	NA	0	0	0	NA	0	0	Retain	0	NA	NA	NA	NA	1	NA	0	NA	NA	18/08/14	18/08/14	CCC	{4FF761F3-7E52-4BC0-BE5D-1003C25A284A}	NA	NA	48310	100574	Large-leaved Kowhai	Yes	No	No	1573875.933	5181731.459	1	-43.51689091	172.6767622	Sophora	tetraptera
297	48314	NA	0	NA	NA	45818	Tree	Eucalyptus niphophila	Snow Gum, Alpine Snow Gum	Protected	NA	NA	NA	0	0	0	NA	0	0	Retain	0	NA	NA	NA	NA	1	NA	0	NA	NA	18/08/14	18/08/14	CCC	{8D807B75-C475-4D11-934D-65CD57CF8D3B}	NA	NA	48314	45818	Snow Gum, Alpine Snow Gum	NA	NA	NA	1576028.567	5183230.422	1	-43.50346619	172.7034623	Eucalyptus	niphophila
298	48316	NA	0	NA	NA	80762	Tree	Pittosporum eugenioides	Lemonwood	Protected	NA	NA	NA	0	0	0	NA	0	0	Retain	0	NA	NA	NA	NA	1	NA	0	NA	NA	18/08/14	18/08/14	CCC	{98E65557-1C58-48BC-A295-A6C1C78FC389}	NA	NA	48316	80762	Lemonwood	Yes	Yes	No	1572995.567	5181877.398	1	-43.51554554	172.665877	Pittosporum	eugenioides
299	48320	NA	0	NA	NA	21108	Tree	Betula pendula	Silver Birch	Protected	NA	NA	NA	0	0	0	NA	0	0	Retain	0	NA	NA	NA	NA	1	NA	0	NA	NA	18/08/14	18/08/14	CCC	{96592BFF-4C73-4B2F-9CA7-A3153D51D747}	NA	NA	48320	21108	Silver Birch	NA	NA	NA	1574656.918	5182836.205	1	-43.50697052	172.6864766	Betula	pendula
300	48321	NA	0	NA	NA	42875	Tree	Prunus serrulata Tai Haku	Great White Cherry	Protected	NA	NA	NA	0	0	0	NA	0	0	Retain	0	NA	NA	NA	NA	1	NA	0	NA	NA	18/08/14	18/08/14	CCC	{4D71B5F0-BC2B-4134-A0C8-C4C4ADFBD293}	NA	NA	48321	42875	Great White Cherry	NA	NA	NA	1572965.6	5181096.114	1	-43.52257923	172.6654674	Prunus	serrulata
301	48322	NA	0	NA	NA	81718	Tree	Salix babylonica	Babylon Weeping Willow	Protected	NA	NA	NA	0	0	0	NA	0	0	Retain	0	NA	NA	NA	NA	1	NA	0	NA	NA	18/08/14	18/08/14	CCC	{87B3D6B2-7DFB-4D16-A733-D07B49CB9792}	NA	NA	48322	81718	Babylon Weeping Willow	NA	NA	NA	1574300.906	5182814.264	1	-43.50715592	172.6820715	Salix	babylonica
302	48323	NA	0	NA	NA	81237	Tree	Sophora tetraptera	Large-leaved Kowhai	Protected	NA	NA	NA	0	0	0	NA	0	0	Retain	0	NA	NA	NA	NA	1	NA	0	NA	NA	18/08/14	18/08/14	CCC	{EEB2F184-0F5C-4A62-BA06-B7908F25FDA8}	NA	NA	48323	81237	Large-leaved Kowhai	Yes	No	`No	1574795.184	5183513.364	1	-43.50087795	172.6882185	Sophora	tetraptera
303	48324	NA	0	NA	NA	98950	Tree	Tilia xeuropaea	Common Lime	Protected	NA	NA	NA	0	0	0	NA	0	0	Retain	0	Subdivision	NA	NA	NA	1	NA	0	NA	NA	18/08/14	18/08/14	CCC	{880B8209-0CD5-4E68-9806-F5698667A14D}	NA	NA	48324	98950	Common Lime	NA	NA	NA	1572991.905	5182056.288	1	-43.51393467	172.6658406	Tilia	xeuropaea
304	48325	NA	0	NA	NA	44272	Tree	Quercus palustris	Pin Oak	Protected	NA	NA	NA	0	0	0	NA	0	0	Retain	0	NA	NA	NA	NA	1	NA	0	NA	NA	18/08/14	18/08/14	CCC	{A3658889-8F63-4118-BD54-0DE1410CB7E0}	NA	NA	48325	44272	Pin Oak	NA	NA	NA	1573835.573	5182556.992	1	-43.50945629	172.6763026	Quercus	palustris
305	48334	NA	0	NA	NA	46638	Tree	Prunus xYedoensis	Yoshino Cherry	Protected	NA	NA	NA	0	0	0	NA	0	0	Retain	0	NA	NA	NA	NA	1	NA	0	NA	NA	18/08/14	18/08/14	CCC	{DA3B75F7-9C93-4A74-A629-15AC03466153}	NA	NA	48334	46638	Yoshino Cherry	NA	NA	NA	1575344.991	5184114.662	1	-43.49548209	172.6950465	Prunus	xYedoensis
306	48337	NA	0	NA	NA	84905	Tree	Fraxinus oxycarpa	Caucasian Ash	Protected	NA	NA	NA	0	0	0	NA	0	0	Retain	0	NA	NA	NA	NA	1	NA	0	NA	NA	18/08/14	18/08/14	CCC	{9E894347-9E12-4095-BCFD-F323B9A3B998}	NA	NA	48337	84905	Caucasian Ash	NA	NA	NA	1576298.882	5183860.95	1	-43.49779742	172.7068335	Fraxinus	oxycarpa
307	48341	NA	0	NA	NA	81371	Tree	Salix fragilis	Crack Willow	Protected	NA	NA	NA	0	0	0	NA	0	0	Retain	0	NA	NA	NA	NA	1	NA	0	NA	NA	18/08/14	18/08/14	CCC	{72EA4627-4209-417D-ABF4-A3A7D519ED64}	NA	NA	48341	81371	Crack Willow	NA	NA	NA	1575278.7	5183401.845	1	-43.50189824	172.6941942	Salix	fragilis
308	48344	NA	0	NA	NA	80801	Tree	Tilia xeuropaea	Common Lime	Protected	NA	NA	NA	0	0	0	NA	0	0	Retain	0	NA	NA	NA	NA	1	NA	0	NA	NA	18/08/14	18/08/14	CCC	{998DDD1D-C74E-4896-8577-734B076F6114}	NA	NA	48344	80801	Common Lime	NA	NA	NA	1573428.008	5181847.221	1	-43.51583277	172.6712259	Tilia	xeuropaea
309	48345	NA	0	NA	NA	98937	Tree	Tilia xeuropaea	Common Lime	Protected	NA	NA	NA	0	0	0	NA	0	0	Retain	0	Subdivision	NA	NA	NA	1	NA	0	NA	NA	18/08/14	18/08/14	CCC	{ECA53278-D62A-4116-8061-56960B34F28E}	NA	NA	48345	98937	Common Lime	NA	NA	NA	1572987.778	5182101.821	1	-43.51352453	172.6657918	Tilia	xeuropaea
310	48348	NA	0	NA	NA	24196	Tree	Malus xProfusion	Purple Crab Apple	Protected	NA	NA	NA	0	0	0	NA	0	0	Retain	0	NA	NA	NA	NA	1	NA	0	NA	NA	18/08/14	18/08/14	CCC	{FF409A82-08B0-4BE9-99FF-81483E8F8D73}	NA	NA	48348	24196	Purple Crab Apple	NA	NA	NA	1576137.791	5183494.707	1	-43.50109001	172.704825	Malus	xProfusion
311	48350	NA	0	NA	NA	81846	Tree	Ulmus xhollandica	Dutch Elm	Protected	NA	NA	NA	0	0	0	NA	0	0	Retain	0	NA	NA	NA	NA	1	NA	0	NA	NA	18/08/14	18/08/14	CCC	{B5C1819F-AEE7-46CE-B3BF-9F4C9B2F5500}	NA	NA	48350	81846	Dutch Elm	NA	NA	NA	1577878.714	5182050.303	1	-43.51414926	172.7263006	Ulmus	xhollandica
312	48352	NA	0	NA	NA	98951	Tree	Tilia xeuropaea	Common Lime	Protected	NA	NA	NA	0	0	0	NA	0	0	Retain	0	Subdivision	NA	NA	NA	1	NA	0	NA	NA	18/08/14	18/08/14	CCC	{F62DEBBD-7732-4959-B332-7D045E02CD49}	NA	NA	48352	98951	Common Lime	NA	NA	NA	1572987.294	5182054.16	1	-43.51395366	172.6657834	Tilia	xeuropaea
313	53644	26/04/13	28705	Dunair Drive	Burwood	28704	Tree	Prunus avium Pendula	Flowering Cherry	None	No	No	No	4	0.4	3	Semi-Mature	3	3	Retain	0	NA	NA	NA	NA	1	NA	0	NA	NA	18/08/14	18/08/14	NA	{39159A7C-E21D-4DF3-9BAF-DB536493C63F}	NA	NA	53644	28704	Flowering Cherry	No	No	No	1575273.596	5183674.953	1	-43.49943895	172.6941435	Prunus	avium
314	53646	7/04/13	42504	New Brighton Road	New Brighton	42500	Tree	Cordyline australis	Cabbage Tree	None	Yes	Yes	No	5	0.1	1	Semi-Mature	3	4	Retain	0	NA	NA	NA	NA	1	NA	0	NA	NA	18/08/14	18/08/14	NA	{8199112D-8E5C-4B4A-9414-FF1EB4FC7355}	NA	NA	53646	42500	Cabbage Tree	Yes	Yes	No	1576792.763	5183084.708	1	-43.50480235	172.7129092	Cordyline	australis
315	53648	19/04/13	26404	Kingsford Street	Burwood	26402	Tree	Sorbus cultivar	Rowan Tree	None	No	No	No	4	0.2	2	Semi-Mature	3	3	Retain	0	NA	NA	NA	NA	1	NA	0	NA	NA	18/08/14	18/08/14	NA	{AF3B23FA-C437-49AF-8D80-AEEE7D42A957}	NA	NA	53648	26402	Rowan Tree	No	No	No	1573584.718	5183827.649	1	-43.49800627	172.673261	Sorbus	cultivar
316	53649	31/07/13	45880	Jean Batten Place	Burwood	45879	Shrub	Cupressus sempervirens	Italian Cypress	None	No	No	No	7	0	0	Mature	3	3	Retain	0	NA	NA	NA	NA	1	NA	0	NA	NA	18/08/14	18/08/14	NA	{98C5FD4E-1C52-44EE-8151-4B3A1AFFE738}	NA	NA	53649	45879	Italian Cypress	No	No	No	1573977.458	5183649.706	1	-43.49962227	172.6781102	Cupressus	sempervirens
317	53650	19/02/14	61182	New Brighton Road	Burwood	61181	Tree	Prunus persica	Black Boy Peach	None	No	No	Yes	2.5	0.08	3	Mature	2	2	Retain	0	NA	NA	NA	NA	1	NA	0	NA	NA	18/08/14	18/08/14	NA	{E50E351F-5571-4E66-9A72-73D566251647}	NA	NA	53650	61181	Black Boy Peach	No	No	Yes	1575688.763	5183583.627	1	-43.50027489	172.6992747	Prunus	persica
318	53651	23/04/13	27422	Queensbury Street	Burwood	27421	Shrub	Phormium	Phormium	None	Yes	No	No	2	0	0	Juvenile	3	3	Retain	0	NA	NA	NA	NA	1	NA	0	NA	NA	18/08/14	18/08/14	NA	{E55835F7-2BE7-4B8F-A6E2-C92ABC240BC1}	NA	NA	53651	27421	Phormium	Yes	No	No	1573867.707	5183380.279	1	-43.50204441	172.6767397	Phormium	Phormium
319	53652	26/04/13	28440	Fleete Street	Dallington	28439	Shrub	Pittosporum tenuifolium Irene Paterson	Kohuhu	None	Yes	Yes	No	2	0	0	Semi-Mature	3	3	Retain	0	X2	NA	NA	NA	1	NA	0	NA	NA	18/08/14	18/08/14	NA	{C2D48204-FA26-4DDB-B340-6A60E71D00CA}	NA	NA	53652	28439	Kohuhu	Yes	Yes	No	1574133.47	5182249.218	1	-43.5122379	172.6799733	Pittosporum	tenuifolium
320	53654	18/04/13	25755	Kingsford Street	Burwood	25753	Shrub	Pseudopanax lessonii	Houpara	None	No	No	No	3	0	0	Semi-Mature	4	3	Retain	0	NA	NA	NA	NA	1	NA	0	NA	NA	18/08/14	18/08/14	NA	{B74FD6DE-B7CB-41D0-A2B9-AD17D0893024}	NA	NA	53654	25753	Houpara	Yes	Yes	No	1573723.214	5183381.306	1	-43.5020301	172.6749524	Pseudopanax	lessonii
321	53655	31/07/13	45630	Mundys Road	Dallington	45629	Tree	Cordyline australis	Cabbage Tree	None	Yes	Yes	No	5.5	0.2	2	Semi-Mature	3	3	Retain	0	NA	NA	NA	NA	1	NA	0	NA	NA	18/08/14	18/08/14	NA	{D5ED1F6D-CFFE-4A74-80FF-9FC817940C01}	NA	NA	53655	45629	Cabbage Tree	Yes	Yes	No	1573758.744	5182793.826	1	-43.5073211	172.6753636	Cordyline	australis
322	53656	13/02/14	60704	Bracken Street	Avonside	60703	Tree	Sophora microphylla	Small-leaved Kowhai	None	Yes	Yes	No	5	0.1	3	Semi-Mature	3	3	Retain	0	NA	NA	NA	NA	1	NA	0	NA	NA	18/08/14	18/08/14	NA	{E6CAE078-9092-42D8-A4F0-16DDE136B466}	NA	NA	53656	60703	Small-leaved Kowhai	Yes	Yes	No	1572824.15	5181333.182	1	-43.52043951	172.663729	Sophora	microphylla
323	53657	26/04/13	28319	Fleete Street	Dallington	28317	Tree	Liquidambar styraciflua Worpleston	Worplesdon Sweat Gum	None	No	No	No	8	0.5	6	Mature	2	1	Retain	0	NA	NA	NA	NA	1	NA	0	NA	NA	18/08/14	18/08/14	NA	{929E4C06-6F1E-4221-805E-AA3301CA9DB9}	NA	NA	53657	28317	Worplesdon Sweat Gum	No	No	No	1574201.425	5182559.108	1	-43.50944996	172.6808287	Liquidambar	styraciflua
324	53658	2/11/14	59842	Breezes Road	Avondale	59841	Shrub	Griselinia littoralis	Broadleaf	None	Yes	Yes	No	3.5	0	0	Semi-Mature	3	3	Retain	0	NA	NA	NA	NA	1	NA	0	NA	NA	18/08/14	18/08/14	NA	{DA5C8E07-7935-4852-9508-EF27B30B9F18}	NA	NA	53658	59841	Broadleaf	Yes	Yes	No	1574496.546	5182659.355	1	-43.50855744	172.6844844	Griselinia	littoralis
325	53660	2/11/14	60057	Rocking Horse Road	Southshore	60056	Tree	Cordyline australis	Cabbage Tree	None	Yes	Yes	No	4	0.1	0.7	Mature	3	3	Retain	0	NA	NA	NA	NA	1	NA	0	NA	NA	18/08/14	18/08/14	NA	{28F01E22-85E0-44EE-B4A7-5D7542A3ED3C}	NA	NA	53660	60056	Cabbage Tree	Yes	Yes	No	1579604.472	5177420.14	1	-43.5558891	172.7474781	Cordyline	australis
326	53661	7/04/13	42409	New Brighton Road	New Brighton	42408	Tree	Robinia pseudoacacia	Black Locust	None	No	No	No	8	0.4	10	Mature	4	3	Retain	0	NA	NA	NA	NA	1	NA	0	NA	NA	18/08/14	18/08/14	NA	{00363AAA-80FD-4279-ADE7-3685340A296B}	NA	NA	53661	42408	Black Locust	No	No	No	1576742.382	5183143.903	1	-43.50426778	172.7122885	Robinia	pseudoacacia
327	53662	27/08/13	46771	Dartford Street	Brooklands	46769	Tree	Eucalyptus biangularis	Gum	None	No	No	No	6	1	3	Semi-Mature	2	2	Retain	0	NA	NA	NA	NA	1	NA	0	NA	NA	18/08/14	18/08/14	NA	{2E8B6DF3-706C-4310-8AA1-C3BD3526941B}	NA	NA	53662	46769	Gum	No	No	No	1575418.783	5193976.046	1	-43.40669014	172.6964038	Eucalyptus	biangularis
328	53666	15/07/13	43669	River Road	Richmond	43668	Shrub	Pittosporum eugenioides	Lemonwood	None	Yes	Yes	No	8	0	0	Mature	3	2	Retain	0	NA	NA	NA	NA	1	NA	0	NA	NA	18/08/14	18/08/14	NA	{C0D69BDB-7BC4-46F1-9637-CB497CE7E963}	NA	NA	53666	43668	Lemonwood	Yes	Yes	No	1572663.121	5181412.747	1	-43.51971723	172.6617405	Pittosporum	eugenioides
329	53672	7/04/13	42199	Barkers Lane	New Brighton	42198	Tree	Magnolia sp	Magnolia	None	No	No	No	4	0.05	2	Mature	2	2	Retain	0	NA	NA	NA	NA	1	NA	0	NA	NA	18/08/14	18/08/14	NA	{5734A325-590B-4E87-B8BE-863294D3D7F1}	NA	NA	53672	42198	Magnolia	No	No	No	1576011.245	5183596.289	1	-43.5001713	172.7032641	Magnolia
330	53673	26/08/13	46431	Lower Styx Road	Brooklands	46429	Shrub	Pittosporum sp	Kohuhu	None	Yes	No	No	2	0	0	Mature	2	2	Retain	0	NA	NA	NA	NA	1	NA	0	NA	NA	18/08/14	18/08/14	NA	{D3819F55-A5FC-48B2-9EB8-70C424EE7A42}	NA	NA	53673	46429	Kohuhu	Yes	Yes	No	1575204.027	5193036.937	1	-43.4151391	172.6937089	Pittosporum
331	53678	28/02/14	61647	Draper Street	Richmond	61646	Tree	Cordyline australis	Cabbage Tree	None	Yes	Yes	No	4	0.2	1	Mature	2	2	Retain	0	NA	NA	NA	NA	1	NA	0	NA	NA	18/08/14	18/08/14	NA	{40C4E773-4FCD-49A6-96AD-E3F65EFA9514}	NA	NA	53678	61646	Cabbage Tree	Yes	Yes	No	1572140.341	5180905.09	1	-43.52426891	172.655246	Cordyline	australis
332	53681	31/07/13	45811	Kingsford Street	Burwood	45810	Shrub	Pseudopanax laetum	Mountain Fife Finger	None	Yes	No	No	5.5	0	0	Mature	2	2	Retain	0	NA	NA	NA	NA	1	NA	0	NA	NA	18/08/14	18/08/14	NA	{11EC8E07-BB6A-4077-A663-984A476AAE50}	NA	NA	53681	45810	Mountain Fife Finger	Yes	No	No	1573862.39	5182932.524	1	-43.50607588	172.6766524	Pseudopanax	laetum
333	53682	27/08/13	46588	Lower Styx Road	Brooklands	46587	Shrub	Pittosporum tenuifolium	Kohuhu	None	Yes	Yes	No	4	0	0	Mature	4	3	Retain	0	NA	NA	NA	NA	1	NA	0	NA	NA	18/08/14	18/08/14	NA	{EB5F3E3F-8BB2-451C-B17A-5D478F8F4F84}	NA	NA	53682	46587	Kohuhu	Yes	Yes	No	1575120.488	5193856.893	1	-43.4077532	172.6927143	Pittosporum	tenuifolium
334	48353	NA	0	NA	NA	20016	Tree	Sophora tetraptera	Large-leaved Kowhai	Protected	NA	NA	NA	0	0	0	NA	0	0	Retain	0	Special Purpose Road Zone	NA	NA	NA	1	NA	0	NA	NA	18/08/14	18/08/14	CCC	{C3584194-13A2-4B34-B9D7-F61785C0CDC9}	NA	NA	48353	20016	Large-leaved Kowhai	Yes	Yes	No	1573432.415	5181645.028	1	-43.5176535	172.6712705	Sophora	tetraptera
335	48359	NA	0	NA	NA	35288	Tree	Metrosideros excelsa	Pohutukawa	Protected	NA	NA	NA	0	0	0	NA	0	0	Retain	0	NA	NA	NA	NA	1	NA	0	NA	NA	18/08/14	18/08/14	CCC	{7012F2FD-BC8A-491D-A745-9C1D0AC0EEB6}	NA	NA	48359	35288	Pohutukawa	Yes	Yes	No	1578313.05	5177327.273	1	-43.55668885	172.7314857	Metrosideros	excelsa
336	48362	NA	0	NA	NA	69251	Tree	Liquidambar styraciflua	Sweet Gum	Protected	NA	NA	NA	0	0	0	NA	0	0	Retain	0	Special Purpose Road Zone	NA	NA	NA	1	NA	0	NA	NA	18/08/14	18/08/14	CCC	{D02A1A5E-E243-4FC6-B646-51773D3DF5EF}	NA	NA	48362	69251	Sweet Gum	NA	NA	NA	1571867.42	5180680.602	1	-43.52627998	172.6518572	Liquidambar	styraciflua
337	48364	NA	0	NA	NA	57952	Tree	Eucalyptus gunnii	Cider Gum	Protected	NA	NA	NA	0	0	0	NA	0	0	Retain	0	NA	NA	NA	NA	1	NA	0	NA	NA	18/08/14	18/08/14	CCC	{62AF185F-C94C-46B9-B201-B46526964FFC}	NA	NA	48364	57952	Cider Gum	NA	NA	NA	1575475.708	5194424.955	1	-43.40264988	172.6971269	Eucalyptus	gunnii
338	48365	NA	0	NA	NA	80911	Tree	Populus simonii Fastigiata	Simon Poplar	Protected	NA	NA	NA	0	0	0	NA	0	0	Retain	0	NA	NA	NA	NA	1	NA	0	NA	NA	18/08/14	18/08/14	CCC	{9F70169D-8916-4DBD-B279-7099233F02E1}	NA	NA	48365	80911	Simon Poplar	NA	NA	NA	1573399.084	5181266.38	1	-43.52106171	172.6708396	Populus	simonii
339	48367	NA	0	NA	NA	43195	Tree	Plagianthus regius	Ribbonwood	Protected	NA	NA	NA	0	0	0	NA	0	0	Retain	0	Special Purpose Road Zone	NA	NA	NA	1	NA	0	NA	NA	18/08/14	18/08/14	CCC	{3D0FD1D1-A8E0-4EDB-9BFA-C5AD69DA3790}	NA	NA	48367	43195	Ribbonwood	Yes	Yes	No	1573230.836	5182102.147	1	-43.51353034	172.6687989	Plagianthus	regius
340	48369	NA	0	NA	NA	26113	Tree	Acacia longifolia	Sydney Golden Wattle	Protected	NA	NA	NA	0	0	0	NA	0	0	Retain	0	NA	NA	NA	NA	1	NA	0	NA	NA	18/08/14	18/08/14	CCC	{E85B5C64-8119-4121-ADB8-BD5891ED1B82}	NA	NA	48369	26113	Sydney Golden Wattle	NA	NA	NA	1575692.488	5194410.729	1	-43.40278503	172.6998034	Acacia	longifolia
341	48370	NA	0	NA	NA	99038	Tree	Malus micromalus	Midget Crab Apple	Protected	NA	NA	NA	0	0	0	NA	0	0	Retain	0	NA	NA	NA	NA	1	NA	0	NA	NA	18/08/14	18/08/14	CCC	{3F3835A5-AE8B-47A1-818D-355688ADFA24}	NA	NA	48370	99038	Midget Crab Apple	NA	NA	NA	1573654.661	5183637.273	1	-43.49972291	172.6741168	Malus	micromalus
342	48373	NA	0	NA	NA	84830	Tree	Sophora tetraptera	Large-leaved Kowhai	Protected	NA	NA	NA	0	0	0	NA	0	0	Retain	0	NA	NA	NA	NA	1	NA	0	NA	NA	18/08/14	18/08/14	CCC	{F64B5A41-B083-473C-BB31-15A1D3B8202B}	NA	NA	48373	84830	Large-leaved Kowhai	Yes	No	No	1576358.279	5183680.514	1	-43.49942398	172.7075604	Sophora	tetraptera
343	48374	NA	0	NA	NA	23981	Tree	Casuarina cunninghamiana	She Oak	Protected	NA	NA	NA	0	0	0	NA	0	0	Retain	0	NA	NA	NA	NA	1	NA	0	NA	NA	18/08/14	18/08/14	CCC	{3C1F7E28-7728-446B-A16D-5ED2A402408C}	NA	NA	48374	23981	She Oak	NA	NA	NA	1578011.422	5181990.033	1	-43.51469586	172.72794	Casuarina	cunninghamiana
344	48376	NA	0	NA	NA	100592	Tree	Fraxinus ornus	Manna Ash	Protected	NA	NA	NA	0	0	0	NA	0	0	Retain	0	NA	NA	NA	NA	1	NA	0	NA	NA	18/08/14	18/08/14	CCC	{4F341233-CD36-4597-969B-3E7B5D0047E7}	NA	NA	48376	100592	Manna Ash	NA	NA	NA	1572993.035	5181693.866	1	-43.517198	172.6658366	Fraxinus	ornus
345	48377	NA	0	NA	NA	83790	Tree	Ginkgo biloba	Maidenhair Tree	Protected	NA	NA	NA	0	0	0	NA	0	0	Retain	0	Subdivision	NA	NA	NA	1	NA	0	NA	NA	18/08/14	18/08/14	CCC	{F9A964F0-1D55-476B-B806-439A9347A3DB}	NA	NA	48377	83790	Maidenhair Tree	NA	NA	NA	1575156.031	5193599.386	1	-43.41007304	172.6931416	Ginkgo	biloba
346	48382	NA	0	NA	NA	43272	Tree	Tilia xeuropaea	Common Lime	Protected	NA	NA	NA	0	0	0	NA	0	0	Retain	0	Special Purpose Road Zone	NA	NA	NA	1	NA	0	NA	NA	18/08/14	18/08/14	CCC	{8D76B4E2-8329-41EA-B114-D01BBEEA982A}	NA	NA	48382	43272	Common Lime	NA	NA	NA	1572894.408	5181858.832	1	-43.51570905	172.6646245	Tilia	xeuropaea
347	48385	NA	0	NA	NA	45675	Tree	Myoporum laetum	Ngaio	Protected	NA	NA	NA	0	0	0	NA	0	0	Retain	0	NA	NA	NA	NA	1	NA	0	NA	NA	18/08/14	18/08/14	CCC	{4BC1BB14-11C7-4701-946E-52C1C92E4FE8}	NA	NA	48385	45675	Ngaio	NA	NA	NA	1576512.853	5183030.903	1	-43.50527807	172.7094443	Myoporum	laetum
348	48393	NA	0	NA	NA	69110	Tree	Tilia xeuropaea	Common Lime	Protected	NA	NA	NA	0	0	0	NA	0	0	Retain	0	Special Purpose Road Zone	NA	NA	NA	1	NA	0	NA	NA	18/08/14	18/08/14	CCC	{536ACC98-D859-49A7-993D-1C208232ED74}	NA	NA	48393	69110	Common Lime	NA	NA	NA	1572874.704	5181514.594	1	-43.5188079	172.6643635	Tilia	xeuropaea
349	48395	NA	0	NA	NA	81695	Tree	Salix xsepulcralis	Niobe Weeping Willow	Protected	NA	NA	NA	0	0	0	NA	0	0	Retain	0	NA	NA	NA	NA	1	NA	0	NA	NA	18/08/14	18/08/14	CCC	{9E9D9857-D225-4325-888A-0452E1FC112F}	NA	NA	48395	81695	Niobe Weeping Willow	NA	NA	NA	1574349.09	5182470.265	1	-43.51025499	172.6826513	Salix	xsepulcralis
350	48400	NA	0	NA	NA	81312	Tree	Populus nigra Italica	Lombardy Poplar	Protected	NA	NA	NA	0	0	0	NA	0	0	Retain	0	NA	NA	NA	NA	1	NA	0	NA	NA	18/08/14	18/08/14	CCC	{A6FA5C5D-9F30-48E9-977B-4F993D4D3FD0}	NA	NA	48400	81312	Lombardy Poplar	NA	NA	NA	1574985.313	5183464.848	1	-43.50132118	172.690568	Populus	nigra
351	48090	NA	0	NA	NA	82440	Tree	Acer	Maple	Protected	NA	NA	NA	0	0	0	NA	0	0	Retain	0	NA	NA	NA	NA	1	NA	0	NA	NA	18/08/14	18/08/14	CCC	{8BF8A2D5-18AD-416B-8B66-297C260C3AFC}	NA	NA	48090	82440	Maple	NA	NA	NA	1576090.199	5184058.341	1	-43.49601342	172.704261	Acer	Acer
352	48402	19/12/13	56502	Orari Street	Bexley	56501	Tree	Cordyline australis	Cabbage Tree	None	Yes	Yes	No	3.5	0.1	0.8	Mature	2	4	Remove	0	FEL felling; dying	NA	NA	NA	1	NA	0	NA	NA	18/08/14	18/08/14	NA	{CF68C327-DC20-4305-8531-9948C72953E8}	NA	NA	48402	56501	Cabbage Tree	Yes	Yes	No	1577328.998	5182325.319	1	-43.51165648	172.7195109	Cordyline	australis
353	48406	NA	0	NA	NA	57971	Tree	Eucalyptus gunnii	Cider Gum	Protected	NA	NA	NA	0	0	0	NA	0	0	Retain	0	NA	NA	NA	NA	1	NA	0	NA	NA	18/08/14	18/08/14	CCC	{270410A0-1C82-4515-9774-770A20E3F5C4}	NA	NA	48406	57971	Cider Gum	NA	NA	NA	1575476.305	5194455.793	1	-43.40237223	172.6971357	Eucalyptus	gunnii
354	48411	NA	0	NA	NA	79169	Tree	Cordyline australis	Cabbage Tree	Protected	NA	NA	NA	0	0	0	NA	0	0	Retain	0	Special Purpose Road Zone	NA	NA	NA	1	NA	0	NA	NA	18/08/14	18/08/14	CCC	{7EB8EEFE-8C86-4E44-95B6-12E1628A9B00}	NA	NA	48411	79169	Cabbage Tree	Yes	Yes	No	1576949.831	5182963.693	1	-43.50589684	172.714847	Cordyline	australis
355	48416	NA	0	NA	NA	45366	Tree	Pittosporum tenuifolium	Kohuhu	Protected	NA	NA	NA	0	0	0	NA	0	0	Retain	0	NA	NA	NA	NA	1	NA	0	NA	NA	18/08/14	18/08/14	CCC	{4B43E27B-91E0-4ABF-815E-CC411ADB0198}	NA	NA	48416	45366	Kohuhu	Yes	Yes	No	1577591.438	5182032.553	1	-43.51430051	172.7227456	Pittosporum	tenuifolium
356	48418	NA	0	NA	NA	97626	Tree	Cordyline australis	Cabbage Tree	Protected	NA	NA	NA	0	0	0	NA	0	0	Retain	0	NA	NA	NA	NA	1	NA	0	NA	NA	18/08/14	18/08/14	CCC	{CED2F32F-F0E1-4D3C-91B3-7DBD7D52D855}	NA	NA	48418	97626	Cabbage Tree	Yes	Yes	No	1578909.194	5179407.473	1	-43.53797554	172.7389473	Cordyline	australis
357	48420	NA	0	NA	NA	105714	Tree	Plagianthus regius	Ribbonwood	Protected	NA	NA	NA	0	0	0	NA	0	0	Retain	0	NA	NA	NA	NA	1	NA	0	NA	NA	18/08/14	18/08/14	CCC	{942E5F64-3F64-4768-9E18-74EDEB95307E}	NA	NA	48420	105714	Ribbonwood	Yes	Yes	No	1575464.74	5183481.964	1	-43.50118296	172.6964991	Plagianthus	regius
358	48422	NA	0	NA	NA	44355	Tree	Fraxinus ornus	Manna Ash	Protected	NA	NA	NA	0	0	0	NA	0	0	Retain	0	Special Purpose Road Zone	NA	NA	NA	1	NA	0	NA	NA	18/08/14	18/08/14	CCC	{D2F9BF2D-A195-4CD9-965D-82773D72ACF8}	NA	NA	48422	44355	Manna Ash	NA	NA	NA	1575280.63	5183509.603	1	-43.50092802	172.694223	Fraxinus	ornus
359	48426	NA	0	NA	NA	81716	Tree	Salix matsudana	Pekin Willow	Protected	NA	NA	NA	0	0	0	NA	0	0	Retain	0	NA	NA	NA	NA	1	NA	0	NA	NA	18/08/14	18/08/14	CCC	{5EC222E5-DD0D-49F3-8C53-017F846B042A}	NA	NA	48426	81716	Pekin Willow	NA	NA	NA	1574302.227	5182807.261	1	-43.50721902	172.6820875	Salix	matsudana
360	48428	NA	0	NA	NA	57992	Tree	Eucalyptus gunnii	Cider Gum	Protected	NA	NA	NA	0	0	0	NA	0	0	Retain	0	NA	NA	NA	NA	1	NA	0	NA	NA	18/08/14	18/08/14	CCC	{A4175747-AA3E-4F8E-8C75-86057A05175D}	NA	NA	48428	57992	Cider Gum	NA	NA	NA	1575621.535	5194481.654	1	-43.4021441	172.6989303	Eucalyptus	gunnii
361	48429	NA	0	NA	NA	20503	Tree	Fraxinus ornus	Manna Ash	Protected	NA	NA	NA	0	0	0	NA	0	0	Retain	0	NA	NA	NA	NA	1	NA	0	NA	NA	18/08/14	18/08/14	CCC	{18EFFAE6-13A0-42A6-B897-41B57F170C33}	NA	NA	48429	20503	Manna Ash	NA	NA	NA	1574150.065	5182270.676	1	-43.51204526	172.6801796	Fraxinus	ornus
362	48430	NA	0	NA	NA	86369	Tree	Metrosideros excelsa	Pohutukawa	Protected	NA	NA	NA	0	0	0	NA	0	0	Retain	0	NA	NA	NA	NA	1	NA	0	NA	NA	18/08/14	18/08/14	CCC	{ABB6ADF8-E051-42C9-87C2-F51FA576D47D}	NA	NA	48430	86369	Pohutukawa	Yes	Yes	No	1580453.124	5175975.83	1	-43.56891656	172.757933	Metrosideros	excelsa
363	48432	NA	0	NA	NA	81911	Tree	Myoporum laetum	Ngaio	Protected	NA	NA	NA	0	0	0	NA	0	0	Retain	0	NA	NA	NA	NA	1	NA	0	NA	NA	18/08/14	18/08/14	CCC	{4D69F8A6-CDF7-4FA0-89D7-530E9B2875C5}	NA	NA	48432	81911	Ngaio	NA	NA	NA	1577803.319	5182051.493	1	-43.51413631	172.7253678	Myoporum	laetum
364	48433	NA	0	NA	NA	45862	Tree	Eucalyptus niphophila	Snow Gum, Alpine Snow Gum	Protected	NA	NA	NA	0	0	0	NA	0	0	Retain	0	NA	NA	NA	NA	1	NA	0	NA	NA	18/08/14	18/08/14	CCC	{6E988074-D174-4FC9-91A8-56F170D21359}	NA	NA	48433	45862	Snow Gum, Alpine Snow Gum	NA	NA	NA	1575901.12	5183354.005	1	-43.50234933	172.7018912	Eucalyptus	niphophila
365	48436	NA	0	NA	NA	21354	Tree	Cordyline australis	Cabbage Tree	Protected	NA	NA	NA	0	0	0	NA	0	0	Retain	0	NA	NA	NA	NA	1	NA	0	NA	NA	18/08/14	18/08/14	CCC	{D3C131FA-8268-4E8C-8947-D849D6061672}	NA	NA	48436	21354	Cabbage Tree	Yes	Yes	No	1574878.706	5183339.656	1	-43.50244486	172.6892436	Cordyline	australis
366	48440	NA	0	NA	NA	20448	Tree	Fraxinus ornus	Manna Ash	Protected	NA	NA	NA	0	0	0	NA	0	0	Retain	0	NA	NA	NA	NA	1	NA	0	NA	NA	18/08/14	18/08/14	CCC	{DA008F74-664F-4E58-9715-0DC274D790F8}	NA	NA	48440	20448	Manna Ash	NA	NA	NA	1574044.629	5182157.543	1	-43.51306027	172.6788698	Fraxinus	ornus
367	48442	NA	0	NA	NA	43009	Tree	Tilia xeuropaea	Common Lime	Protected	NA	NA	NA	0	0	0	NA	0	0	Retain	0	Special Purpose Road Zone	NA	NA	NA	1	NA	0	NA	NA	18/08/14	18/08/14	CCC	{07DC07D7-EA30-40DA-86BC-49491BB26171}	NA	NA	48442	43009	Common Lime	NA	NA	NA	1572824.045	5181675.126	1	-43.51736061	172.6637447	Tilia	xeuropaea
368	48444	NA	0	NA	NA	99652	Tree	Fraxinus ornus	Manna Ash	Protected	NA	NA	NA	0	0	0	NA	0	0	Retain	0	NA	NA	NA	NA	1	NA	0	NA	NA	18/08/14	18/08/14	CCC	{111AB5B2-4E32-4A7A-A49A-05E03A50DE99}	NA	NA	48444	99652	Manna Ash	NA	NA	NA	1574109.528	5182617.431	1	-43.50892163	172.6796946	Fraxinus	ornus
369	48445	NA	0	NA	NA	108795	Tree	Salix matsudana Pendula	Weeping Pekin Willow	Protected	NA	NA	NA	0	0	0	NA	0	0	Retain	0	NA	NA	NA	NA	1	NA	0	NA	NA	18/08/14	18/08/14	CCC	{B24D8B42-59C1-4DC0-B045-460AB0770B6F}	NA	NA	48445	108795	Weeping Pekin Willow	NA	NA	NA	1575369.163	5183455.981	1	-43.50141377	172.6953157	Salix	matsudana
370	48447	NA	0	NA	NA	21413	Tree	Fraxinus velutina	Arizona Ash	Protected	NA	NA	NA	0	0	0	NA	0	0	Retain	0	NA	NA	NA	NA	1	NA	0	NA	NA	18/08/14	18/08/14	CCC	{47ED15CD-174B-45DF-8FCB-93069161A69E}	NA	NA	48447	21413	Arizona Ash	NA	NA	NA	1575151.114	5183590.826	1	-43.50019238	172.6926247	Fraxinus	velutina
371	48451	NA	0	NA	NA	81247	Tree	Quercus palustris	Pin Oak	Protected	NA	NA	NA	0	0	0	NA	0	0	Retain	0	NA	NA	NA	NA	1	NA	0	NA	NA	18/08/14	18/08/14	CCC	{A7C9B634-7B31-4226-8C93-8F9D1E3F5AD0}	NA	NA	48451	81247	Pin Oak	NA	NA	NA	1574874.484	5183463.101	1	-43.50133319	172.689197	Quercus	palustris
372	48452	NA	0	NA	NA	57851	Tree	Pyrus communis	Pear	Protected	NA	NA	NA	0	0	0	NA	0	0	Retain	0	NA	NA	NA	NA	1	NA	0	NA	NA	18/08/14	18/08/14	CCC	{77C38D18-BCCC-48DA-A91A-0A4B78CF8004}	NA	NA	48452	57851	Pear	NA	NA	NA	1575810.464	5183680.378	1	-43.49940768	172.7007843	Pyrus	communis
373	48453	NA	0	NA	NA	57933	Tree	Eucalyptus mannifera 'maculosa'	Brittle Gum	Protected	NA	NA	NA	0	0	0	NA	0	0	Retain	0	NA	NA	NA	NA	1	NA	0	NA	NA	18/08/14	18/08/14	CCC	{D658698E-E269-43F4-97BB-E807AF8081EF}	NA	NA	48453	57933	Brittle Gum	NA	NA	NA	1575538.23	5194466.335	1	-43.40227932	172.6979009	Eucalyptus	mannifera
374	48454	NA	0	NA	NA	81330	Tree	Populus nigra Italica	Lombardy Poplar	Protected	NA	NA	NA	0	0	0	NA	0	0	Retain	0	NA	NA	NA	NA	1	NA	0	NA	NA	18/08/14	18/08/14	CCC	{ED260C03-B412-46A4-B655-0F4C0627358A}	NA	NA	48454	81330	Lombardy Poplar	NA	NA	NA	1575014.688	5183452.454	1	-43.50143376	172.6909308	Populus	nigra
375	48455	NA	0	NA	NA	69252	Tree	Tilia xeuropaea	Common Lime	Protected	NA	NA	NA	0	0	0	NA	0	0	Retain	0	Special Purpose Road Zone	NA	NA	NA	1	NA	0	NA	NA	18/08/14	18/08/14	CCC	{2DD4DA5F-240D-44F6-87E5-DB665C7A08C0}	NA	NA	48455	69252	Common Lime	NA	NA	NA	1571881.998	5180684.051	1	-43.52624948	172.6520377	Tilia	xeuropaea
376	48458	NA	0	NA	NA	23970	Tree	Acacia melanoxylon	Tasmanian Blackwood	Protected	NA	NA	NA	0	0	0	NA	0	0	Retain	0	NA	NA	NA	NA	1	NA	0	NA	NA	18/08/14	18/08/14	CCC	{F182481C-CC0D-4961-9CF0-1DEF09F39FE4}	NA	NA	48458	23970	Tasmanian Blackwood	NA	NA	NA	1577938.059	5182033.58	1	-43.51430159	172.7270341	Acacia	melanoxylon
377	48460	NA	0	NA	NA	21446	Tree	Fraxinus ornus	Manna Ash	Protected	NA	NA	NA	0	0	0	NA	0	0	Retain	0	NA	NA	NA	NA	1	NA	0	NA	NA	18/08/14	18/08/14	CCC	{6883298E-E995-422D-B35A-CA14C7AF5139}	NA	NA	48460	21446	Manna Ash	NA	NA	NA	1575134.015	5183610.267	1	-43.50001676	172.692414	Fraxinus	ornus
378	48464	NA	0	NA	NA	63627	Tree	Plagianthus regius	Ribbonwood	Protected	NA	NA	NA	0	0	0	NA	0	0	Retain	0	NA	NA	NA	NA	1	NA	0	NA	NA	18/08/14	18/08/14	CCC	{148D0BF1-52CD-466D-B398-92967B9B45D1}	NA	NA	48464	63627	Ribbonwood	Yes	Yes	No	1573669.965	5183078.803	1	-43.50475201	172.6742791	Plagianthus	regius
379	48466	NA	0	NA	NA	100614	Tree	Fraxinus americana	White Ash	Protected	NA	NA	NA	0	0	0	NA	0	0	Retain	0	NA	NA	NA	NA	1	NA	0	NA	NA	18/08/14	18/08/14	CCC	{ECC8C525-DE8A-496B-A2A0-6E181294B38F}	NA	NA	48466	100614	White Ash	NA	NA	NA	1573000.08	5181209.512	1	-43.52155944	172.6658997	Fraxinus	americana
380	48467	NA	0	NA	NA	5975	Tree	Ulmus glabra Camperdownii	Camperdown Elm	Protected	NA	NA	NA	0	0	0	NA	0	0	Retain	0	Subdivision	NA	NA	NA	1	NA	0	NA	NA	18/08/14	18/08/14	CCC	{88C8BB61-BB4C-44EC-8929-680506ED3E5F}	NA	NA	48467	5975	Camperdown Elm	NA	NA	NA	1574324.134	5183351.239	1	-43.50232171	172.6823842	Ulmus	glabra
381	48471	NA	0	NA	NA	45581	Tree	Plagianthus regius	Ribbonwood	Protected	NA	NA	NA	0	0	0	NA	0	0	Retain	0	NA	NA	NA	NA	1	NA	0	NA	NA	18/08/14	18/08/14	CCC	{E55178C8-8787-4BED-AC59-E65909D07C93}	NA	NA	48471	45581	Ribbonwood	Yes	Yes	No	1577186.971	5182094.692	1	-43.51372876	172.7177441	Plagianthus	regius
382	48473	NA	0	NA	NA	42833	Tree	Magnolia kobus	Japanese Magnolia	Protected	NA	NA	NA	0	0	0	NA	0	0	Retain	0	NA	NA	NA	NA	1	NA	0	NA	NA	18/08/14	18/08/14	CCC	{C9D6EFCB-D723-4591-89FB-41DC0CA4FC3D}	NA	NA	48473	42833	Japanese Magnolia	NA	NA	NA	1572749.982	5181090.164	1	-43.52262497	172.6627991	Magnolia	kobus
383	48474	NA	0	NA	NA	81195	Tree	Populus nigra Italica	Lombardy Poplar	Protected	NA	NA	NA	0	0	0	NA	0	0	Retain	0	NA	NA	NA	NA	1	NA	0	NA	NA	18/08/14	18/08/14	CCC	{6411B3AC-D4C0-4327-BF41-B995212D5F82}	NA	NA	48474	81195	Lombardy Poplar	NA	NA	NA	1574450.085	5181991.021	1	-43.51457364	172.6838783	Populus	nigra
384	48475	NA	0	NA	NA	45485	Tree	Fraxinus ornus	Manna Ash	Protected	NA	NA	NA	0	0	0	NA	0	0	Retain	0	NA	NA	NA	NA	1	NA	0	NA	NA	18/08/14	18/08/14	CCC	{1A81E537-0AF6-47B4-BDC6-84C906A50C56}	NA	NA	48475	45485	Manna Ash	NA	NA	NA	1577351.348	5181669.127	1	-43.51756563	172.71976	Fraxinus	ornus
385	48476	NA	0	NA	NA	21158	Tree	Malus prunifolia Rinki	Chinese Crab Apple	Protected	NA	NA	NA	0	0	0	NA	0	0	Retain	0	NA	NA	NA	NA	1	NA	0	NA	NA	18/08/14	18/08/14	CCC	{DFB36B57-D99E-42F0-9AE4-9290EBE5C660}	NA	NA	48476	21158	Chinese Crab Apple	NA	NA	NA	1573885.544	5183694.536	1	-43.49921541	172.6769754	Malus	prunifolia
386	48478	NA	0	NA	NA	45526	Tree	Podocarpus totara	Totara	Protected	NA	NA	NA	0	0	0	NA	0	0	Retain	0	NA	NA	NA	NA	1	NA	0	NA	NA	18/08/14	18/08/14	CCC	{C833DAB6-BA61-4BDE-B875-ECC67F6EB805}	NA	NA	48478	45526	Totara	Yes	Yes	No	1577178.772	5182093.366	1	-43.51374045	172.7176426	Podocarpus	totara
387	48483	NA	0	NA	NA	20973	Tree	Fraxinus ornus	Manna Ash	Protected	NA	NA	NA	0	0	0	NA	0	0	Retain	0	NA	NA	NA	NA	1	NA	0	NA	NA	18/08/14	18/08/14	CCC	{C555291B-24AE-464D-BB39-20A41BA1C9B7}	NA	NA	48483	20973	Manna Ash	NA	NA	NA	1574134.682	5182384.189	1	-43.51102264	172.6799947	Fraxinus	ornus
388	48484	NA	0	NA	NA	79192	Tree	Cordyline australis	Cabbage Tree	Protected	NA	NA	NA	0	0	0	NA	0	0	Retain	0	Special Purpose Road Zone	NA	NA	NA	1	NA	0	NA	NA	18/08/14	18/08/14	CCC	{B88E5D36-B401-4F25-8D57-AD2B03A5FC14}	NA	NA	48484	79192	Cabbage Tree	Yes	Yes	No	1576605.347	5183151.18	1	-43.50419797	172.7105936	Cordyline	australis
389	48486	NA	0	NA	NA	45394	Tree	Ulmus parvifolia	Chinese Elm	Protected	NA	NA	NA	0	0	0	NA	0	0	Retain	0	NA	NA	NA	NA	1	NA	0	NA	NA	18/08/14	18/08/14	CCC	{EF94EF5B-852C-479E-972D-52ACD11FF52F}	NA	NA	48486	45394	Chinese Elm	NA	NA	NA	1577353.291	5182089.567	1	-43.51377997	172.7198016	Ulmus	parvifolia
390	48492	NA	0	NA	NA	26108	Tree	Pittosporum crassifolium	Karo	Protected	NA	NA	NA	0	0	0	NA	0	0	Retain	0	NA	NA	NA	NA	1	NA	0	NA	NA	18/08/14	18/08/14	CCC	{72CC1241-AA04-4F09-8207-F807A0C72264}	NA	NA	48492	26108	Karo	Yes	No	No	1575309.604	5194455.137	1	-43.40237266	172.695077	Pittosporum	crassifolium
391	48495	NA	0	NA	NA	10930	Tree	Cordyline australis	Cabbage Tree	Protected	NA	NA	NA	0	0	0	NA	0	0	Retain	0	NA	NA	NA	NA	1	NA	0	NA	NA	18/08/14	18/08/14	CCC	{969C58EE-0CEE-4382-AEFB-0327372AEEE8}	NA	NA	48495	10930	Cabbage Tree	Yes	Yes	No	1579606.424	5178043.626	1	-43.55027519	172.7475257	Cordyline	australis
392	48496	NA	0	NA	NA	20901	Tree	Malus prunifolia Rinki	Chinese Crab Apple	Protected	NA	NA	NA	0	0	0	NA	0	0	Retain	0	NA	NA	NA	NA	1	NA	0	NA	NA	18/08/14	18/08/14	CCC	{54C442BB-5774-4FA4-809D-571FF6EAE5DB}	NA	NA	48496	20901	Chinese Crab Apple	NA	NA	NA	1573943.828	5183164.314	1	-43.50399165	172.6776709	Malus	prunifolia
393	48497	NA	0	NA	NA	104882	Tree	Fraxinus excelsior	English Ash	Protected	NA	NA	NA	0	0	0	NA	0	0	Retain	0	NA	NA	NA	NA	1	NA	0	NA	NA	18/08/14	18/08/14	CCC	{956572EC-AF22-4619-838D-92117A38CFC0}	NA	NA	48497	104882	English Ash	NA	NA	NA	1575129.744	5183507.366	1	-43.50094316	172.6923565	Fraxinus	excelsior
394	48499	NA	0	NA	NA	45344	Tree	Pittosporum eugenioides	Lemonwood	Protected	NA	NA	NA	0	0	0	NA	0	0	Retain	0	NA	NA	NA	NA	1	NA	0	NA	NA	18/08/14	18/08/14	CCC	{992F81C1-D983-410A-9788-3F5ABFAFF154}	NA	NA	48499	45344	Lemonwood	Yes	Yes	No	1577643.951	5182234.984	1	-43.51247937	172.7234036	Pittosporum	eugenioides
395	48500	NA	0	NA	NA	80806	Tree	Tilia xeuropaea	Common Lime	Protected	NA	NA	NA	0	0	0	NA	0	0	Retain	0	NA	NA	NA	NA	1	NA	0	NA	NA	18/08/14	18/08/14	CCC	{F5740E0F-F781-4BA3-96FD-FAC4D304C6E0}	NA	NA	48500	80806	Common Lime	NA	NA	NA	1573472.201	5181789.071	1	-43.51635794	172.6717698	Tilia	xeuropaea
396	48505	NA	0	NA	NA	20716	Tree	Magnolia kobus	Japanese Magnolia	Protected	NA	NA	NA	0	0	0	NA	0	0	Retain	0	NA	NA	NA	NA	1	NA	0	NA	NA	18/08/14	18/08/14	CCC	{61E145C7-2BEA-4627-9047-54D3FA8B3C32}	NA	NA	48505	20716	Japanese Magnolia	NA	NA	NA	1574785.144	5181728.165	1	-43.51695182	172.6880115	Magnolia	kobus
397	53683	15/07/13	43625	River Road	Richmond	43624	Tree	Schinus molle	Pepper Tree	None	No	No	No	10	1	14	Mature	3	3	Retain	0	NA	NA	NA	NA	1	NA	0	NA	NA	18/08/14	18/08/14	NA	{094B341A-EFB8-4D62-BC9E-4287654819E2}	NA	NA	53683	43624	Pepper Tree	No	No	No	1572599.018	5181347.79	1	-43.52029975	172.660944	Schinus	molle
398	53685	31/07/13	45791	Kingsford Street	Burwood	45790	Tree	Photinia glabra Red Robin	Red-leaf Photinia	None	No	No	No	6	0.1	3.5	Mature	2	2	Retain	0	NA	NA	NA	NA	1	NA	0	NA	NA	18/08/14	18/08/14	NA	{84316702-8611-46F5-95B5-C66642BC06A1}	NA	NA	53685	45790	Red-leaf Photinia	No	No	No	1573844.617	5182929.545	1	-43.50610208	172.6764324	Photinia	glabra
399	53686	24/02/14	61466	Waitaki Street	Bexley	61465	Tree	Pyrus sp	Pear	None	No	No	Yes	3.5	0.08	1.5	Mature	2	2	Retain	0	NA	NA	NA	NA	1	NA	0	NA	NA	18/08/14	18/08/14	NA	{205A4761-0D0B-4157-9877-746B73F800BA}	NA	NA	53686	61465	Pear	No	No	Yes	1577443.618	5182330.122	1	-43.51161671	172.7209291	Pyrus
400	53687	15/07/13	43770	River Road	Richmond	43769	Tree	Prunus sp	Cherry	None	No	No	No	9	0.3	3.5	Mature	3	3	Retain	0	NA	NA	NA	NA	1	NA	0	NA	NA	18/08/14	18/08/14	NA	{973E901A-C6B9-4176-8611-A74628CC4DBA}	NA	NA	53687	43769	Cherry	No	No	No	1572686.041	5181460.899	1	-43.5192845	172.6620265	Prunus
401	53688	7/04/13	42267	New Brighton Road	New Brighton	42266	Shrub	Pittosporum tenuifolium	Kohuhu	None	Yes	Yes	No	3	0	0	Mature	3	3	Retain	0	NA	NA	NA	NA	1	NA	0	NA	NA	18/08/14	18/08/14	NA	{18FCAFDF-35D3-4814-8B30-535D8E5C984B}	NA	NA	53688	42266	Kohuhu	Yes	Yes	No	1576066.524	5183540.152	1	-43.50067854	172.7039454	Pittosporum	tenuifolium
402	53690	18/04/13	25756	Kingsford Street	Burwood	25754	Tree	Nothofagus solandri	Black Beech	None	Yes	No	No	10	0.3	5	Mature	2	2	Retain	0	NA	NA	NA	NA	1	NA	0	NA	NA	18/08/14	18/08/14	NA	{C5729CA1-B055-4E54-A521-78610DD0DC73}	NA	NA	53690	25754	Black Beech	Yes	No	No	1573736.139	5183383.505	1	-43.50201075	172.6751124	Nothofagus	solandri
403	61185	NA	0	NA	NA	69178	Tree	Betula pendula	Silver Birch	Protected	NA	NA	NA	0	0	0	NA	0	0	Retain	0	Special Purpose Road Zone	NA	NA	NA	1	NA	0	NA	NA	18/08/14	18/08/14	CCC	{5AD18709-04BC-408B-A75B-6A3CD926740E}	NA	NA	61185	69178	Silver Birch	NA	NA	NA	1572604.833	5181293.414	1	-43.52078958	172.6610132	Betula	pendula
404	53691	22/04/13	26647	Alice Street	Burwood	26646	Tree	Sophora microphylla	Small-leaved Kowhai	None	Yes	Yes	No	6	0.2	4	Mature	2	2	Retain	0	NA	NA	NA	NA	1	NA	0	NA	NA	18/08/14	18/08/14	NA	{A2555A05-F09C-4ADE-B6AC-37F33FD70B4D}	NA	NA	53691	26646	Small-leaved Kowhai	Yes	Yes	No	1573695.916	5183775.471	1	-43.49848001	172.6746338	Sophora	microphylla
405	53693	22/04/13	26478	Kingsford Street	Burwood	26477	Tree	Malus domestica	Apple	None	No	No	Yes	3	0.2	1	Semi-Mature	3	3	Retain	0	NA	NA	NA	NA	1	NA	0	NA	NA	18/08/14	18/08/14	NA	{2C1036AB-1515-4FCF-A83D-C7E7980D2535}	NA	NA	53693	26477	Apple	No	No	Yes	1573644.362	5183955.7	1	-43.49685538	172.6740049	Malus	domestica
406	53694	15/07/13	43983	River Road	Richmond	43982	Shrub	Pittosporum tenuifolium	Kohuhu	None	Yes	Yes	No	5	0	0	Mature	5	3	Remove	0	FEL felling; damaged	NA	NA	NA	1	NA	0	NA	NA	18/08/14	18/08/14	NA	{3FC8ADB5-6C40-4BD7-8535-31CF94928D23}	NA	NA	53694	43982	Kohuhu	Yes	Yes	No	1573099.762	5182070.772	1	-43.51380814	172.6671757	Pittosporum	tenuifolium
407	53695	23/04/13	27240	Kingsford Street	Burwood	27239	Tree	Prunus cerasifera	Myrobalan Plum	None	No	No	No	7	0.3	4	Mature	3	3	Retain	0	NA	NA	NA	NA	1	NA	0	NA	NA	18/08/14	18/08/14	NA	{18AA122C-77E0-4E59-BBFB-AAC521518BCE}	NA	NA	53695	27239	Myrobalan Plum	No	No	No	1573769.52	5182799.974	1	-43.50726613	172.6754972	Prunus	cerasifera
408	53696	19/04/13	26290	Kings ford street	Burwood	26289	Tree	Cordyline australis Purpurea	Purple Cabbage Tree	None	Yes	Yes	No	6	0.4	4	Mature	3	2	Retain	0	NA	NA	NA	NA	1	NA	0	NA	NA	18/08/14	18/08/14	NA	{DCCE1B25-1496-458D-8950-4006199A11CD}	NA	NA	53696	26289	Purple Cabbage Tree	Yes	Yes	No	1573725.248	5183627.78	1	-43.49981088	172.6749895	Cordyline	australis
409	53697	27/08/13	46781	Dartford Street	Brooklands	46780	Tree	Sophora sp	Kowhai	None	No	No	No	4	0.2	2	Semi-Mature	3	2	Retain	0	NA	NA	NA	NA	1	NA	0	NA	NA	18/08/14	18/08/14	NA	{CCC000CA-B058-409C-A623-38166C257AEA}	NA	NA	53697	46780	Kowhai	Yes	No	No	1575385.816	5193904.294	1	-43.40733514	172.6959934	Sophora
410	53698	23/04/13	27213	Kingsford Street	Burwood	27212	Tree	Fraxinus excelsior Aurea	Golden Ash	None	No	No	No	6	0.7	4	Semi-Mature	2	2	Retain	0	NA	NA	NA	NA	1	NA	0	NA	NA	18/08/14	18/08/14	NA	{FEFC0A5A-78A6-4FA9-ACB1-6787984960FF}	NA	NA	53698	27212	Golden Ash	No	No	No	1573801.447	5182803.413	1	-43.50723628	172.6758923	Fraxinus	excelsior
411	53704	2/12/14	60327	Wakefield Avenue	Sumner	60326	Tree	Cordyline australis	Cabbage Tree	None	Yes	Yes	No	4	0.1	1.5	Mature	3	3	Retain	0	NA	NA	NA	NA	1	NA	0	NA	NA	18/08/14	18/08/14	NA	{E4A1B3ED-6856-4EA7-96B8-676A2B66C712}	NA	NA	53704	60326	Cabbage Tree	Yes	Yes	No	1580338.644	5174962.793	1	-43.57803504	172.7564786	Cordyline	australis
412	53708	15/07/13	43424	River Road	Richmond	43423	Tree	Pittosporum tenuifolium	Kohuhu	None	Yes	Yes	No	4	0.2	2	Mature	3	3	Retain	0	NA	NA	NA	NA	1	NA	0	NA	NA	18/08/14	18/08/14	NA	{3F99261A-8999-43A8-8BD0-D04EB716F8C3}	NA	NA	53708	43423	Kohuhu	Yes	Yes	No	1572410.047	5180858.606	1	-43.52469747	172.658581	Pittosporum	tenuifolium
413	53711	2/12/14	60355	Rocking Horse Road	Southshore	60354	Shrub	Pseudopanax sp	Finger	None	No	No	No	2.5	0	0	Mature	3	3	Retain	0	NA	NA	NA	NA	1	NA	0	NA	NA	18/08/14	18/08/14	NA	{83D12202-EC50-4E30-8058-1D469FFCDE92}	NA	NA	53711	60354	Finger	No	No	No	1579540.493	5177941.095	1	-43.55119659	172.7467057	Pseudopanax
414	53714	7/04/13	42561	New Brighton Road	New Brighton	42560	Tree	Plagianthus regius	Ribbonwood	None	Yes	Yes	No	10	0.3	4	Mature	3	3	Retain	0	NA	NA	NA	NA	1	NA	0	NA	NA	18/08/14	18/08/14	NA	{FC5057B0-ED88-4635-A41D-CF41C88D1CE7}	NA	NA	53714	42560	Ribbonwood	Yes	Yes	No	1576880.598	5183077.762	1	-43.50486761	172.7139954	Plagianthus	regius
415	53715	15/07/13	43923	River Road	Richmond	43922	Shrub	Acca sellowiana	Feijoa	None	No	No	Yes	5	0	0	Mature	3	2	Retain	0	NA	NA	NA	NA	1	NA	0	NA	NA	18/08/14	18/08/14	NA	{E320C9DC-24B5-49C5-81A5-5031907B5868}	NA	NA	53715	43922	Feijoa	No	No	Yes	1572990.877	5181992.729	1	-43.51450692	172.6658247	Acca	sellowiana
416	53716	23/04/13	26978	Kingsford Street	Burwood	26977	Tree	Prunus avium	Wild Cherry	None	No	No	No	4	0.5	6	Mature	3	3	Retain	0	NA	NA	NA	NA	1	NA	0	NA	NA	18/08/14	18/08/14	NA	{50C51FE3-873E-408F-ADCF-3621C64E4AE4}	NA	NA	53716	26977	Wild Cherry	No	No	No	1573612.618	5183348.496	1	-43.50232162	172.6735828	Prunus	avium
417	48507	NA	0	NA	NA	98958	Tree	Quercus palustris	Pin Oak	Protected	NA	NA	NA	0	0	0	NA	0	0	Retain	0	Subdivision	NA	NA	NA	1	NA	0	NA	NA	18/08/14	18/08/14	CCC	{3511D2B3-AD08-4572-BCB8-88481C813FFA}	NA	NA	48507	98958	Pin Oak	NA	NA	NA	1572967.011	5182087.404	1	-43.51365359	172.6655341	Quercus	palustris
418	48510	NA	0	NA	NA	69213	Tree	Cordyline australis	Cabbage Tree	Protected	NA	NA	NA	0	0	0	NA	0	0	Retain	0	Special Purpose Road Zone	NA	NA	NA	1	NA	0	NA	NA	18/08/14	18/08/14	CCC	{3C9AE199-C967-41E9-84C3-C5BDA92DFD22}	NA	NA	48510	69213	Cabbage Tree	Yes	Yes	No	1572565.76	5181229.777	1	-43.52136113	172.6605266	Cordyline	australis
419	48511	NA	0	NA	NA	35016	Tree	Metrosideros excelsa	Pohutukawa	Protected	NA	NA	NA	0	0	0	NA	0	0	Retain	0	NA	NA	NA	NA	1	NA	0	NA	NA	18/08/14	18/08/14	CCC	{963751CF-5BCE-499D-AA4C-AE298D29D366}	NA	NA	48511	35016	Pohutukawa	Yes	Yes	No	1581819.101	5175574.298	1	-43.57256656	172.774835	Metrosideros	excelsa
420	48514	NA	0	NA	NA	58000	Tree	Podocarpus totara	Totara	Protected	NA	NA	NA	0	0	0	NA	0	0	Retain	0	NA	NA	NA	NA	1	NA	0	NA	NA	18/08/14	18/08/14	CCC	{9F084A3A-7987-4B09-A7C7-8AF777329EA6}	NA	NA	48514	58000	Totara	Yes	Yes	No	1575626.309	5194446.043	1	-43.40246491	172.6989877	Podocarpus	totara
421	48516	NA	0	NA	NA	20607	Tree	Photinia glabra Red Robin	Red-leaf Photinia	Protected	NA	NA	NA	0	0	0	NA	0	0	Retain	0	NA	NA	NA	NA	1	NA	0	NA	NA	18/08/14	18/08/14	CCC	{26E54004-8082-4448-A540-F982B04C192E}	NA	NA	48516	20607	Red-leaf Photinia	NA	NA	NA	1574574.409	5182165.864	1	-43.51300357	172.6854246	Photinia	glabra
422	48517	NA	0	NA	NA	84908	Tree	Betula pendula	Silver Birch	Protected	NA	NA	NA	0	0	0	NA	0	0	Retain	0	NA	NA	NA	NA	1	NA	0	NA	NA	18/08/14	18/08/14	CCC	{ED4335F6-4902-47A7-9A47-E7E35D8A4F72}	NA	NA	48517	84908	Silver Birch	NA	NA	NA	1576373.367	5183853.028	1	-43.4978711	172.7077545	Betula	pendula
423	48521	NA	0	NA	NA	46169	Tree	Ulmus procera	English Elm	Protected	NA	NA	NA	0	0	0	NA	0	0	Retain	0	NA	NA	NA	NA	1	NA	0	NA	NA	18/08/14	18/08/14	CCC	{2C70D1B5-8E57-4B93-8396-CC28121CE3A1}	NA	NA	48521	46169	English Elm	NA	NA	NA	1577584.335	5182420.661	1	-43.51080572	172.7226737	Ulmus	procera
424	48528	NA	0	NA	NA	81623	Tree	Populus alba Pyramidalis	Bolle's Poplar	Protected	NA	NA	NA	0	0	0	NA	0	0	Retain	0	NA	NA	NA	NA	1	NA	0	NA	NA	18/08/14	18/08/14	CCC	{D6985FA8-AEC2-4439-828D-C3CC2CB5D46F}	NA	NA	48528	81623	Bolle's Poplar	NA	NA	NA	1574374.558	5182908.142	1	-43.50631315	172.682987	Populus	alba
425	48529	NA	0	NA	NA	79191	Tree	Cordyline australis	Cabbage Tree	Protected	NA	NA	NA	0	0	0	NA	0	0	Retain	0	Special Purpose Road Zone	NA	NA	NA	1	NA	0	NA	NA	18/08/14	18/08/14	CCC	{A679AC98-6FFD-4961-A52E-96BAB466F1C0}	NA	NA	48529	79191	Cabbage Tree	Yes	Yes	No	1576616.088	5183146.642	1	-43.50423917	172.7107263	Cordyline	australis
426	48533	NA	0	NA	NA	104935	Tree	Pittosporum tenuifolium	Kohuhu	Protected	NA	NA	NA	0	0	0	NA	0	0	Retain	0	NA	NA	NA	NA	1	NA	0	NA	NA	18/08/14	18/08/14	CCC	{BACAA851-1354-412C-815F-804387AD8DB3}	NA	NA	48533	104935	Kohuhu	Yes	Yes	No	1575421.146	5183635.999	1	-43.49979457	172.6959668	Pittosporum	tenuifolium
427	48534	NA	0	NA	NA	58020	Tree	Pinus radiata	Monterey Pine	Protected	NA	NA	NA	0	0	0	NA	0	0	Retain	0	NA	NA	NA	NA	1	NA	0	NA	NA	18/08/14	18/08/14	CCC	{F24D3AD2-7714-4738-8C20-24EF226FE2FB}	NA	NA	48534	58020	Monterey Pine	NA	NA	NA	1575538.178	5194401.877	1	-43.40285972	172.6978974	Pinus	radiata
428	48535	NA	0	NA	NA	43000	Tree	Tilia xeuropaea	Common Lime	Protected	NA	NA	NA	0	0	0	NA	0	0	Retain	0	Special Purpose Road Zone	NA	NA	NA	1	NA	0	NA	NA	18/08/14	18/08/14	CCC	{76DEA5F4-3C01-4108-BC22-983D9EE19CEB}	NA	NA	48535	43000	Common Lime	NA	NA	NA	1572844.188	5181732.753	1	-43.51684246	172.6639969	Tilia	xeuropaea
429	48536	NA	0	NA	NA	76045	Tree	Liriodendron tulipifera	Tulip Tree	Protected	NA	NA	NA	0	0	0	NA	0	0	Retain	0	NA	NA	NA	NA	1	NA	0	NA	NA	18/08/14	18/08/14	CCC	{2D4FFBA5-645D-41BB-BFE1-1E1FAF999BF2}	NA	NA	48536	76045	Tulip Tree	NA	NA	NA	1572024.703	5180854.285	1	-43.52472203	172.6538124	Liriodendron	tulipifera
430	48538	NA	0	NA	NA	63626	Tree	Pinus radiata	Monterey Pine	Protected	NA	NA	NA	0	0	0	NA	0	0	Retain	0	NA	NA	NA	NA	1	NA	0	NA	NA	18/08/14	18/08/14	CCC	{17E2B105-8C0C-4AE9-83E9-FE6CE9840B92}	NA	NA	48538	63626	Monterey Pine	NA	NA	NA	1573657.06	5183108.027	1	-43.50448841	172.6741209	Pinus	radiata
431	48539	NA	0	NA	NA	79163	Tree	Cordyline australis	Cabbage Tree	Protected	NA	NA	NA	0	0	0	NA	0	0	Retain	0	Special Purpose Road Zone	NA	NA	NA	1	NA	0	NA	NA	18/08/14	18/08/14	CCC	{31654574-C95F-4E88-91D0-B87D8B912AE1}	NA	NA	48539	79163	Cabbage Tree	Yes	Yes	No	1577051.491	5182898.771	1	-43.50648455	172.7161018	Cordyline	australis
432	48540	NA	0	NA	NA	82414	Tree	Acer	Maple	Protected	NA	NA	NA	0	0	0	NA	0	0	Retain	0	NA	NA	NA	NA	1	NA	0	NA	NA	18/08/14	18/08/14	CCC	{9953F22A-E471-4E9A-ABD1-9ECDF04CF46D}	NA	NA	48540	82414	Maple	NA	NA	NA	1576043.24	5184174.513	1	-43.49496588	172.7036854	Acer	Acer
433	48547	NA	0	NA	NA	81307	Tree	Salix cinerea	Grey Willow	Protected	NA	NA	NA	0	0	0	NA	0	0	Retain	0	NA	NA	NA	NA	1	NA	0	NA	NA	18/08/14	18/08/14	CCC	{10B46AD4-E50F-4606-ABC8-A6DBAB9765EF}	NA	NA	48547	81307	Grey Willow	NA	NA	NA	1574966.504	5183473.035	1	-43.50124683	172.6903357	Salix	cinerea
434	48548	NA	0	NA	NA	19959	Tree	Sophora tetraptera	Large-leaved Kowhai	Protected	NA	NA	NA	0	0	0	NA	0	0	Retain	0	NA	NA	NA	NA	1	NA	0	NA	NA	18/08/14	18/08/14	CCC	{858F8FA5-86BD-41A5-9E3D-F7C048B0AEAF}	NA	NA	48548	19959	Large-leaved Kowhai	Yes	No	No	1573287.448	5181579.262	1	-43.51824049	172.6694736	Sophora	tetraptera
435	48550	NA	0	NA	NA	107072	Tree	Quercus robur Fastigata	Upright English Oak	Protected	NA	NA	NA	0	0	0	NA	0	0	Retain	0	NA	NA	NA	NA	1	NA	0	NA	NA	18/08/14	18/08/14	CCC	{064CE2AE-FAE5-4A97-AF8C-06EA32EB8C85}	NA	NA	48550	107072	Upright English Oak	NA	NA	NA	1575269.936	5194098.995	1	-43.40557818	172.694571	Quercus	robur
436	48552	NA	0	NA	NA	80979	Tree	Tilia platyphyllos	Broad-leaved Lime	Protected	NA	NA	NA	0	0	0	NA	0	0	Retain	0	NA	NA	NA	NA	1	NA	0	NA	NA	18/08/14	18/08/14	CCC	{E8786E59-7F2E-4C11-AC81-C0AB3D836E6D}	NA	NA	48552	80979	Broad-leaved Lime	NA	NA	NA	1573840.946	5181546.418	1	-43.51855581	172.6763205	Tilia	platyphyllos
437	48555	NA	0	NA	NA	84921	Tree	Prunus cerasifera Nigra	Purple-leaf Cherry Plum	Protected	NA	NA	NA	0	0	0	NA	0	0	Retain	0	NA	NA	NA	NA	1	NA	0	NA	NA	18/08/14	18/08/14	CCC	{2827C1F6-D5AF-4AB0-BCA7-1446EF51DCC2}	NA	NA	48555	84921	Purple-leaf Cherry Plum	NA	NA	NA	1576359.623	5183841.853	1	-43.4979713	172.707584	Prunus	cerasifera
438	48557	NA	0	NA	NA	20929	Tree	Fraxinus ornus	Manna Ash	Protected	NA	NA	NA	0	0	0	NA	0	0	Retain	0	NA	NA	NA	NA	1	NA	0	NA	NA	18/08/14	18/08/14	CCC	{D46971C4-18B4-4A69-90E9-BF29551F7CB6}	NA	NA	48557	20929	Manna Ash	NA	NA	NA	1573795.877	5182748.29	1	-43.50773242	172.6758207	Fraxinus	ornus
439	48558	NA	0	NA	NA	26032	Tree	Acacia baileyana	Cootamundra Wattle	Protected	NA	NA	NA	0	0	0	NA	0	0	Retain	0	Special Purpose Road Zone	NA	NA	NA	1	NA	0	NA	NA	18/08/14	18/08/14	CCC	{8B040971-781A-4CCA-A7A9-256B7E900EF4}	NA	NA	48558	26032	Cootamundra Wattle	NA	NA	NA	1575138.894	5193096.455	1	-43.41460102	172.692907	Acacia	baileyana
440	48560	NA	0	NA	NA	100599	Tree	Malus angustifolia	Southern Crab Apple	Protected	NA	NA	NA	0	0	0	NA	0	0	Retain	0	NA	NA	NA	NA	1	NA	0	NA	NA	18/08/14	18/08/14	CCC	{1A5D9F9A-741E-4254-B4E0-A99D43A90447}	NA	NA	48560	100599	Southern Crab Apple	NA	NA	NA	1573369.178	5181727.762	1	-43.5169063	172.6704921	Malus	angustifolia
441	48561	NA	0	NA	NA	81266	Tree	Alnus glutinosa	Common Alder	Protected	NA	NA	NA	0	0	0	NA	0	0	Retain	0	NA	NA	NA	NA	1	NA	0	NA	NA	18/08/14	18/08/14	CCC	{8F2F515D-5AE5-4181-94C7-DEFE2630960C}	NA	NA	48561	81266	Common Alder	NA	NA	NA	1575470.426	5183423.521	1	-43.50170938	172.6965668	Alnus	glutinosa
442	48562	NA	0	NA	NA	10719	Tree	Prunus xShirotae	Mount Fuji Cherry	Protected	NA	NA	NA	0	0	0	NA	0	0	Retain	0	NA	NA	NA	NA	1	NA	0	NA	NA	18/08/14	18/08/14	CCC	{E4B88EB8-56D0-499B-BC67-450A45B3D012}	NA	NA	48562	10719	Mount Fuji Cherry	NA	NA	NA	1580507.281	5175682.627	1	-43.571558	172.7585931	Prunus	xShirotae
443	48564	NA	0	NA	NA	99025	Tree	Malus micromalus	Midget Crab Apple	Protected	NA	NA	NA	0	0	0	NA	0	0	Retain	0	NA	NA	NA	NA	1	NA	0	NA	NA	18/08/14	18/08/14	CCC	{0174EF76-7D52-42AD-9030-AF7C9AAE9D5D}	NA	NA	48564	99025	Midget Crab Apple	NA	NA	NA	1573696.823	5183264.015	1	-43.50308527	172.6746203	Malus	micromalus
444	48565	NA	0	NA	NA	82431	Tree	Fraxinus excelsior Green Glow	Ash	Protected	NA	NA	NA	0	0	0	NA	0	0	Retain	0	NA	NA	NA	NA	1	NA	0	NA	NA	18/08/14	18/08/14	CCC	{CDEFA53A-710B-497F-8D87-DA29B76877BF}	NA	NA	48565	82431	Ash	NA	NA	NA	1576082.006	5184082	1	-43.49580014	172.7041608	Fraxinus	excelsior
445	48568	NA	0	NA	NA	24178	Tree	Fraxinus excelsior	English Ash	Protected	NA	NA	NA	0	0	0	NA	0	0	Retain	0	NA	NA	NA	NA	1	NA	0	NA	NA	18/08/14	18/08/14	CCC	{269F4F6E-05B8-47C7-98AD-EA944AECBE92}	NA	NA	48568	24178	English Ash	NA	NA	NA	1575569.05	5183786.06	1	-43.49844824	172.697803	Fraxinus	excelsior
446	48569	NA	0	NA	NA	97946	Tree	Cordyline australis	Cabbage Tree	Protected	NA	NA	NA	0	0	0	NA	0	0	Retain	0	NA	NA	NA	NA	1	NA	0	NA	NA	18/08/14	18/08/14	CCC	{E2E165CE-7C51-4D67-A7F6-4604D670D2FD}	NA	NA	48569	97946	Cabbage Tree	Yes	Yes	No	1579337.902	5178503.284	1	-43.54612898	172.744219	Cordyline	australis
447	48572	NA	0	NA	NA	35280	Tree	Metrosideros excelsa	Pohutukawa	Protected	NA	NA	NA	0	0	0	NA	0	0	Retain	0	NA	NA	NA	NA	1	NA	0	NA	NA	18/08/14	18/08/14	CCC	{9DF6C9D7-0E77-4EF4-BA6E-02FFA126363E}	NA	NA	48572	35280	Pohutukawa	Yes	Yes	No	1578335.761	5177324.456	1	-43.55671488	172.7317667	Metrosideros	excelsa
448	48576	NA	0	NA	NA	21400	Tree	Acer tataricum	Tatarian Maple	Protected	NA	NA	NA	0	0	0	NA	0	0	Retain	0	NA	NA	NA	NA	1	NA	0	NA	NA	18/08/14	18/08/14	CCC	{412E6363-E2A4-49B4-9566-0EA2C585C3D0}	NA	NA	48576	21400	Tatarian Maple	NA	NA	NA	1574503.973	5183296.679	1	-43.50281913	172.6846062	Acer	tataricum
449	48578	NA	0	NA	NA	45467	Tree	Hoheria angustifolia	Narrow-leaved Lacebark	Protected	NA	NA	NA	0	0	0	NA	0	0	Retain	0	NA	NA	NA	NA	1	NA	0	NA	NA	18/08/14	18/08/14	CCC	{91309915-7EFC-4E4E-B131-F5B677841DB2}	NA	NA	48578	45467	Narrow-leaved Lacebark	Yes	Yes	No	1577421.131	5181809.008	1	-43.51630823	172.7206293	Hoheria	angustifolia
450	48581	NA	0	NA	NA	81347	Tree	Salix babylonica	Babylon Weeping Willow	Protected	NA	NA	NA	0	0	0	NA	0	0	Retain	0	NA	NA	NA	NA	1	NA	0	NA	NA	18/08/14	18/08/14	CCC	{D23F8707-660A-4C84-8951-86B3B5F0487B}	NA	NA	48581	81347	Babylon Weeping Willow	NA	NA	NA	1575084.148	5183421.355	1	-43.5017161	172.6917886	Salix	babylonica
451	48584	NA	0	NA	NA	69248	Tree	Tilia xeuropaea	Common Lime	Protected	NA	NA	NA	0	0	0	NA	0	0	Retain	0	Special Purpose Road Zone	NA	NA	NA	1	NA	0	NA	NA	18/08/14	18/08/14	CCC	{F92F2184-21D9-47AC-99F2-4E7BFBDEDD52}	NA	NA	48584	69248	Common Lime	NA	NA	NA	1571806.357	5180683.535	1	-43.52625127	172.6511017	Tilia	xeuropaea
452	48585	NA	0	NA	NA	81277	Tree	Ulmus procera	English Elm	Protected	NA	NA	NA	0	0	0	NA	0	0	Retain	0	NA	NA	NA	NA	1	NA	0	NA	NA	18/08/14	18/08/14	CCC	{C105D28A-235A-40D7-B80E-0BE899E4C79A}	NA	NA	48585	81277	English Elm	NA	NA	NA	1575652.455	5183481.562	1	-43.50119272	172.698821	Ulmus	procera
453	53721	7/04/13	42447	New Brighton Road	New Brighton	42444	Tree	Cordyline australis	Cabbage Tree	None	Yes	Yes	No	3.5	0.08	1	Juvenile	3	3	Retain	0	NA	NA	NA	NA	1	NA	0	NA	NA	18/08/14	18/08/14	NA	{564C46E5-498E-43CB-868D-D50BDC6D1AE2}	NA	NA	53721	42444	Cabbage Tree	Yes	Yes	No	1576757.528	5183086.306	1	-43.50478686	172.7124733	Cordyline	australis
454	53723	16/04/13	25694	Kingsford Street	Burwood	25693	Shrub	Coprosma	Coprosma	None	Yes	No	No	3	0	0	Juvenile	3	3	Retain	0	NA	NA	NA	NA	1	NA	0	NA	NA	18/08/14	18/08/14	NA	{08F9A423-4A5B-490C-AB0F-6DF783899CE9}	NA	NA	53723	25693	Coprosma	Yes	No	No	1573715.879	5183295.599	1	-43.50280155	172.6748576	Coprosma	Coprosma
455	53726	13/02/14	60541	Meadow Street	Kaiapoi	60540	Tree	Prunus serrulata	Flowering Cherry	None	No	No	No	5	0.15	2	Semi-Mature	2	2	Retain	0	NA	2014-005V	7/05/14	T Pow	2	NA	0	NA	NA	18/08/14	18/08/14	NA	{68D0945A-79D2-405D-93D2-5321468B3CF6}	NA	NA	53726	60540	Flowering Cherry	No	No	No	1572696.952	5196771.519	1	-43.38142465	172.6629281	Prunus	serrulata
456	53728	16/07/13	44265	Almont Gardens	Bexley	44264	Shrub	Pittosporum tenuifolium	Kohuhu	None	Yes	Yes	No	3	0	0	Mature	3	3	Retain	0	NA	NA	NA	NA	1	NA	0	NA	NA	18/08/14	18/08/14	NA	{D0B745C7-C17C-49E3-AE15-7486A743072F}	NA	NA	53728	44264	Kohuhu	Yes	Yes	No	1577306.815	5181788.035	1	-43.51649361	172.719214	Pittosporum	tenuifolium
457	48620	NA	0	NA	NA	42807	Tree	Plagianthus regius	Ribbonwood	Protected	NA	NA	NA	0	0	0	NA	0	0	Retain	0	NA	NA	NA	NA	1	NA	0	NA	NA	18/08/14	18/08/14	CCC	{2CBE60A3-5F2F-4F68-999E-6938936BF9DB}	NA	NA	48620	42807	Ribbonwood	Yes	Yes	No	1572438.21	5181124.45	1	-43.52230482	172.658943	Plagianthus	regius
458	53729	23/04/13	26963	Kingsford Street	Burwood	26961	Tree	Sophora sp	Kowhai	None	No	No	No	5	0.4	1	Semi-Mature	2	2	Retain	0	NA	NA	NA	NA	1	NA	0	NA	NA	18/08/14	18/08/14	NA	{7D6ADF09-6D55-476E-BB72-161FFFA97F36}	NA	NA	53729	26961	Kowhai	Yes	No	No	1573620.945	5183349.656	1	-43.50231147	172.6736859	Sophora
459	53730	27/08/13	46656	Lower Styx Road	Brooklands	46655	Tree	Betula pendula	Silver Birch	None	No	No	No	7	0.8	3	Semi-Mature	3	3	Retain	0	NA	NA	NA	NA	1	NA	0	NA	NA	18/08/14	18/08/14	NA	{EB1BD387-A82F-44F1-93A2-F8EE5E50BE29}	NA	NA	53730	46655	Silver Birch	No	No	No	1575204.196	5193988.992	1	-43.40656651	172.6937541	Betula	pendula
460	61194	NA	0	NA	NA	76025	Tree	Styrax japonica	Japanese Snowdrop Tree	Protected	NA	NA	NA	0	0	0	NA	0	0	Retain	0	NA	NA	NA	NA	1	NA	0	NA	NA	18/08/14	18/08/14	CCC	{CEE61E62-E4BF-4149-B77C-EB3206EF723C}	NA	NA	61194	76025	Japanese Snowdrop Tree	NA	NA	NA	1571853.716	5180864.456	1	-43.52462403	172.6516971	Styrax	japonica
461	53732	26/04/13	28650	Dunair Drive	Burwood	28649	Shrub	Pittosporum tenuifolium	Kohuhu	None	Yes	Yes	No	2	0	0	Mature	4	5	Retain	0	NA	NA	NA	NA	1	NA	0	NA	NA	18/08/14	18/08/14	NA	{7423DE6A-7D3D-481C-AE3C-26AF2AF1C7CE}	NA	NA	53732	28649	Kohuhu	Yes	Yes	No	1575308.185	5183557.78	1	-43.50049514	172.694566	Pittosporum	tenuifolium
462	53733	27/08/13	47006	Nirvana Street	Brooklands	47005	Tree	Cordyline australis	Cabbage Tree	None	Yes	Yes	No	3	0.4	2	Semi-Mature	2	2	Retain	0	NA	NA	NA	NA	1	NA	0	NA	NA	18/08/14	18/08/14	NA	{7D380348-BE91-419B-8852-358D20C64EBD}	NA	NA	53733	47005	Cabbage Tree	Yes	Yes	No	1575753.344	5194552.035	1	-43.40151464	172.7005612	Cordyline	australis
463	48587	NA	0	NA	NA	20483	Tree	Fraxinus ornus	Manna Ash	Protected	NA	NA	NA	0	0	0	NA	0	0	Retain	0	NA	NA	NA	NA	1	NA	0	NA	NA	18/08/14	18/08/14	CCC	{A222B3E0-C491-4950-8A74-7F0355864444}	NA	NA	48587	20483	Manna Ash	NA	NA	NA	1573952.995	5182153.893	1	-43.51308995	172.677736	Fraxinus	ornus
464	48588	NA	0	NA	NA	99046	Tree	Malus micromalus	Midget Crab Apple	Protected	NA	NA	NA	0	0	0	NA	0	0	Retain	0	NA	NA	NA	NA	1	NA	0	NA	NA	18/08/14	18/08/14	CCC	{C52D1FDF-CAF2-4283-898D-289CE6520912}	NA	NA	48588	99046	Midget Crab Apple	NA	NA	NA	1573654.343	5183757.28	1	-43.49864234	172.6741187	Malus	micromalus
465	48590	NA	0	NA	NA	20875	Tree	Fraxinus pennsylvanica	Red Ash	Protected	NA	NA	NA	0	0	0	NA	0	0	Retain	0	NA	NA	NA	NA	1	NA	0	NA	NA	18/08/14	18/08/14	CCC	{9B68C2F6-E2E5-4D80-85A9-C126EEDFC8ED}	NA	NA	48590	20875	Red Ash	NA	NA	NA	1574452.941	5182705.91	1	-43.50813676	172.6839472	Fraxinus	pennsylvanica
466	48592	NA	0	NA	NA	97956	Tree	Cordyline australis	Cabbage Tree	Protected	NA	NA	NA	0	0	0	NA	0	0	Retain	0	NA	NA	NA	NA	1	NA	0	NA	NA	18/08/14	18/08/14	CCC	{67A087C7-8CA3-401B-839C-FF3CD4418D0B}	NA	NA	48592	97956	Cabbage Tree	Yes	Yes	No	1579512.318	5178187.428	1	-43.54897781	172.7463662	Cordyline	australis
467	48595	NA	0	NA	NA	24200	Tree	Malus xProfusion	Purple Crab Apple	Protected	NA	NA	NA	0	0	0	NA	0	0	Retain	0	NA	NA	NA	NA	1	NA	0	NA	NA	18/08/14	18/08/14	CCC	{1F3AC085-DF2A-4F28-8EBF-15F120143382}	NA	NA	48595	24200	Purple Crab Apple	NA	NA	NA	1576117.992	5183491.567	1	-43.50111765	172.7045799	Malus	xProfusion
468	48596	NA	0	NA	NA	45664	Tree	Myoporum laetum	Ngaio	Protected	NA	NA	NA	0	0	0	NA	0	0	Retain	0	NA	NA	NA	NA	1	NA	0	NA	NA	18/08/14	18/08/14	CCC	{2C779B79-CA9D-4CB6-80F4-1A9699F2DA32}	NA	NA	48596	45664	Ngaio	NA	NA	NA	1576459.55	5183061.219	1	-43.50500342	172.7087862	Myoporum	laetum
469	48597	NA	0	NA	NA	57996	Tree	Eucalyptus delegatensis	Alpine Ash	Protected	NA	NA	NA	0	0	0	NA	0	0	Retain	0	NA	NA	NA	NA	1	NA	0	NA	NA	18/08/14	18/08/14	CCC	{3E93E581-7AC0-41B8-B052-C86432283920}	NA	NA	48597	57996	Alpine Ash	NA	NA	NA	1575631.88	5194478.272	1	-43.40217489	172.699058	Eucalyptus	delegatensis
470	48599	NA	0	NA	NA	96841	Tree	Podocarpus totara	Totara	Protected	NA	NA	NA	0	0	0	NA	0	0	Retain	0	NA	NA	NA	NA	1	NA	0	NA	NA	18/08/14	18/08/14	CCC	{2A25E3BF-FFF7-4EDE-A90A-D4FA38BBE550}	NA	NA	48599	96841	Totara	Yes	Yes	No	1575525.498	5184152.534	1	-43.49514701	172.6972808	Podocarpus	totara
471	48600	NA	0	NA	NA	99083	Tree	Fraxinus ornus	Manna Ash	Protected	NA	NA	NA	0	0	0	NA	0	0	Retain	0	NA	NA	NA	NA	1	NA	0	NA	NA	18/08/14	18/08/14	CCC	{15F5662A-536C-4924-BB93-072804BFF540}	NA	NA	48600	99083	Manna Ash	NA	NA	NA	1573862.325	5182833.768	1	-43.50696508	172.6766469	Fraxinus	ornus
472	48602	NA	0	NA	NA	43091	Tree	Ulmus parvifolia	Chinese Elm	Protected	NA	NA	NA	0	0	0	NA	0	0	Retain	0	NA	NA	NA	NA	1	NA	0	NA	NA	18/08/14	18/08/14	CCC	{8C5674F5-79EF-44E9-8963-36ADB78457E2}	NA	NA	48602	43091	Chinese Elm	NA	NA	NA	1572760.5	5181646.054	1	-43.51762006	172.6629571	Ulmus	parvifolia
473	48606	NA	0	NA	NA	43001	Tree	Tilia xeuropaea	Common Lime	Protected	NA	NA	NA	0	0	0	NA	0	0	Retain	0	Special Purpose Road Zone	NA	NA	NA	1	NA	0	NA	NA	18/08/14	18/08/14	CCC	{8F401D02-5113-4227-A073-B760CF315827}	NA	NA	48606	43001	Common Lime	NA	NA	NA	1572849.55	5181748.773	1	-43.51669841	172.664064	Tilia	xeuropaea
474	53734	24/04/13	27653	Reaby Street	Burwood	27652	Tree	Cordyline australis	Cabbage Tree	None	Yes	Yes	No	6	0.3	1	Semi-Mature	4	3	Retain	0	NA	NA	NA	NA	1	NA	0	NA	NA	18/08/14	18/08/14	NA	{0DE8C506-A5AD-4D29-8422-832A446440DA}	NA	NA	53734	27652	Cabbage Tree	Yes	Yes	No	1574129.865	5183359.113	1	-43.50224411	172.6799815	Cordyline	australis
475	48611	NA	0	NA	NA	43110	Tree	Malus baccata	Siberian Crab Apple	Protected	NA	NA	NA	0	0	0	NA	0	0	Retain	0	NA	NA	NA	NA	1	NA	0	NA	NA	18/08/14	18/08/14	CCC	{78B4AE00-696A-484D-A296-7F1F49F149AF}	NA	NA	48611	43110	Siberian Crab Apple	NA	NA	NA	1572704.095	5181643.571	1	-43.51764036	172.662259	Malus	baccata
476	53735	26/04/13	28887	Dunair Drive	Burwood	28886	Tree	Dodonaea viscosa Purpurea	Purple Ake Ake	None	Yes	Yes	No	4	0.08	2	Mature	5	3	Retain	0	NA	NA	NA	NA	1	NA	0	NA	NA	18/08/14	18/08/14	NA	{8BAE5619-4D55-4328-A102-FD9FCAD9D4FD}	NA	NA	53735	28886	Purple Ake Ake	Yes	Yes	No	1575374.713	5183793.119	1	-43.49837831	172.6953996	Dodonaea	viscosa
477	53736	16/04/13	25486	Goodman Street	Burwood	25484	Shrub	Pittosporum tenuifolium	Kohuhu	None	Yes	Yes	No	2.5	0	0	Semi-Mature	4	3	Retain	0	NA	NA	NA	NA	1	NA	0	NA	NA	18/08/14	18/08/14	NA	{5944D9E1-E16A-48D9-8A91-D4206AFD6E86}	NA	NA	53736	25484	Kohuhu	Yes	Yes	No	1574040.822	5183276.613	1	-43.50298386	172.6788761	Pittosporum	tenuifolium
478	48615	NA	0	NA	NA	81368	Tree	Salix fragilis	Crack Willow	Protected	NA	NA	NA	0	0	0	NA	0	0	Retain	0	NA	NA	NA	NA	1	NA	0	NA	NA	18/08/14	18/08/14	CCC	{98F776E9-4277-4EE4-8D9B-C52BBF330477}	NA	NA	48615	81368	Crack Willow	NA	NA	NA	1575258.767	5183400.412	1	-43.50191048	172.6939476	Salix	fragilis
479	48616	NA	0	NA	NA	81675	Tree	Ulmus xhollandica	Dutch Elm	Protected	NA	NA	NA	0	0	0	NA	0	0	Retain	0	NA	NA	NA	NA	1	NA	0	NA	NA	18/08/14	18/08/14	CCC	{95F29C87-38B5-4703-AD34-F6C734D864F1}	NA	NA	48616	81675	Dutch Elm	NA	NA	NA	1574736.147	5183537.193	1	-43.50066139	172.6874893	Ulmus	xhollandica
480	53737	31/07/13	45848	Kingsford Street	Burwood	45847	Tree	Sorbus sp	Rowan	None	No	No	No	7	0.15	3	Mature	4	2	Retain	0	NA	NA	NA	NA	1	NA	0	NA	NA	18/08/14	18/08/14	NA	{9425696E-E57C-45BC-A3CB-541C76512BEE}	NA	NA	53737	45847	Rowan	No	No	No	1573742.938	5182905.442	1	-43.50631554	172.6751734	Sorbus
481	53795	2/12/14	60363	Rocking Horse Road	Southshore	60362	Shrub	Pseudopanax arboreus	Five Finger	None	Yes	Yes	No	2	0	0	Mature	4	2	Retain	0	NA	NA	NA	NA	1	NA	0	NA	NA	18/08/14	18/08/14	NA	{5C49DB60-2C28-40B4-9000-659838D881CE}	NA	NA	53795	60362	Five Finger	Yes	Yes	No	1579545.052	5177940.895	1	-43.55119852	172.7467621	Pseudopanax	arboreus
482	48617	NA	0	NA	NA	21168	Tree	Malus prunifolia Rinki	Chinese Crab Apple	Protected	NA	NA	NA	0	0	0	NA	0	0	Retain	0	NA	NA	NA	NA	1	NA	0	NA	NA	18/08/14	18/08/14	CCC	{2B99244F-E44F-44FC-B1F1-6FFAC6CB4503}	NA	NA	48617	21168	Chinese Crab Apple	NA	NA	NA	1573907.478	5183501.435	1	-43.50095489	172.6772375	Malus	prunifolia
483	48618	NA	0	NA	NA	45579	Tree	Eucalyptus niphophila	Snow Gum, Alpine Snow Gum	Protected	NA	NA	NA	0	0	0	NA	0	0	Retain	0	NA	NA	NA	NA	1	NA	0	NA	NA	18/08/14	18/08/14	CCC	{0C53CAC2-A25C-425A-835F-D538E52A0031}	NA	NA	48618	45579	Snow Gum, Alpine Snow Gum	NA	NA	NA	1577247.618	5181871.109	1	-43.51574379	172.7184851	Eucalyptus	niphophila
484	48621	NA	0	NA	NA	82413	Tree	Acer campestre	Field Maple	Protected	NA	NA	NA	0	0	0	NA	0	0	Retain	0	NA	NA	NA	NA	1	NA	0	NA	NA	18/08/14	18/08/14	CCC	{058F7675-CE92-4907-B961-1E59222CFFE7}	NA	NA	48621	82413	Field Maple	NA	NA	NA	1576045.505	5184106.342	1	-43.49557978	172.7037104	Acer	campestre
485	48669	NA	0	NA	NA	24128	Tree	Plagianthus regius	Ribbonwood	Protected	NA	NA	NA	0	0	0	NA	0	0	Retain	0	NA	2014-007V	22/05/14	T Pow	3	7/08/14 00:00	0	NA	NA	18/08/14	18/08/14	CCC	{5152AABF-F5BF-40CB-B547-456C92054DD0}	NA	NA	48669	24128	Ribbonwood	Yes	Yes	No	1576913.596	5182828.386	1	-43.50711406	172.714393	Plagianthus	regius
486	49401	NA	0	NA	NA	20640	Tree	Prunus xKanzan	Flowering Cherry	Protected	NA	NA	NA	0	0	0	NA	0	0	Retain	0	NA	T10092	7/08/14	T Pow	2	NA	0	NA	NA	18/08/14	18/08/14	CCC	{6012C131-EF21-4EA5-85D0-494EFB4A7F72}	NA	NA	49401	20640	Flowering Cherry	NA	NA	NA	1574696.139	5181633.295	1	-43.51780303	172.6869059	Prunus	xKanzan
487	49402	NA	0	NA	NA	4592	Tree	Robinia pseudoacacia	Black Locust	Protected	NA	NA	NA	0	0	0	NA	0	0	Retain	0	Notable	NA	NA	NA	1	NA	0	NA	NA	18/08/14	18/08/14	CCC	{75B09DF5-65E1-4E70-936E-A96CE15A0F2D}	NA	NA	49402	4592	Black Locust	NA	NA	NA	1571923.089	5180826.064	1	-43.52497233	172.6525536	Robinia	pseudoacacia
488	49786	NA	67148	River Road	Richmond	67147	Tree	NA	NA	NA	Yes	NA	No	8.2	0.1	0	Semi-Mature	4	3	NA	0	NA	T10084	21/07/14	T Pow	2	NA	0	NA	21/07/14 00:00	18/08/14	18/08/14	NA	{2E25F14A-A5BD-458C-8543-4EC60DD1F961}	NA	NA	49786	67147	NA	Yes	NA	No	1572534.874	5181320.229	1	-43.52054556	172.660149	NA	NA
489	50543	23/07/14	68156	Glenarm Terrace	Dallington	68155	Shrub	Other	Other	None	NA	NA	NA	1	0	0	Juvenile	3	3	Retain	0	NA	NA	NA	NA	1	NA	0	NA	25/07/14 00:00	18/08/14	18/08/14	NA	{52B1B952-0996-454A-953F-9C9D48A9A792}	NA	NA	50543	68155	Other	NA	NA	NA	1573734.645	5181547.882	1	-43.5185389	172.6750053	Other	Other
490	53796	15/07/13	43895	River Road	Richmond	43894	Shrub	Pittosporum tenuifolium	Kohuhu	None	Yes	Yes	No	3	0	0	Mature	2	2	Retain	0	NA	NA	NA	NA	1	NA	0	NA	NA	18/08/14	18/08/14	NA	{3EC7D5B5-571E-4732-A12E-E7C3F1D0AD8F}	NA	NA	53796	43894	Kohuhu	Yes	Yes	No	1572894.818	5181875.363	1	-43.51556022	172.6646304	Pittosporum	tenuifolium
491	53797	27/08/13	46945	Anfield Street	Brooklands	46944	Tree	Fraxinus excelsior	English Ash	None	No	No	No	6	0.5	3	Mature	2	2	Retain	0	NA	NA	NA	NA	1	NA	0	NA	NA	18/08/14	18/08/14	NA	{09BF324B-6C4C-4F50-9007-684C1AB98EE9}	NA	NA	53797	46944	English Ash	No	No	No	1575510.668	5194355.581	1	-43.40327569	172.6975556	Fraxinus	excelsior
492	53741	26/04/13	28919	Dunair Drive	Burwood	28918	Tree	Sophora microphylla	Small-leaved Kowhai	None	Yes	Yes	No	3.5	0.1	2	Mature	1	1	Retain	0	NA	NA	NA	NA	1	NA	0	NA	NA	18/08/14	18/08/14	NA	{D0AE51DA-D67A-478F-8878-09A1BAA26491}	NA	NA	53741	28918	Small-leaved Kowhai	Yes	Yes	No	1575343.735	5183824.016	1	-43.49809908	172.6950178	Sophora	microphylla
493	53748	15/07/13	43885	River Road	Richmond	43884	Shrub	Pittosporum eugenioides	Lemonwood	None	Yes	Yes	No	8	0	0	Mature	1	1	Retain	0	NA	NA	NA	NA	1	NA	0	NA	NA	18/08/14	18/08/14	NA	{32E33E00-3493-4DB6-B0F8-2498AFA057E5}	NA	NA	53748	43884	Lemonwood	Yes	Yes	No	1572859.861	5181888.287	1	-43.51544258	172.6641985	Pittosporum	eugenioides
494	53749	26/04/13	28743	Dunair Drive	Burwood	28742	Tree	Cordyline australis	Cabbage Tree	None	Yes	Yes	No	3	0.1	1	Mature	1	3	Retain	0	NA	NA	NA	NA	1	NA	0	NA	NA	18/08/14	18/08/14	NA	{2245FBDB-7E83-42F6-9AFA-36796E4EE54A}	NA	NA	53749	28742	Cabbage Tree	Yes	Yes	No	1575297.035	5183755.772	1	-43.49871202	172.6944371	Cordyline	australis
495	53750	19/04/13	26263	Kingsford Street	Burwood	26262	Tree	Sophora microphylla	Waitakere Kowhai	None	Yes	Yes	No	5	0.15	2.5	Mature	3	2	Retain	0	NA	NA	NA	NA	1	NA	0	NA	NA	18/08/14	18/08/14	NA	{85141E79-2453-45AC-9A1B-04C301DEC0A2}	NA	NA	53750	26262	Waitakere Kowhai	Yes	Yes	No	1573697.569	5183599.5	1	-43.50006454	172.6746458	Sophora	microphylla
496	53751	2/12/14	60314	Taupata Street	Redcliffs	60313	Shrub	Pittosporum crassifolium	Karo	None	Yes	No	No	4.5	0	0	Mature	2	2	Retain	0	NA	NA	NA	NA	1	NA	0	NA	NA	18/08/14	18/08/14	NA	{2CA339AD-5541-4609-928A-9D760568E9D0}	NA	NA	53751	60313	Karo	Yes	No	No	1578550.245	5176759.987	1	-43.56180362	172.7343999	Pittosporum	crassifolium
497	53752	18/04/13	25793	Ching Gardens	Burwood	25792	Shrub	Pittosporum ralphii	Ralph's Kohuhu	None	Yes	No	No	3	0	0	Mature	2	2	Retain	0	NA	NA	NA	NA	1	NA	0	NA	NA	18/08/14	18/08/14	NA	{DC9F1044-43AB-42DA-9DC8-8EE18B424E6F}	NA	NA	53752	25792	Ralph's Kohuhu	Yes	No	No	1573765.206	5183454.198	1	-43.50137524	172.6754754	Pittosporum	ralphii
498	53753	2/11/14	60039	Chale Lane	Avondale	60038	Shrub	Pittosporum crassifolium	Karo	None	Yes	No	No	4	0	0	Mature	3	3	Retain	0	NA	NA	NA	NA	1	NA	0	NA	NA	18/08/14	18/08/14	NA	{EE408DE0-8724-4178-A131-5EE947D0C1A5}	NA	NA	53753	60038	Karo	Yes	No	No	1575930.902	5183355.072	1	-43.50234067	172.7022597	Pittosporum	crassifolium
499	53756	15/07/13	43378	River Road	Richmond	43372	Tree	Pyrus sp	Pear	None	No	No	Yes	8	0.7	9	Mature	3	3	Retain	0	NA	NA	NA	NA	1	NA	0	NA	NA	18/08/14	18/08/14	NA	{ED02717E-F195-4E1B-8B7B-FC19E004817B}	NA	NA	53756	43372	Pear	No	No	Yes	1572171.11	5180890.466	1	-43.52440172	172.6556259	Pyrus
500	53757	22/04/13	26645	Alice Street	Burwood	26644	Tree	Pittosporum tenuifolium	Kohuhu	None	Yes	Yes	No	4	0.2	1	Semi-Mature	2	2	Retain	0	NA	NA	NA	NA	1	NA	0	NA	NA	18/08/14	18/08/14	NA	{2907ACA8-1628-4006-A6F7-2D2882510035}	NA	NA	53757	26644	Kohuhu	Yes	Yes	No	1573695.926	5183773.742	1	-43.49849558	172.6746339	Pittosporum	tenuifolium
501	53758	26/04/13	28567	Ferner Street	Dallington	28566	Tree	Phebalium squameum	Satin Wood	None	No	No	No	6	0.2	3	Mature	3	3	Retain	0	NA	NA	NA	NA	1	NA	0	NA	NA	18/08/14	18/08/14	NA	{EE1D71F9-71EB-4271-8FDF-C211D491CBA8}	NA	NA	53758	28566	Satin Wood	No	No	No	1574034.438	5182292.528	1	-43.51184449	172.6787502	Phebalium	squameum
502	53766	15/07/13	43382	River Road	Richmond	43381	Shrub	Olearia sp	Tree Daisy	None	No	No	No	2	0	0	Mature	2	1	Retain	0	NA	NA	NA	NA	1	NA	0	NA	NA	18/08/14	18/08/14	NA	{CD8DC1D7-41EC-47D1-BA2A-DD2E0482F9B6}	NA	NA	53766	43381	Tree Daisy	No	No	No	1572171.901	5180834.278	1	-43.52490768	172.6556329	Olearia
503	53767	13/02/14	60723	Pratt Street	New Brighton	60721	Tree	Plagianthus regius	Ribbonwood	None	Yes	Yes	No	4	0.1	1.2	Mature	2	2	Retain	0	NA	NA	NA	NA	1	NA	0	NA	NA	18/08/14	18/08/14	NA	{DFEFEB59-252A-47DB-BE7E-D24AF51D7D27}	NA	NA	53767	60721	Ribbonwood	Yes	Yes	No	1577273.815	5182888.136	1	-43.5065871	172.7188517	Plagianthus	regius
504	53778	26/04/13	28715	Dunair Drive	Burwood	28713	Tree	Prunus persica	Peach	None	No	No	Yes	3	0.15	3.5	Mature	1	2	Retain	0	NA	NA	NA	NA	1	NA	0	NA	NA	18/08/14	18/08/14	NA	{2E22F812-5E34-407D-903E-9969CED3DAA3}	NA	NA	53778	28713	Peach	No	No	Yes	1575283.84	5183745.725	1	-43.49880204	172.6942734	Prunus	persica
505	53780	24/04/13	27890	Jean Batten Place	Burwood	27889	Shrub	Pittosporum eugenioides	Lemonwood	None	Yes	Yes	No	3.5	0	0	Mature	1	1	Retain	0	NA	NA	NA	NA	1	NA	0	NA	NA	18/08/14	18/08/14	NA	{AD1202FB-5B99-4590-B298-31A961CEE1B4}	NA	NA	53780	27889	Lemonwood	Yes	Yes	No	1573935.842	5183773.797	1	-43.49850349	172.6776014	Pittosporum	eugenioides
506	53781	24/04/13	27906	Jean Batten Place	Burwood	27905	Tree	Dodonaea viscosa Purpurea	Purple Ake Ake	None	Yes	Yes	No	5	0.1	3	Mature	2	2	Retain	0	NA	NA	NA	NA	1	NA	0	NA	NA	18/08/14	18/08/14	NA	{058BA360-4349-41B8-9E8A-3CCBE699E78E}	NA	NA	53781	27905	Purple Ake Ake	Yes	Yes	No	1573918.488	5183776.216	1	-43.4984811	172.6773868	Dodonaea	viscosa
507	61034	NA	0	NA	NA	81403	Tree	Hoheria angustifolia	Narrow-leaved Lacebark	Protected	NA	NA	NA	0	0	0	NA	0	0	Retain	0	NA	NA	NA	NA	1	NA	0	NA	NA	18/08/14	18/08/14	CCC	{A5C84499-C27D-4B0B-9B46-36B369092632}	NA	NA	61034	81403	Narrow-leaved Lacebark	Yes	Yes	No	1576199.621	5183337.177	1	-43.50251041	172.7055829	Hoheria	angustifolia
508	61086	NA	0	NA	NA	43265	Tree	Tilia xeuropaea	Common Lime	Protected	NA	NA	NA	0	0	0	NA	0	0	Retain	0	Special Purpose Road Zone	NA	NA	NA	1	NA	0	NA	NA	18/08/14	18/08/14	CCC	{AAC47516-34E8-4EF0-809E-580E64B247F8}	NA	NA	61086	43265	Common Lime	NA	NA	NA	1572929.352	5181875.973	1	-43.51555598	172.6650577	Tilia	xeuropaea
509	61087	NA	0	NA	NA	21103	Tree	Fraxinus ornus	Manna Ash	Protected	NA	NA	NA	0	0	0	NA	0	0	Retain	0	NA	NA	NA	NA	1	NA	0	NA	NA	18/08/14	18/08/14	CCC	{545A0FE9-AF26-4B07-A15A-1AB46295AED2}	NA	NA	61087	21103	Manna Ash	NA	NA	NA	1574673.701	5182946.045	1	-43.50598207	172.6866894	Fraxinus	ornus
510	61090	NA	0	NA	NA	21235	Tree	Fraxinus oxycarpa	Caucasian Ash	Protected	NA	NA	NA	0	0	0	NA	0	0	Retain	0	NA	NA	NA	NA	1	NA	0	NA	NA	18/08/14	18/08/14	CCC	{4E18843D-5F5E-4DE2-ABE0-BD38A957B982}	NA	NA	61090	21235	Caucasian Ash	NA	NA	NA	1573768.791	5183562.089	1	-43.5004039	172.6755249	Fraxinus	oxycarpa
511	54555	24/04/13	28146	Fleete Street	Dallington	28145	Shrub	Coprosma	Coprosma	None	Yes	No	No	2	0	0	Mature	2	1	Retain	0	NA	NA	NA	NA	1	NA	0	NA	NA	18/08/14	18/08/14	NA	{FA2E92ED-C867-4708-BC7D-1A50196EC0C5}	NA	NA	54555	28145	Coprosma	Yes	No	No	1574104.201	5182681.218	1	-43.5083471	172.6796318	Coprosma	Coprosma
512	61091	NA	0	NA	NA	45348	Tree	Podocarpus totara	Totara	Protected	NA	NA	NA	0	0	0	NA	0	0	Retain	0	NA	NA	NA	NA	1	NA	0	NA	NA	18/08/14	18/08/14	CCC	{391B7983-D2AA-4B8E-B073-0F9C101AD8CB}	NA	NA	61091	45348	Totara	Yes	Yes	No	1577626.69	5182290.345	1	-43.51198037	172.7231924	Podocarpus	totara
513	61094	NA	0	NA	NA	99074	Tree	Malus micromalus	Midget Crab Apple	Protected	NA	NA	NA	0	0	0	NA	0	0	Retain	0	NA	NA	NA	NA	1	NA	0	NA	NA	18/08/14	18/08/14	CCC	{D6D682B7-3641-4721-983F-E6BAC51FED42}	NA	NA	61094	99074	Midget Crab Apple	NA	NA	NA	1573724.288	5183130.265	1	-43.50429055	172.6749536	Malus	micromalus
514	61096	NA	0	NA	NA	98954	Tree	Quercus palustris	Pin Oak	Protected	NA	NA	NA	0	0	0	NA	0	0	Retain	0	Subdivision	NA	NA	NA	1	NA	0	NA	NA	18/08/14	18/08/14	CCC	{54B6D1B7-2B89-42F4-8A16-CB1F2BCF8F4A}	NA	NA	61096	98954	Pin Oak	NA	NA	NA	1572975.968	5182058.31	1	-43.51391588	172.6656435	Quercus	palustris
515	54590	22/04/13	26730	Alice Street	Burwood	26729	Shrub	Astelia	Astelia	None	Yes	No	No	1.5	0	0	Mature	2	2	Retain	0	NA	NA	NA	NA	1	NA	0	NA	NA	18/08/14	18/08/14	NA	{11E53701-CF0D-45AE-A457-CD6AD04872AC}	NA	NA	54590	26729	Astelia	Yes	No	No	1573823.273	5183890.439	1	-43.49744929	172.6762146	Astelia	Astelia
516	61097	NA	0	NA	NA	10461	Tree	Cordyline australis	Cabbage Tree	Protected	NA	NA	NA	0	0	0	NA	0	0	Retain	0	NA	NA	NA	NA	1	NA	0	NA	NA	18/08/14	18/08/14	CCC	{33FC6730-A5EB-4415-B52E-693473CE000C}	NA	NA	61097	10461	Cabbage Tree	Yes	Yes	No	1580036.225	5174424.489	1	-43.58287394	172.7527132	Cordyline	australis
517	53783	16/07/13	44258	Almont Gardens	Bexley	44256	Tree	Prunus cultivar	Flowering Cherry	None	No	No	No	3.5	0.2	4	Mature	3	3	Retain	0	NA	NA	NA	NA	1	NA	0	NA	NA	18/08/14	18/08/14	NA	{E66CF1D0-1F1E-49F2-A47A-A2C2DD8B5703}	NA	NA	53783	44256	Flowering Cherry	No	No	No	1577333.584	5181786.706	1	-43.51650639	172.7195452	Prunus	cultivar
518	47647	NA	0	NA	NA	63612	Tree	Populus nigra Italica	Lombardy Poplar	Protected	NA	NA	NA	0	0	0	NA	0	0	Retain	0	NA	NA	NA	NA	1	NA	0	NA	NA	18/08/14	18/08/14	CCC	{8EABA4A7-62EE-445C-A95D-3E1ED3A4CF65}	NA	NA	47647	63612	Lombardy Poplar	NA	NA	NA	1573639.912	5183155.078	1	-43.50406415	172.673911	Populus	nigra
519	47648	NA	0	NA	NA	105720	Tree	Cordyline australis	Cabbage Tree	Protected	NA	NA	NA	0	0	0	NA	0	0	Retain	0	NA	NA	NA	NA	1	NA	0	NA	NA	18/08/14	18/08/14	CCC	{0C254C48-F913-4279-A5AD-3B100B766D88}	NA	NA	47648	105720	Cabbage Tree	Yes	Yes	No	1575485.002	5183477.294	1	-43.50122567	172.6967495	Cordyline	australis
520	47651	NA	0	NA	NA	20976	Tree	Fraxinus ornus	Manna Ash	Protected	NA	NA	NA	0	0	0	NA	0	0	Retain	0	NA	NA	NA	NA	1	NA	0	NA	NA	18/08/14	18/08/14	CCC	{30DE77D6-158C-4736-AD49-D1E118BA9596}	NA	NA	47651	20976	Manna Ash	NA	NA	NA	1574130.839	5182337.215	1	-43.51144547	172.6799449	Fraxinus	ornus
521	47652	NA	0	NA	NA	100600	Tree	Rhododendron	Rhododendron	Protected	NA	NA	NA	0	0	0	NA	0	0	Retain	0	NA	NA	NA	NA	1	NA	0	NA	NA	18/08/14	18/08/14	CCC	{9A516611-F6E4-4608-9974-D4FFC9FCDFA2}	NA	NA	47652	100600	Rhododendron	NA	NA	NA	1573159.264	5181555.783	1	-43.51844731	172.6678865	Rhododendron	Rhododendron
522	47653	NA	0	NA	NA	81742	Tree	Acer pseudoplatanus	Sycamore	Protected	NA	NA	NA	0	0	0	NA	0	0	Retain	0	NA	NA	NA	NA	1	NA	0	NA	NA	18/08/14	18/08/14	CCC	{9F97E6E5-E263-485B-8592-7B884E9EE0F7}	NA	NA	47653	81742	Sycamore	NA	NA	NA	1574351.394	5183244.104	1	-43.50328731	172.6827163	Acer	pseudoplatanus
523	47654	NA	0	NA	NA	21286	Tree	Pittosporum tenuifolium	Kohuhu	Protected	NA	NA	NA	0	0	0	NA	0	0	Retain	0	NA	NA	NA	NA	1	NA	0	NA	NA	18/08/14	18/08/14	CCC	{FA8E7B9C-FD2B-4599-84DD-9B07D6183173}	NA	NA	47654	21286	Kohuhu	Yes	Yes	No	1574221.165	5183668.063	1	-43.49946543	172.6811255	Pittosporum	tenuifolium
524	48604	NA	0	NA	NA	81607	Tree	Populus nigra	Black Poplar	Protected	NA	NA	NA	0	0	0	NA	0	0	Retain	0	NA	NA	NA	NA	1	NA	0	NA	NA	18/08/14	18/08/14	CCC	{347DBC1F-5583-46D4-BAB0-1A098E70DF9E}	NA	NA	48604	81607	Black Poplar	NA	NA	NA	1574385.037	5182620.665	1	-43.508902	172.6831031	Populus	nigra
525	47643	NA	0	NA	NA	6321	Tree	Sequoiadendron giganteum	Wellingtonia	Protected	NA	NA	NA	0	0	0	NA	0	0	Retain	0	Subdivision	NA	NA	NA	1	NA	0	NA	NA	18/08/14	18/08/14	CCC	{9D180D29-75EB-4CF6-A2E9-006D67C24389}	NA	NA	47643	6321	Wellingtonia	NA	NA	NA	1575846.986	5194492.539	1	-43.40205338	172.701715	Sequoiadendron	giganteum
526	47644	NA	0	NA	NA	105727	Tree	Cordyline australis	Cabbage Tree	Protected	NA	NA	NA	0	0	0	NA	0	0	Retain	0	NA	NA	NA	NA	1	NA	0	NA	NA	18/08/14	18/08/14	CCC	{1E9064A6-0E61-49FB-90EC-C1583E1EDEF3}	NA	NA	47644	105727	Cabbage Tree	Yes	Yes	No	1575551.055	5183497.45	1	-43.50104635	172.6975675	Cordyline	australis
527	47685	NA	0	NA	NA	11097	Tree	Cordyline australis	Cabbage Tree	Protected	NA	NA	NA	0	0	0	NA	0	0	Retain	0	NA	NA	NA	NA	1	NA	0	NA	NA	18/08/14	18/08/14	CCC	{8313C2DE-160A-4AAA-872A-017A27224D6B}	NA	NA	47685	11097	Cabbage Tree	Yes	Yes	No	1578959.766	5179363.679	1	-43.5383713	172.7395715	Cordyline	australis
528	47687	NA	0	NA	NA	57959	Tree	Eucalyptus gunnii	Cider Gum	Protected	NA	NA	NA	0	0	0	NA	0	0	Retain	0	NA	NA	NA	NA	1	NA	0	NA	NA	18/08/14	18/08/14	CCC	{1F2CAC69-5D31-49D6-B858-083F405AFF16}	NA	NA	47687	57959	Cider Gum	NA	NA	NA	1575475.311	5194434.505	1	-43.40256388	172.6971225	Eucalyptus	gunnii
529	47688	NA	0	NA	NA	79190	Tree	Cordyline australis	Cabbage Tree	Protected	NA	NA	NA	0	0	0	NA	0	0	Retain	0	Special Purpose Road Zone	NA	NA	NA	1	NA	0	NA	NA	18/08/14	18/08/14	CCC	{89D15A14-2BE8-4DAC-BC06-F55DB9342D37}	NA	NA	47688	79190	Cabbage Tree	Yes	Yes	No	1576637.148	5183137.093	1	-43.50432581	172.7109864	Cordyline	australis
530	47689	NA	0	NA	NA	20902	Tree	Malus prunifolia Rinki	Chinese Crab Apple	Protected	NA	NA	NA	0	0	0	NA	0	0	Retain	0	NA	NA	NA	NA	1	NA	0	NA	NA	18/08/14	18/08/14	CCC	{A3591B4A-1ED1-4242-8AB8-8CDBCB609C26}	NA	NA	47689	20902	Chinese Crab Apple	NA	NA	NA	1573945.936	5183149.91	1	-43.50412142	172.6776963	Malus	prunifolia
531	47691	NA	0	NA	NA	104913	Tree	Platanus xacerifolia	London Plane	Protected	NA	NA	NA	0	0	0	NA	0	0	Retain	0	NA	NA	NA	NA	1	NA	0	NA	NA	18/08/14	18/08/14	CCC	{33C0558F-BB37-4DCA-88C3-18E84F0B5ED2}	NA	NA	47691	104913	London Plane	NA	NA	NA	1575306.172	5183671.142	1	-43.49947435	172.6945463	Platanus	xacerifolia
532	47692	NA	0	NA	NA	98952	Tree	Tilia xeuropaea	Common Lime	Protected	NA	NA	NA	0	0	0	NA	0	0	Retain	0	Subdivision	NA	NA	NA	1	NA	0	NA	NA	18/08/14	18/08/14	CCC	{C0289ADD-50FB-4A34-BF46-B6DC35E5125A}	NA	NA	47692	98952	Common Lime	NA	NA	NA	1572983.063	5182052.198	1	-43.51397117	172.665731	Tilia	xeuropaea
533	47693	NA	0	NA	NA	81636	Tree	Salix xsepulcralis	Niobe Weeping Willow	Protected	NA	NA	NA	0	0	0	NA	0	0	Retain	0	NA	NA	NA	NA	1	NA	0	NA	NA	18/08/14	18/08/14	CCC	{A3EA54DC-B053-452E-89C9-4F81B22B15B2}	NA	NA	47693	81636	Niobe Weeping Willow	NA	NA	NA	1574408.148	5183176.971	1	-43.50389373	172.6834152	Salix	xsepulcralis
534	47751	NA	0	NA	NA	82448	Tree	Acer cappadocicum	Caucasian Maple	Protected	NA	NA	NA	0	0	0	NA	0	0	Retain	0	NA	NA	NA	NA	1	NA	0	NA	NA	18/08/14	18/08/14	CCC	{7B208E50-B6E5-4E4D-99AE-C000066F5809}	NA	NA	47751	82448	Caucasian Maple	NA	NA	NA	1576141.084	5183881.534	1	-43.49760706	172.7048827	Acer	cappadocicum
535	47752	NA	0	NA	NA	43193	Tree	Fraxinus ornus	Manna Ash	Protected	NA	NA	NA	0	0	0	NA	0	0	Retain	0	Special Purpose Road Zone	NA	NA	NA	1	NA	0	NA	NA	18/08/14	18/08/14	CCC	{74617349-BD57-4DB5-9263-2FD5A436C353}	NA	NA	47752	43193	Manna Ash	NA	NA	NA	1573235.167	5182099.784	1	-43.51355178	172.6688524	Fraxinus	ornus
536	47755	NA	0	NA	NA	81244	Tree	Quercus palustris	Pin Oak	Protected	NA	NA	NA	0	0	0	NA	0	0	Retain	0	NA	NA	NA	NA	1	NA	0	NA	NA	18/08/14	18/08/14	CCC	{4DAE5BF0-7ECF-4FA2-9894-857167D054A6}	NA	NA	47755	81244	Pin Oak	NA	NA	NA	1574872.488	5183472.205	1	-43.50125115	172.6891728	Quercus	palustris
537	47757	NA	0	NA	NA	58014	Tree	Pinus radiata	Monterey Pine	Protected	NA	NA	NA	0	0	0	NA	0	0	Retain	0	NA	NA	NA	NA	1	NA	0	NA	NA	18/08/14	18/08/14	CCC	{4FCCCB08-7E53-4C7B-AE32-624BFE451113}	NA	NA	47757	58014	Monterey Pine	NA	NA	NA	1575559.066	5194383.573	1	-43.40302522	172.6981545	Pinus	radiata
538	47759	NA	0	NA	NA	81273	Tree	Quercus palustris	Pin Oak	Protected	NA	NA	NA	0	0	0	NA	0	0	Retain	0	NA	NA	NA	NA	1	NA	0	NA	NA	18/08/14	18/08/14	CCC	{B6D2BD87-BD6E-46DC-A475-C9AFFF5D91F0}	NA	NA	47759	81273	Pin Oak	NA	NA	NA	1575575.739	5183457.25	1	-43.50140912	172.697871	Quercus	palustris
539	47763	NA	0	NA	NA	20903	Tree	Malus prunifolia Rinki	Chinese Crab Apple	Protected	NA	NA	NA	0	0	0	NA	0	0	Retain	0	NA	NA	NA	NA	1	NA	0	NA	NA	18/08/14	18/08/14	CCC	{5CCE952A-C3C9-4965-8CCE-58A8101710B0}	NA	NA	47763	20903	Chinese Crab Apple	NA	NA	NA	1573951.667	5183122.688	1	-43.50436673	172.6777659	Malus	prunifolia
540	47765	NA	0	NA	NA	81704	Tree	Populus nigra Italica	Lombardy Poplar	Protected	NA	NA	NA	0	0	0	NA	0	0	Retain	0	NA	NA	NA	NA	1	NA	0	NA	NA	18/08/14	18/08/14	CCC	{A71423BE-F354-4D01-A8D9-930B073FBAC2}	NA	NA	47765	81704	Lombardy Poplar	NA	NA	NA	1574313.731	5182644.72	1	-43.50868296	172.6822221	Populus	nigra
541	47766	NA	0	NA	NA	46167	Tree	Ulmus procera	English Elm	Protected	NA	NA	NA	0	0	0	NA	0	0	Retain	0	NA	NA	NA	NA	1	NA	0	NA	NA	18/08/14	18/08/14	CCC	{75A3480F-C17E-4CB5-8D99-DCE73560D97B}	NA	NA	47766	46167	English Elm	NA	NA	NA	1577589.798	5182409.773	1	-43.51090391	172.7227409	Ulmus	procera
542	47774	NA	0	NA	NA	46135	Tree	Sophora tetraptera	Large-leaved Kowhai	Protected	NA	NA	NA	0	0	0	NA	0	0	Retain	0	Special Purpose Road Zone	NA	NA	NA	1	NA	0	NA	NA	18/08/14	18/08/14	CCC	{DD8834AB-EACF-42F0-BEFF-591FA8F97DF2}	NA	NA	47774	46135	Large-leaved Kowhai	Yes	No	No	1576204.74	5183288.752	1	-43.5029466	172.7056441	Sophora	tetraptera
543	47784	NA	0	NA	NA	105698	Tree	Sophora microphylla	Small-leaved Kowhai	Protected	NA	NA	NA	0	0	0	NA	0	0	Retain	0	NA	NA	NA	NA	1	NA	0	NA	NA	18/08/14	18/08/14	CCC	{E22E2D6E-4210-4319-AEFE-3C020398EF10}	NA	NA	47784	105698	Small-leaved Kowhai	Yes	Yes	No	1575472.339	5183512.248	1	-43.50091053	172.6965944	Sophora	microphylla
544	47786	NA	0	NA	NA	81608	Tree	Populus nigra Italica	Lombardy Poplar	Protected	NA	NA	NA	0	0	0	NA	0	0	Retain	0	NA	NA	NA	NA	1	NA	0	NA	NA	18/08/14	18/08/14	CCC	{58CE2D88-7705-4F7A-8645-4A721542C798}	NA	NA	47786	81608	Lombardy Poplar	NA	NA	NA	1574378.553	5182646.814	1	-43.50866633	172.6830242	Populus	nigra
545	47787	NA	0	NA	NA	99655	Tree	Fraxinus ornus	Manna Ash	Protected	NA	NA	NA	0	0	0	NA	0	0	Retain	0	NA	NA	NA	NA	1	NA	0	NA	NA	18/08/14	18/08/14	CCC	{B91876B6-C286-4E31-A2FA-000300733F38}	NA	NA	47787	99655	Manna Ash	NA	NA	NA	1573999.367	5182396.956	1	-43.51090299	172.6783213	Fraxinus	ornus
546	47789	NA	0	NA	NA	45531	Tree	Eucalyptus niphophila	Snow Gum, Alpine Snow Gum	Protected	NA	NA	NA	0	0	0	NA	0	0	Retain	0	NA	NA	NA	NA	1	NA	0	NA	NA	18/08/14	18/08/14	CCC	{18E68ED6-C70B-4FC3-8D63-0D27212D939D}	NA	NA	47789	45531	Snow Gum, Alpine Snow Gum	NA	NA	NA	1577186.725	5182061.416	1	-43.51402838	172.7177396	Eucalyptus	niphophila
547	47790	NA	0	NA	NA	10716	Tree	Prunus xShirotae	Mount Fuji Cherry	Protected	NA	NA	NA	0	0	0	NA	0	0	Retain	0	NA	NA	NA	NA	1	NA	0	NA	NA	18/08/14	18/08/14	CCC	{983B772C-8933-472E-A287-1913DE3B4F1D}	NA	NA	47790	10716	Mount Fuji Cherry	NA	NA	NA	1580503.426	5175649.627	1	-43.57185505	172.7585442	Prunus	xShirotae
548	47793	NA	0	NA	NA	81730	Tree	Salix xsepulcralis	Niobe Weeping Willow	Protected	NA	NA	NA	0	0	0	NA	0	0	Retain	0	NA	NA	NA	NA	1	NA	0	NA	NA	18/08/14	18/08/14	CCC	{5DB05E5D-93A2-43F1-9229-FC57157BF65E}	NA	NA	47793	81730	Niobe Weeping Willow	NA	NA	NA	1574312.293	5183068.047	1	-43.50487121	172.6822243	Salix	xsepulcralis
549	47794	NA	0	NA	NA	104909	Tree	Pittosporum eugenioides	Lemonwood	Protected	NA	NA	NA	0	0	0	NA	0	0	Retain	0	NA	NA	NA	NA	1	NA	0	NA	NA	18/08/14	18/08/14	CCC	{BD74F843-664E-4A35-AA56-06E0711D7869}	NA	NA	47794	104909	Lemonwood	Yes	Yes	No	1575346.58	5183544.746	1	-43.50061377	172.6950403	Pittosporum	eugenioides
550	47796	NA	0	NA	NA	5967	Tree	Betula pendula	Silver Birch	Protected	NA	NA	NA	0	0	0	NA	0	0	Retain	0	Subdivision	NA	NA	NA	1	NA	0	NA	NA	18/08/14	18/08/14	CCC	{4E535D28-52F1-47BB-99EA-5E07DCCFD9A7}	NA	NA	47796	5967	Silver Birch	NA	NA	NA	1574149.648	5183105.122	1	-43.50453177	172.6802142	Betula	pendula
551	47797	NA	0	NA	NA	42870	Tree	Gleditsia triacanthos Sunburst	Sunburst Honey Locust	Protected	NA	NA	NA	0	0	0	NA	0	0	Retain	0	NA	NA	NA	NA	1	NA	0	NA	NA	18/08/14	18/08/14	CCC	{7A2FF525-FE40-471B-A2A3-47D67F60F06B}	NA	NA	47797	42870	Sunburst Honey Locust	NA	NA	NA	1573046.456	5181097.743	1	-43.52256749	172.666468	Gleditsia	triacanthos
552	48028	NA	0	NA	NA	105722	Tree	Cordyline australis	Cabbage Tree	Protected	NA	NA	NA	0	0	0	NA	0	0	Retain	0	NA	NA	NA	NA	1	NA	0	NA	NA	18/08/14	18/08/14	CCC	{C4798669-D295-46B9-8E38-F2CCC6B8F3F8}	NA	NA	48028	105722	Cabbage Tree	Yes	Yes	No	1575487.929	5183478.045	1	-43.50121901	172.6967857	Cordyline	australis
553	48080	NA	0	NA	NA	45671	Tree	Myoporum laetum	Ngaio	Protected	NA	NA	NA	0	0	0	NA	0	0	Retain	0	NA	NA	NA	NA	1	NA	0	NA	NA	18/08/14	18/08/14	CCC	{B8F024FB-7061-4CEE-AACB-FA826E053CBB}	NA	NA	48080	45671	Ngaio	NA	NA	NA	1576499.609	5183044.654	1	-43.50515384	172.709281	Myoporum	laetum
554	47798	NA	0	NA	NA	26021	Tree	Acacia baileyana	Cootamundra Wattle	Protected	NA	NA	NA	0	0	0	NA	0	0	Retain	0	Special Purpose Road Zone	NA	NA	NA	1	NA	0	NA	NA	18/08/14	18/08/14	CCC	{437A3569-33F7-4081-97B2-F6B10A795382}	NA	NA	47798	26021	Cootamundra Wattle	NA	NA	NA	1575151.575	5193217.481	1	-43.41351169	172.6930692	Acacia	baileyana
555	47799	NA	0	NA	NA	100583	Tree	Sophora microphylla	Small-leaved Kowhai	Protected	NA	NA	NA	0	0	0	NA	0	0	Retain	0	NA	NA	NA	NA	1	NA	0	NA	NA	18/08/14	18/08/14	CCC	{D4240BF9-A07F-4AC5-8F2E-4FB64C2B0C4B}	NA	NA	47799	100583	Small-leaved Kowhai	Yes	Yes	No	1573244.099	5181602.009	1	-43.51803412	172.6689384	Sophora	microphylla
556	47800	NA	0	NA	NA	91983	Tree	Phebalium squameum	Satin Wood	Protected	NA	NA	NA	0	0	0	NA	0	0	Retain	0	NA	NA	NA	NA	1	NA	0	NA	NA	18/08/14	18/08/14	CCC	{BA2A2545-3BEA-4A0C-964C-1F6EFBE7BEEC}	NA	NA	47800	91983	Satin Wood	NA	NA	NA	1573106.531	5182152.292	1	-43.51307436	172.6672635	Phebalium	squameum
557	47801	NA	0	NA	NA	82433	Tree	Fraxinus excelsior Green Glow	Ash	Protected	NA	NA	NA	0	0	0	NA	0	0	Retain	0	NA	NA	NA	NA	1	NA	0	NA	NA	18/08/14	18/08/14	CCC	{A09AE9CD-84DC-46BC-AD35-0BBDAB89480E}	NA	NA	47801	82433	Ash	NA	NA	NA	1576116.067	5184134.847	1	-43.49532538	172.7045844	Fraxinus	excelsior
558	47802	NA	0	NA	NA	91981	Tree	Cordyline australis	Cabbage Tree	Protected	NA	NA	NA	0	0	0	NA	0	0	Retain	0	NA	NA	NA	NA	1	NA	0	NA	NA	18/08/14	18/08/14	CCC	{A357DF98-4AB5-49D9-8B23-05DAF7FAE74B}	NA	NA	47802	91981	Cabbage Tree	Yes	Yes	No	1573264.816	5182067.635	1	-43.51384231	172.6692176	Cordyline	australis
559	47803	NA	0	NA	NA	45490	Tree	Sophora microphylla	Small-leaved Kowhai	Protected	NA	NA	NA	0	0	0	NA	0	0	Retain	0	NA	NA	NA	NA	1	NA	0	NA	NA	18/08/14	18/08/14	CCC	{731ABEF8-B342-4E78-B966-FA142EBBDB88}	NA	NA	47803	45490	Small-leaved Kowhai	Yes	Yes	No	1577408.897	5181679.789	1	-43.51747136	172.7204725	Sophora	microphylla
560	47848	NA	0	NA	NA	20872	Tree	Cordyline australis	Cabbage Tree	Protected	NA	NA	NA	0	0	0	NA	0	0	Retain	0	NA	NA	NA	NA	1	NA	0	NA	NA	18/08/14	18/08/14	CCC	{4CC151C5-2936-4EFB-A785-1B4EADEE812C}	NA	NA	47848	20872	Cabbage Tree	Yes	Yes	No	1574432.89	5182832.277	1	-43.50699826	172.6837051	Cordyline	australis
561	47913	NA	0	NA	NA	45396	Tree	Ulmus parvifolia	Chinese Elm	Protected	NA	NA	NA	0	0	0	NA	0	0	Retain	0	NA	NA	NA	NA	1	NA	0	NA	NA	18/08/14	18/08/14	CCC	{3963216A-1F4D-4D1C-8347-491767F00608}	NA	NA	47913	45396	Chinese Elm	NA	NA	NA	1577306.121	5182076.154	1	-43.51389931	172.7192174	Ulmus	parvifolia
562	47915	NA	0	NA	NA	81331	Tree	Populus nigra Italica	Lombardy Poplar	Protected	NA	NA	NA	0	0	0	NA	0	0	Retain	0	NA	NA	NA	NA	1	NA	0	NA	NA	18/08/14	18/08/14	CCC	{752B4234-06A7-4AFD-9CB4-D9266E802984}	NA	NA	47915	81331	Lombardy Poplar	NA	NA	NA	1575016.628	5183451.484	1	-43.50144256	172.6909548	Populus	nigra
563	47918	NA	0	NA	NA	21014	Tree	Prunus cerasifera Nigra	Purple-leaf Cherry Plum	Protected	NA	NA	NA	0	0	0	NA	0	0	Retain	0	NA	NA	NA	NA	1	NA	0	NA	NA	18/08/14	18/08/14	CCC	{37D3A8CA-1766-464B-B77A-93BB02FED0BE}	NA	NA	47918	21014	Purple-leaf Cherry Plum	NA	NA	NA	1573971.421	5182419.223	1	-43.51070152	172.6779766	Prunus	cerasifera
564	47919	NA	0	NA	NA	24195	Tree	Malus xProfusion	Purple Crab Apple	Protected	NA	NA	NA	0	0	0	NA	0	0	Retain	0	NA	NA	NA	NA	1	NA	0	NA	NA	18/08/14	18/08/14	CCC	{9A047AAC-DE09-4849-86AB-A48926A8E6F8}	NA	NA	47919	24195	Purple Crab Apple	NA	NA	NA	1576145.386	5183563.35	1	-43.50047218	172.7049219	Malus	xProfusion
565	47921	NA	0	NA	NA	24282	Tree	Fraxinus velutina	Arizona Ash	Protected	NA	NA	NA	0	0	0	NA	0	0	Retain	0	NA	NA	NA	NA	1	NA	0	NA	NA	18/08/14	18/08/14	CCC	{8E0EE1ED-6EF9-41CD-8188-D267DDBA44E2}	NA	NA	47921	24282	Arizona Ash	NA	NA	NA	1577406.767	5182308.825	1	-43.51180735	172.7204723	Fraxinus	velutina
566	47922	NA	0	NA	NA	81008	Tree	Quercus robur	English Oak	Protected	NA	NA	NA	0	0	0	NA	0	0	Retain	0	NA	NA	NA	NA	1	NA	0	NA	NA	18/08/14	18/08/14	CCC	{90EEDA95-0668-4151-A169-1948073FEF1E}	NA	NA	47922	81008	English Oak	NA	NA	NA	1574184.852	5181625.303	1	-43.51785749	172.6805794	Quercus	robur
567	47923	NA	0	NA	NA	99079	Tree	Betula pendula	Silver Birch	Protected	NA	NA	NA	0	0	0	NA	0	0	Retain	0	NA	NA	NA	NA	1	NA	0	NA	NA	18/08/14	18/08/14	CCC	{F8276502-5F68-4CA0-A63A-15F0D7DFF402}	NA	NA	47923	99079	Silver Birch	NA	NA	NA	1573763.688	5183002.966	1	-43.50543814	172.6754348	Betula	pendula
568	47924	NA	0	NA	NA	99147	Tree	Fraxinus ornus	Manna Ash	Protected	NA	NA	NA	0	0	0	NA	0	0	Retain	0	NA	NA	NA	NA	1	NA	0	NA	NA	18/08/14	18/08/14	CCC	{CBD322D9-0453-438F-9326-BFE33A5FE9AA}	NA	NA	47924	99147	Manna Ash	NA	NA	NA	1573929.024	5183291.485	1	-43.50284607	172.6774939	Fraxinus	ornus
569	47927	NA	0	NA	NA	43185	Tree	Betula pendula	Silver Birch	Protected	NA	NA	NA	0	0	0	NA	0	0	Retain	0	Special Purpose Road Zone	NA	NA	NA	1	NA	0	NA	NA	18/08/14	18/08/14	CCC	{FB65E4CE-4789-4288-AFAD-75DBCC6225AA}	NA	NA	47927	43185	Silver Birch	NA	NA	NA	1573241.853	5182088.762	1	-43.51365126	172.6689346	Betula	pendula
570	47928	NA	0	NA	NA	6067	Tree	Magnolia grandiflora	Southern Magnolia	Protected	NA	NA	NA	0	0	0	NA	0	0	Retain	0	Subdivision	NA	NA	NA	1	NA	0	NA	NA	18/08/14	18/08/14	CCC	{5864B79B-4DA7-456B-A3B6-02BD05697796}	NA	NA	47928	6067	Southern Magnolia	NA	NA	NA	1573814.022	5182960.404	1	-43.50582315	172.6760554	Magnolia	grandiflora
571	47929	NA	0	NA	NA	45315	Tree	Betula pendula	Silver Birch	Protected	NA	NA	NA	0	0	0	NA	0	0	Retain	0	NA	NA	NA	NA	1	NA	0	NA	NA	18/08/14	18/08/14	CCC	{3A35E90D-22BA-4AFE-BA1F-DF3603649C80}	NA	NA	47929	45315	Silver Birch	NA	NA	NA	1577356.417	5181949.214	1	-43.51504383	172.7198344	Betula	pendula
572	47930	NA	0	NA	NA	99021	Tree	Malus micromalus	Midget Crab Apple	Protected	NA	NA	NA	0	0	0	NA	0	0	Retain	0	NA	NA	NA	NA	1	NA	0	NA	NA	18/08/14	18/08/14	CCC	{C9B32CC5-B0CE-4AE4-96AC-127D1C024188}	NA	NA	47930	99021	Midget Crab Apple	NA	NA	NA	1573704.013	5183203.365	1	-43.50363163	172.6747063	Malus	micromalus
573	47935	NA	0	NA	NA	69307	Tree	Tilia xeuropaea	Common Lime	Protected	NA	NA	NA	0	0	0	NA	0	0	Retain	0	Special Purpose Road Zone	NA	NA	NA	1	NA	0	NA	NA	18/08/14	18/08/14	CCC	{8D517C80-BFB3-4670-9ACF-BE770A32CE46}	NA	NA	47935	69307	Common Lime	NA	NA	NA	1572563.473	5180924.399	1	-43.52411071	172.6604829	Tilia	xeuropaea
574	47937	NA	0	NA	NA	21386	Tree	Fraxinus syriaca	Syrian Ash	Protected	NA	NA	NA	0	0	0	NA	0	0	Retain	0	NA	NA	NA	NA	1	NA	0	NA	NA	18/08/14	18/08/14	CCC	{D10641CA-5DF6-4967-B03A-91AF5FF68BD3}	NA	NA	47937	21386	Syrian Ash	NA	NA	NA	1574715.855	5183225.953	1	-43.50346316	172.6872238	Fraxinus	syriaca
575	47940	NA	0	NA	NA	21089	Tree	Fraxinus ornus	Manna Ash	Protected	NA	NA	NA	0	0	0	NA	0	0	Retain	0	NA	NA	NA	NA	1	NA	0	NA	NA	18/08/14	18/08/14	CCC	{F749DF6C-E1E7-4B11-8B57-2C49BFF70688}	NA	NA	47940	21089	Manna Ash	NA	NA	NA	1574664.265	5182789.666	1	-43.50738982	172.6865654	Fraxinus	ornus
576	47941	NA	0	NA	NA	86368	Tree	Ulmus parvifolia	Chinese Elm	Protected	NA	NA	NA	0	0	0	NA	0	0	Retain	0	NA	NA	NA	NA	1	NA	0	NA	NA	18/08/14	18/08/14	CCC	{A5CD8CAE-1F89-4D34-9CB5-25201A440B99}	NA	NA	47941	86368	Chinese Elm	NA	NA	NA	1580459.749	5175971.414	1	-43.5689565	172.7580149	Ulmus	parvifolia
577	47943	NA	0	NA	NA	101918	Tree	Robinia pseudoacacia	Black Locust	Protected	NA	NA	NA	0	0	0	NA	0	0	Retain	0	NA	NA	NA	NA	1	NA	0	NA	NA	18/08/14	18/08/14	CCC	{AB2B7FA7-99FA-426F-B7F9-8DDB80F80611}	NA	NA	47943	101918	Black Locust	NA	NA	NA	1580889.052	5174852.198	1	-43.57904516	172.7632917	Robinia	pseudoacacia
578	47944	NA	0	NA	NA	43227	Tree	Podocarpus totara	Totara	Protected	NA	NA	NA	0	0	0	NA	0	0	Retain	0	Special Purpose Road Zone	NA	NA	NA	1	NA	0	NA	NA	18/08/14	18/08/14	CCC	{285EFD4C-0923-4A66-8E91-D3A1B56BAD1B}	NA	NA	47944	43227	Totara	Yes	Yes	No	1573105.513	5182144.13	1	-43.51314782	172.6672505	Podocarpus	totara
579	47946	NA	0	NA	NA	107016	Tree	Alnus cordata	Italian Alder	Protected	NA	NA	NA	0	0	0	NA	0	0	Retain	0	NA	NA	NA	NA	1	NA	0	NA	NA	18/08/14	18/08/14	CCC	{94920D0A-2DC5-4077-8EAB-5E279E250305}	NA	NA	47946	107016	Italian Alder	NA	NA	NA	1575802.783	5194965.177	1	-43.39779617	172.70119	Alnus	cordata
580	47948	NA	0	NA	NA	99633	Tree	Quercus palustris	Pin Oak	Protected	NA	NA	NA	0	0	0	NA	0	0	Retain	0	NA	2014-001V	7/05/14	T Pow	2	NA	0	NA	NA	18/08/14	18/08/14	CCC	{F829D84D-2B6A-4662-A1F7-07EAE4245445}	NA	NA	47948	99633	Pin Oak	NA	NA	NA	1573723.272	5181645.148	1	-43.51766271	172.6748692	Quercus	palustris
581	47950	NA	0	NA	NA	21414	Tree	Fraxinus velutina	Arizona Ash	Protected	NA	NA	NA	0	0	0	NA	0	0	Retain	0	NA	NA	NA	NA	1	NA	0	NA	NA	18/08/14	18/08/14	CCC	{311E405C-2E6A-46C2-BA3D-EDA86050175F}	NA	NA	47950	21414	Arizona Ash	NA	NA	NA	1575151.424	5183584.854	1	-43.50024616	172.6926282	Fraxinus	velutina
582	47954	NA	0	NA	NA	23978	Tree	Casuarina cunninghamiana	She Oak	Protected	NA	NA	NA	0	0	0	NA	0	0	Retain	0	NA	NA	NA	NA	1	NA	0	NA	NA	18/08/14	18/08/14	CCC	{25AEDC84-3237-40CB-8FC2-1DEFC22D1121}	NA	NA	47954	23978	She Oak	NA	NA	NA	1577995.871	5181989.771	1	-43.51469776	172.7277476	Casuarina	cunninghamiana
583	47958	NA	0	NA	NA	43220	Tree	Pseudopanax crassifolium	Lancewood	Protected	NA	NA	NA	0	0	0	NA	0	0	Retain	0	Special Purpose Road Zone	NA	NA	NA	1	NA	0	NA	NA	18/08/14	18/08/14	CCC	{E6A71750-B528-4B7F-AA0C-E88BC120F93D}	NA	NA	47958	43220	Lancewood	Yes	Yes	No	1573127.901	5182113.893	1	-43.51342089	172.667526	Pseudopanax	crassifolium
584	47960	NA	0	NA	NA	81619	Tree	Ulmus procera	English Elm	Protected	NA	NA	NA	0	0	0	NA	0	0	Retain	0	NA	NA	NA	NA	1	NA	0	NA	NA	18/08/14	18/08/14	CCC	{6985DC60-DED9-460C-B260-2AAC25F9F367}	NA	NA	47960	81619	English Elm	NA	NA	NA	1574368.813	5182826.826	1	-43.50704514	172.6829121	Ulmus	procera
585	47961	NA	0	NA	NA	43188	Tree	Betula pendula	Silver Birch	Protected	NA	NA	NA	0	0	0	NA	0	0	Retain	0	Special Purpose Road Zone	NA	NA	NA	1	NA	0	NA	NA	18/08/14	18/08/14	CCC	{01C4F4C3-3324-4209-BFBC-115560DE6C30}	NA	NA	47961	43188	Silver Birch	NA	NA	NA	1573240.623	5182092.872	1	-43.5136142	172.6689195	Betula	pendula
586	47964	NA	0	NA	NA	45469	Tree	Cordyline australis	Cabbage Tree	Protected	NA	NA	NA	0	0	0	NA	0	0	Retain	0	NA	NA	NA	NA	1	NA	0	NA	NA	18/08/14	18/08/14	CCC	{AD9E7EDE-D1A6-4433-BACA-4B6D64BB5CD1}	NA	NA	47964	45469	Cabbage Tree	Yes	Yes	No	1577386.144	5181793.377	1	-43.51644791	172.7201957	Cordyline	australis
587	47965	NA	0	NA	NA	58018	Tree	Pinus radiata	Monterey Pine	Protected	NA	NA	NA	0	0	0	NA	0	0	Retain	0	NA	NA	NA	NA	1	NA	0	NA	NA	18/08/14	18/08/14	CCC	{6F9BE7D9-FB05-467F-A4BB-9D93EC970A34}	NA	NA	47965	58018	Monterey Pine	NA	NA	NA	1575555.485	5194385.961	1	-43.40300361	172.6981104	Pinus	radiata
588	47966	NA	0	NA	NA	45514	Tree	Eucalyptus niphophila	Snow Gum, Alpine Snow Gum	Protected	NA	NA	NA	0	0	0	NA	0	0	Retain	0	NA	NA	NA	NA	1	NA	0	NA	NA	18/08/14	18/08/14	CCC	{C76CE574-D37D-4781-8834-D89DA1EEAF57}	NA	NA	47966	45514	Snow Gum, Alpine Snow Gum	NA	NA	NA	1577146.359	5182172.522	1	-43.51302672	172.7172449	Eucalyptus	niphophila
589	47968	NA	0	NA	NA	97940	Tree	Cordyline australis	Cabbage Tree	Protected	NA	NA	NA	0	0	0	NA	0	0	Retain	0	NA	NA	NA	NA	1	NA	0	NA	NA	18/08/14	18/08/14	CCC	{E6B2978F-8DF0-4C85-ADC4-459882ECEA47}	NA	NA	47968	97940	Cabbage Tree	Yes	Yes	No	1579210.128	5179143.604	1	-43.5403599	172.7426619	Cordyline	australis
590	47969	NA	0	NA	NA	81673	Tree	Fraxinus ornus	Manna Ash	Protected	NA	NA	NA	0	0	0	NA	0	0	Retain	0	NA	NA	NA	NA	1	NA	0	NA	NA	18/08/14	18/08/14	CCC	{B49B88A2-CF4A-45F4-9E02-9D3FF6005924}	NA	NA	47969	81673	Manna Ash	NA	NA	NA	1574715.405	5183540.483	1	-43.50063107	172.6872329	Fraxinus	ornus
591	47972	NA	0	NA	NA	45841	Tree	Eucalyptus niphophila	Snow Gum, Alpine Snow Gum	Protected	NA	NA	NA	0	0	0	NA	0	0	Retain	0	NA	NA	NA	NA	1	NA	0	NA	NA	18/08/14	18/08/14	CCC	{C1265621-FBDD-4EB6-AE76-957328656841}	NA	NA	47972	45841	Snow Gum, Alpine Snow Gum	NA	NA	NA	1575950.565	5183289.099	1	-43.50293534	172.7025	Eucalyptus	niphophila
592	47974	NA	0	NA	NA	99007	Tree	Fraxinus americana	White Ash	Protected	NA	NA	NA	0	0	0	NA	0	0	Retain	0	NA	NA	NA	NA	1	NA	0	NA	NA	18/08/14	18/08/14	CCC	{ACC95F50-0435-4B1D-B6BC-913A6B24F81F}	NA	NA	47974	99007	White Ash	NA	NA	NA	1573903.334	5183231.919	1	-43.50338151	172.6771733	Fraxinus	americana
593	47975	NA	0	NA	NA	43116	Tree	Malus baccata	Siberian Crab Apple	Protected	NA	NA	NA	0	0	0	NA	0	0	Retain	0	NA	NA	NA	NA	1	NA	0	NA	NA	18/08/14	18/08/14	CCC	{B23BFE85-204C-4248-B803-4E2DD921BEDC}	NA	NA	47975	43116	Siberian Crab Apple	NA	NA	NA	1572816.861	5181660.861	1	-43.51748878	172.6636551	Malus	baccata
594	47976	NA	0	NA	NA	81917	Tree	Olearia virgata 'lineata'	Twiggy Tree Daisy	Protected	NA	NA	NA	0	0	0	NA	0	0	Retain	0	NA	NA	NA	NA	1	NA	0	NA	NA	18/08/14	18/08/14	CCC	{E912A7DC-BE29-4E20-9D23-B778C934DBB5}	NA	NA	47976	81917	Twiggy Tree Daisy	NA	NA	NA	1577784.155	5182010.95	1	-43.51450079	172.7251291	Olearia	virgata
595	47978	NA	0	NA	NA	45666	Tree	Myoporum laetum	Ngaio	Protected	NA	NA	NA	0	0	0	NA	0	0	Retain	0	NA	NA	NA	NA	1	NA	0	NA	NA	18/08/14	18/08/14	CCC	{FCDA2B6C-91D3-4B28-8CEF-61B6AE537CD5}	NA	NA	47978	45666	Ngaio	NA	NA	NA	1576469.669	5183056.382	1	-43.50504729	172.7089112	Myoporum	laetum
596	47979	NA	0	NA	NA	81605	Tree	Fraxinus americana	White Ash	Protected	NA	NA	NA	0	0	0	NA	0	0	Retain	0	NA	NA	NA	NA	1	NA	0	NA	NA	18/08/14	18/08/14	CCC	{4903B1FF-03EF-45BD-AB6A-A7D232461316}	NA	NA	47979	81605	White Ash	NA	NA	NA	1574386.767	5182595.812	1	-43.50912584	172.6831234	Fraxinus	americana
597	47980	NA	0	NA	NA	80978	Tree	Ulmus glabra	Wych Elm	Protected	NA	NA	NA	0	0	0	NA	0	0	Retain	0	NA	NA	NA	NA	1	NA	0	NA	NA	18/08/14	18/08/14	CCC	{256EDC93-8B6A-45F5-9153-70B24C72F9FD}	NA	NA	47980	80978	Wych Elm	NA	NA	NA	1573835.548	5181528.574	1	-43.5187163	172.6762528	Ulmus	glabra
598	47982	NA	0	NA	NA	99055	Tree	Malus prunifolia Rinki	Chinese Crab Apple	Protected	NA	NA	NA	0	0	0	NA	0	0	Retain	0	NA	NA	NA	NA	1	NA	0	NA	NA	18/08/14	18/08/14	CCC	{385C410E-9873-4F6A-AA15-0F4FFB45D81C}	NA	NA	47982	99055	Chinese Crab Apple	NA	NA	NA	1573681.408	5183518.091	1	-43.50079699	172.6744419	Malus	prunifolia
599	47983	NA	0	NA	NA	98993	Tree	Fraxinus ornus	Manna Ash	Protected	NA	NA	NA	0	0	0	NA	0	0	Retain	0	NA	NA	NA	NA	1	NA	0	NA	NA	18/08/14	18/08/14	CCC	{50372CD6-8210-40C4-B197-9DB4C12B9F57}	NA	NA	47983	98993	Manna Ash	NA	NA	NA	1573802.686	5182735.41	1	-43.50784863	172.6759044	Fraxinus	ornus
600	47986	NA	0	NA	NA	108661	Tree	Dodonaea viscosa Purpurea	Purple Ake Ake	Protected	NA	NA	NA	0	0	0	NA	0	0	Retain	0	NA	NA	NA	NA	1	NA	0	NA	NA	18/08/14	18/08/14	CCC	{BAE8B5A1-3765-4344-9991-0C17FE3199FC}	NA	NA	47986	108661	Purple Ake Ake	Yes	Yes	No	1580052.163	5174445.804	1	-43.58268244	172.7529114	Dodonaea	viscosa
601	47987	NA	0	NA	NA	81451	Tree	Myoporum laetum	Ngaio	Protected	NA	NA	NA	0	0	0	NA	0	0	Retain	0	NA	NA	NA	NA	1	NA	0	NA	NA	18/08/14	18/08/14	CCC	{0B5B7430-80B7-4106-9D7E-A52F3066479D}	NA	NA	47987	81451	Ngaio	NA	NA	NA	1576475.502	5183105.426	1	-43.50460587	172.7089854	Myoporum	laetum
602	47990	NA	0	NA	NA	43112	Tree	Fraxinus ornus	Manna Ash	Protected	NA	NA	NA	0	0	0	NA	0	0	Retain	0	NA	NA	NA	NA	1	NA	0	NA	NA	18/08/14	18/08/14	CCC	{1B9E34D8-E817-4A1F-9D41-0E963BB698F2}	NA	NA	47990	43112	Manna Ash	NA	NA	NA	1572693.093	5181660.346	1	-43.51748891	172.6621238	Fraxinus	ornus
603	47991	NA	0	NA	NA	81326	Tree	Populus nigra Italica	Lombardy Poplar	Protected	NA	NA	NA	0	0	0	NA	0	0	Retain	0	NA	NA	NA	NA	1	NA	0	NA	NA	18/08/14	18/08/14	CCC	{87F0DCDC-CB88-49FD-8703-9188AA67C61E}	NA	NA	47991	81326	Lombardy Poplar	NA	NA	NA	1575008.732	5183455.225	1	-43.50140861	172.6908573	Populus	nigra
604	47992	NA	0	NA	NA	26121	Tree	Robinia pseudoacacia	Black Locust	Protected	NA	NA	NA	0	0	0	NA	0	0	Retain	0	NA	NA	NA	NA	1	NA	0	NA	NA	18/08/14	18/08/14	CCC	{5BB0B5E3-FEB2-4E22-B799-A5DD0CBDFC17}	NA	NA	47992	26121	Black Locust	NA	NA	NA	1575351.013	5194316.585	1	-43.4036216	172.6955821	Robinia	pseudoacacia
605	47997	NA	0	NA	NA	45413	Tree	Cordyline indivisa	Mountain Cabbage Tree	Protected	NA	NA	NA	0	0	0	NA	0	0	Retain	0	NA	NA	NA	NA	1	NA	0	NA	NA	18/08/14	18/08/14	CCC	{DEA64B7E-DCD1-4C65-A523-BFC6A77C9287}	NA	NA	47997	45413	Mountain Cabbage Tree	Yes	Yes	No	1577414.103	5181792.358	1	-43.51645794	172.7205416	Cordyline	indivisa
606	48081	NA	0	NA	NA	81645	Tree	Fraxinus americana	White Ash	Protected	NA	NA	NA	0	0	0	NA	0	0	Retain	0	NA	NA	NA	NA	1	NA	0	NA	NA	18/08/14	18/08/14	CCC	{D6BB3CF0-4F8A-46F0-B95B-FAA4C0F32B64}	NA	NA	48081	81645	White Ash	NA	NA	NA	1574450.178	5183318.553	1	-43.50262034	172.6839418	Fraxinus	americana
607	47998	NA	0	NA	NA	20424	Tree	Aesculus hippocastanum	Horse Chestnut	Protected	NA	NA	NA	0	0	0	NA	0	0	Retain	0	Special Purpose Road Zone	NA	NA	NA	1	NA	0	NA	NA	18/08/14	18/08/14	CCC	{6F8A325F-6696-4DC2-B086-E0600A741B36}	NA	NA	47998	20424	Horse Chestnut	NA	NA	NA	1574444.405	5182272.396	1	-43.5120399	172.6838212	Aesculus	hippocastanum
608	48134	NA	0	NA	NA	98987	Tree	Fraxinus ornus	Manna Ash	Protected	NA	NA	NA	0	0	0	NA	0	0	Retain	0	NA	NA	NA	NA	1	NA	0	NA	NA	18/08/14	18/08/14	CCC	{085D62C2-B300-481F-8EEF-8F548A5D38AD}	NA	NA	48134	98987	Manna Ash	NA	NA	NA	1573865.152	5182758.877	1	-43.50763952	172.6766782	Fraxinus	ornus
609	47999	NA	0	NA	NA	24177	Tree	Fraxinus excelsior	English Ash	Protected	NA	NA	NA	0	0	0	NA	0	0	Retain	0	NA	NA	NA	NA	1	NA	0	NA	NA	18/08/14	18/08/14	CCC	{E405DC56-3481-433B-AB7B-E6B947F68027}	NA	NA	47999	24177	English Ash	NA	NA	NA	1575549.171	5183606.785	1	-43.50006181	172.6975491	Fraxinus	excelsior
610	48360	NA	0	NA	NA	21107	Tree	Fraxinus ornus	Manna Ash	Protected	NA	NA	NA	0	0	0	NA	0	0	Retain	0	NA	NA	NA	NA	1	NA	0	NA	NA	18/08/14	18/08/14	CCC	{C0D6CF1D-216F-4915-B609-6AC3E24B826D}	NA	NA	48360	21107	Manna Ash	NA	NA	NA	1574659.871	5182852.379	1	-43.50682499	172.6865139	Fraxinus	ornus
611	48361	NA	0	NA	NA	63396	Tree	Quercus cerris	Turkey Oak	Protected	NA	NA	NA	0	0	0	NA	0	0	Retain	0	NA	NA	NA	NA	1	NA	0	NA	NA	18/08/14	18/08/14	CCC	{08E2808F-8837-4D97-9D1D-BE028A117107}	NA	NA	48361	63396	Turkey Oak	NA	NA	NA	1573647.486	5182817.908	1	-43.50710034	172.6739884	Quercus	cerris
612	48000	NA	0	NA	NA	80751	Tree	Fraxinus excelsior	English Ash	Protected	NA	NA	NA	0	0	0	NA	0	0	Retain	0	NA	NA	NA	NA	1	NA	0	NA	NA	18/08/14	18/08/14	CCC	{03E93D1A-FC20-4290-A4E9-AF4D285E5FAC}	NA	NA	48000	80751	English Ash	NA	NA	NA	1572918.696	5181785.269	1	-43.5163723	172.6649213	Fraxinus	excelsior
613	48405	NA	0	NA	NA	81908	Tree	Dodonaea viscosa	Ake Ake	Protected	NA	NA	NA	0	0	0	NA	0	0	Retain	0	NA	NA	NA	NA	1	NA	0	NA	NA	18/08/14	18/08/14	CCC	{7782FAE1-2098-453A-837C-D6A3D3071725}	NA	NA	48405	81908	Ake Ake	Yes	Yes	No	1577830.372	5182093.475	1	-43.51375909	172.7257043	Dodonaea	viscosa
614	48002	NA	0	NA	NA	45603	Tree	Thuja occidentalis Pyramidalis	Pyramid Arborvitae	Protected	NA	NA	NA	0	0	0	NA	0	0	Retain	0	NA	NA	NA	NA	1	NA	0	NA	NA	18/08/14	18/08/14	CCC	{098DAAA4-0962-4994-BD95-5369011926EC}	NA	NA	48002	45603	Pyramid Arborvitae	NA	NA	NA	1577752.897	5182272.388	1	-43.51214583	172.724753	Thuja	occidentalis
615	48501	NA	0	NA	NA	82421	Tree	Quercus palustris	Pin Oak	Protected	NA	NA	NA	0	0	0	NA	0	0	Retain	0	NA	NA	NA	NA	1	NA	0	NA	NA	18/08/14	18/08/14	CCC	{33903403-2A05-4818-AC98-0D0359D3D8A9}	NA	NA	48501	82421	Pin Oak	NA	NA	NA	1576063.521	5184248.088	1	-43.49430405	172.7039394	Quercus	palustris
616	48003	NA	0	NA	NA	105733	Tree	Cordyline australis	Cabbage Tree	Protected	NA	NA	NA	0	0	0	NA	0	0	Retain	0	NA	NA	NA	NA	1	NA	0	NA	NA	18/08/14	18/08/14	CCC	{265F4AFB-39F1-4E6A-93F5-01593B0DE978}	NA	NA	48003	105733	Cabbage Tree	Yes	Yes	No	1575477.25	5183505.724	1	-43.50096943	172.6966549	Cordyline	australis
617	48005	NA	0	NA	NA	81251	Tree	Plagianthus regius	Ribbonwood	Protected	NA	NA	NA	0	0	0	NA	0	0	Retain	0	NA	NA	NA	NA	1	NA	0	NA	NA	18/08/14	18/08/14	CCC	{1F1EF19C-9B85-4EC1-B83D-1D152EFF52A8}	NA	NA	48005	81251	Ribbonwood	Yes	Yes	No	1575110.191	5183358.353	1	-43.50228425	172.6921078	Plagianthus	regius
618	48006	NA	0	NA	NA	21409	Tree	Fraxinus velutina	Arizona Ash	Protected	NA	NA	NA	0	0	0	NA	0	0	Retain	0	NA	NA	NA	NA	1	NA	0	NA	NA	18/08/14	18/08/14	CCC	{9E03C345-A3EB-4AD9-BE18-94D39BA14B4F}	NA	NA	48006	21409	Arizona Ash	NA	NA	NA	1575154.125	5183619.391	1	-43.49993528	172.6926632	Fraxinus	velutina
619	48010	NA	0	NA	NA	42879	Tree	Magnolia grandiflora Russet	Southern Magnolia	Protected	NA	NA	NA	0	0	0	NA	0	0	Retain	0	NA	NA	NA	NA	1	NA	0	NA	NA	18/08/14	18/08/14	CCC	{26E44E6B-FAC5-4068-99A5-BB52F91857AE}	NA	NA	48010	42879	Southern Magnolia	NA	NA	NA	1572883.34	5181091.724	1	-43.52261578	172.6644493	Magnolia	grandiflora
620	48013	NA	0	NA	NA	80848	Tree	Sophora tetraptera	Large-leaved Kowhai	Protected	NA	NA	NA	0	0	0	NA	0	0	Retain	0	NA	NA	NA	NA	1	NA	0	NA	NA	18/08/14	18/08/14	CCC	{753BDD55-DCC2-4825-A888-C7EC2BDFB8B6}	NA	NA	48013	80848	Large-leaved Kowhai	Yes	No	No	1573309.683	5181936.304	1	-43.51502644	172.6697663	Sophora	tetraptera
621	44623	9/10/13	51981	Dunair Drive	Burwood	51980	Shrub	Carpodetus serratus	Marble leaf	None	Yes	Yes	No	3.5	0	0	Mature	3	3	Retain	0	NA	NA	NA	NA	1	NA	0	NA	NA	18/08/14	18/08/14	NA	{9887AA2B-54E4-49CD-A6D0-668AADEEBDFC}	NA	NA	44623	51980	Marble leaf	Yes	Yes	No	1575257.284	5183598.353	1	-43.50012813	172.6939382	Carpodetus	serratus
622	44624	29/08/13	48770	Sharlick Street	Avondale	48769	Tree	Cordyline australis	Cabbage Tree	None	Yes	Yes	No	6	0.7	2	Mature	2	2	Retain	0	NA	NA	NA	NA	1	NA	0	NA	NA	18/08/14	18/08/14	NA	{B73D42DE-9CB7-42C1-A8F8-CD2287B7960C}	NA	NA	44624	48769	Cabbage Tree	Yes	Yes	No	1574528.236	5182981.969	1	-43.50565366	172.6848916	Cordyline	australis
623	44625	13/09/13	53407	Cowlishaw Street	Avonside	53405	Shrub	Pittosporum tenuifolium	Kohuhu	None	Yes	Yes	No	6	0	0	Mature	3	3	Retain	0	NA	NA	NA	NA	1	NA	0	NA	NA	18/08/14	18/08/14	NA	{CCAC8939-ABBF-43FB-8313-E5FE53D887D8}	NA	NA	44625	53405	Kohuhu	Yes	Yes	No	1572733.444	5181047.551	1	-43.52300806	172.6625923	Pittosporum	tenuifolium
624	44626	9/09/13	51339	Avoca Valley Road	Heathcote Valley	51336	Tree	Cupressus glabra	Smooth Arizona Cypress	None	No	No	No	5.5	0.25	3	Semi-Mature	2	3	Retain	0	NA	NA	NA	NA	1	NA	0	NA	NA	18/08/14	18/08/14	NA	{E5B1D431-725C-4DBF-87AF-6B6F856D7C85}	NA	NA	44626	51336	Smooth Arizona Cypress	No	No	No	1574319.427	5175098.975	1	-43.57662578	172.6819356	Cupressus	glabra
625	44629	13/09/13	53427	Cowlishaw Street	Avonside	53426	Tree	Nothofagus fusca	Red Beech	None	Yes	Yes	No	10	0.5	3.5	Mature	3	2	Retain	0	NA	NA	NA	NA	1	NA	0	NA	NA	18/08/14	18/08/14	NA	{C41E5F7C-C56A-4208-81AA-851E3AACB875}	NA	NA	44629	53426	Red Beech	Yes	Yes	No	1572688.352	5181063.464	1	-43.52286314	172.6620351	Nothofagus	fusca
626	44630	9/10/13	52151	Priory Close	Burwood	52150	Shrub	Pittosporum tenuifolium Purpurea	Kohuhu	None	Yes	Yes	No	2.5	0	0	Mature	3	3	Retain	0	NA	NA	NA	NA	1	NA	0	NA	NA	18/08/14	18/08/14	NA	{8717FF10-641C-4C7E-B420-BB14A0F4BA8D}	NA	NA	44630	52150	Kohuhu	Yes	Yes	No	1575018.807	5183644.86	1	-43.49970144	172.6909906	Pittosporum	tenuifolium
627	44634	30/08/13	48917	Hulverstone Drive	Avondale	48916	Tree	Citrus sp	Citrus	None	No	No	Yes	2.5	0.05	2	Mature	3	5	Retain	0	NA	NA	NA	NA	1	NA	0	NA	NA	18/08/14	18/08/14	NA	{C5CD4298-D4FA-434E-A0DA-CD0D10D41C94}	NA	NA	44634	48916	Citrus	No	No	Yes	1576236.091	5183298.031	1	-43.50286405	172.7060323	Citrus
628	44636	9/09/13	51454	Avoca Valley Road	Heathcote Valley	51452	Tree	Cordyline australis	Cabbage Tree	None	Yes	Yes	No	7	0.3	2.5	Mature	3	3	Retain	0	NA	NA	NA	NA	1	NA	0	NA	NA	18/08/14	18/08/14	NA	{7D7BC81A-3FC8-4D6F-9F83-CBAAF14F1D64}	NA	NA	44636	51452	Cabbage Tree	Yes	Yes	No	1574316.578	5175104.462	1	-43.57657627	172.6819006	Cordyline	australis
629	44637	9/10/13	52108	Priory Close	Burwood	52107	Tree	Nothofagus fusca	Red Beech	None	Yes	Yes	No	3	0.02	1	Semi-Mature	2	2	Retain	0	NA	NA	NA	NA	1	NA	0	NA	NA	18/08/14	18/08/14	NA	{6EAB69AA-C0D4-42CD-B223-BF32EE4C1432}	NA	NA	44637	52107	Red Beech	Yes	Yes	No	1575054.514	5183624.508	1	-43.49988588	172.6914313	Nothofagus	fusca
630	44639	29/08/13	48766	Avondale Road	Avondale	48765	Shrub	Cupressus sp	Cypress	None	No	No	No	4.5	0	0	Mature	3	5	Remove	0	FEL felling, dead	NA	NA	NA	1	NA	0	NA	NA	18/08/14	18/08/14	NA	{8AED210F-D998-4744-A8C0-C0A5568992EB}	NA	NA	44639	48765	Cypress	No	No	No	1574648.642	5182810.599	1	-43.50720079	172.6863731	Cupressus
631	44640	17/09/13	54054	Brook Street	Bexley	54053	Shrub	Pittosporum tenuifolium	Kohuhu	None	Yes	Yes	No	4.5	0	0	Mature	4	4	Retain	0	NA	NA	NA	NA	1	NA	0	NA	NA	18/08/14	18/08/14	NA	{076B5A89-5DD3-4DE9-8AA2-FE5ED921E061}	NA	NA	44640	54053	Kohuhu	Yes	Yes	No	1577519.401	5182156.573	1	-43.51318166	172.7218595	Pittosporum	tenuifolium
632	48014	NA	0	NA	NA	79171	Tree	Cordyline australis	Cabbage Tree	Protected	NA	NA	NA	0	0	0	NA	0	0	Retain	0	Special Purpose Road Zone	NA	NA	NA	1	NA	0	NA	NA	18/08/14	18/08/14	CCC	{3059DBDF-77E6-4BAF-9F72-41F77EF64292}	NA	NA	48014	79171	Cabbage Tree	Yes	Yes	No	1576909.431	5182991.32	1	-43.50564684	172.7143484	Cordyline	australis
633	44644	29/08/13	48612	Blackridge Lane	Brooklands	48611	Tree	Prunus cultivar	Flowering Cherry	None	No	No	No	4.5	0.15	2.5	Mature	3	3	Retain	0	NA	NA	NA	NA	1	NA	0	NA	NA	18/08/14	18/08/14	NA	{AEE09C90-6A6C-4A74-8547-AF3ACC32A412}	NA	NA	44644	48611	Flowering Cherry	No	No	No	1575473.762	5194659.175	1	-43.40054083	172.6971134	Prunus	cultivar
634	44647	29/08/13	48686	Cardrona Street	Avondale	48685	Tree	Cordyline australis	Cabbage Tree	None	Yes	Yes	No	6	0.6	3	Mature	3	3	Retain	0	NA	NA	NA	NA	1	NA	0	NA	NA	18/08/14	18/08/14	NA	{687A41E7-BA85-4483-9606-4F85CCAED5F2}	NA	NA	44647	48685	Cabbage Tree	Yes	Yes	No	1574498.672	5182387.482	1	-43.5110055	172.684498	Cordyline	australis
635	44648	29/01/14	58329	Stour Drive	Burwood	58320	Shrub	Pittosporum tenuifolium	Kohuhu	None	Yes	Yes	No	4	0	0	Mature	2	2	Retain	0	NA	NA	NA	NA	1	NA	0	NA	NA	18/08/14	18/08/14	NA	{C070E827-45C9-4767-9771-34E281D432E4}	NA	NA	44648	58320	Kohuhu	Yes	Yes	No	1575163.573	5183992.636	1	-43.49657483	172.6927971	Pittosporum	tenuifolium
636	44650	10/09/13	55865	Banks Avenue	Dallington	55864	Tree	Ginkgo biloba	Maidenhair Tree	None	No	No	No	6	0.15	3	Mature	2	2	Retain	0	NA	NA	NA	NA	1	NA	0	NA	NA	18/08/14	18/08/14	NA	{2FD7A1BB-CBC0-4CF7-969B-56EC2C940855}	NA	NA	44650	55864	Maidenhair Tree	No	No	No	1573091.033	5182160.796	1	-43.51299723	172.6670722	Ginkgo	biloba
637	44652	2/04/14	59154	Ava Place	Dallington	59153	Tree	Cordyline australis	Cabbage Tree	None	Yes	Yes	No	8	0.3	4	Mature	3	3	Retain	0	NA	NA	NA	NA	1	NA	0	NA	NA	18/08/14	18/08/14	NA	{792056B0-317A-4CD6-9DFA-6D6B0CCA7947}	NA	NA	44652	59153	Cabbage Tree	Yes	Yes	No	1574282.257	5182387.447	1	-43.5109984	172.6818206	Cordyline	australis
638	44653	9/11/13	52364	Kingsford Street	Burwood	52363	Shrub	Coprosma	Coprosma	None	Yes	No	No	1.2	0	0	Mature	2	2	Retain	0	NA	NA	NA	NA	1	NA	0	NA	NA	18/08/14	18/08/14	NA	{73049D25-CC4B-4DA0-96C8-BD0C62B8CB34}	NA	NA	44653	52363	Coprosma	Yes	No	No	1573860.313	5182847.247	1	-43.50684365	172.6766226	Coprosma	Coprosma
639	44659	9/11/13	52594	Queensbury Street	Burwood	52593	Tree	Cordyline australis	Cabbage Tree	None	Yes	Yes	No	7	0.35	3.5	Mature	3	3	Retain	0	NA	NA	NA	NA	1	NA	0	NA	NA	18/08/14	18/08/14	NA	{65E0A3B7-9F77-4A99-814F-CD2CCFD907EB}	NA	NA	44659	52593	Cabbage Tree	Yes	Yes	No	1573913.387	5183496.545	1	-43.50099913	172.6773103	Cordyline	australis
640	44664	30/01/14	58501	Brooker Avenue	Burwood	58500	Tree	Robinia pseudoacacia	Black Locust	None	No	No	No	6	0.15	3	Mature	2	2	Retain	0	NA	NA	NA	NA	1	NA	0	NA	NA	18/08/14	18/08/14	NA	{D0F92DE1-7552-40F8-99F3-43C65B2C41FE}	NA	NA	44664	58500	Black Locust	No	No	No	1575489.711	5183633.134	1	-43.49982262	172.6968148	Robinia	pseudoacacia
641	44665	9/09/13	51698	Morgans Valley	Heathcote Valley	51697	Shrub	Pittosporum tenuifolium	Kohuhu	None	Yes	Yes	No	2.5	0	0	Mature	3	3	Retain	0	NA	NA	NA	NA	1	NA	0	NA	NA	18/08/14	18/08/14	NA	{F176F091-6689-48C4-AA17-AE401E8E8290}	NA	NA	44665	51697	Kohuhu	Yes	Yes	No	1577071.245	5174649.603	1	-43.58076168	172.7159978	Pittosporum	tenuifolium
642	44667	30/08/13	49004	Hulverstone Drive	Avondale	49003	Tree	Cordyline australis	Cabbage Tree	None	Yes	Yes	No	2	0.2	1.5	Semi-Mature	3	3	Retain	0	NA	NA	NA	NA	1	NA	0	NA	NA	18/08/14	18/08/14	NA	{8D01F87D-9D96-404D-A76F-9F09F8A4BBE2}	NA	NA	44667	49003	Cabbage Tree	Yes	Yes	No	1574840.372	5183449.363	1	-43.50145574	172.6887745	Cordyline	australis
643	44670	9/06/13	51114	River Road	Richmond	51113	Tree	Prunus avium Pendula	Flowering Cherry	None	No	No	No	3	0.3	3	Semi-Mature	2	1	Retain	0	NA	NA	NA	NA	1	NA	0	NA	NA	18/08/14	18/08/14	NA	{6CFFEB4F-E316-443B-9C84-F79D136D290A}	NA	NA	44670	51113	Flowering Cherry	No	No	No	1572791.893	5181684.814	1	-43.5172722	172.6633474	Prunus	avium
644	44672	29/08/13	48902	Gertrude Place	Avondale	48901	Tree	Podocarpus totara	Totara	None	Yes	Yes	No	5	0.3	3	Mature	3	3	Retain	0	NA	NA	NA	NA	1	NA	0	NA	NA	18/08/14	18/08/14	NA	{1D5E2380-C7B8-452D-A898-38ED1B82FF9D}	NA	NA	44672	48901	Totara	Yes	Yes	No	1574806.118	5183366.425	1	-43.50220138	172.6883469	Podocarpus	totara
645	44673	29/01/14	58331	Stour Drive	Burwood	58330	Tree	Cordyline australis	Cabbage Tree	None	Yes	Yes	No	5	0.3	1.5	Mature	2	2	Retain	0	NA	NA	NA	NA	1	NA	0	NA	NA	18/08/14	18/08/14	NA	{CDDE87B6-376B-44B9-B1B2-C2562B1FB61B}	NA	NA	44673	58330	Cabbage Tree	Yes	Yes	No	1575251.441	5183850.054	1	-43.49786158	172.6938774	Cordyline	australis
646	44674	13/09/13	53439	Acland Avenue	Avonside	53438	Tree	Sophora microphylla	Small-leaved Kowhai	None	Yes	Yes	No	4	0.15	5	Mature	3	3	Retain	0	NA	NA	NA	NA	1	NA	0	NA	NA	18/08/14	18/08/14	NA	{17FDAC9E-28C1-4F07-A802-591FC033B0BA}	NA	NA	44674	53438	Small-leaved Kowhai	Yes	Yes	No	1573358.947	5181816.478	1	-43.51610713	172.6703699	Sophora	microphylla
647	44675	30/08/13	49376	Avonside Drive	Avonside	49375	Tree	Prunus cerasifera	Myrobalan Plum	None	No	No	No	5.5	0.6	9	Mature	3	3	Retain	0	NA	NA	NA	NA	1	NA	0	NA	NA	18/08/14	18/08/14	NA	{A453F208-5874-44D5-AC29-9E305EDCE7B8}	NA	NA	44675	49375	Myrobalan Plum	No	No	No	1573000.289	5181785.001	1	-43.51637767	172.6659308	Prunus	cerasifera
648	44676	25/09/13	55034	Lower Styx Road	Brooklands	55033	Tree	Cordyline australis	Cabbage Tree	None	Yes	Yes	No	4	0.1	0.8	Mature	2	2	Retain	0	NA	NA	NA	NA	1	NA	0	NA	NA	18/08/14	18/08/14	NA	{7559AD7E-9C33-4658-89A0-6558B31834B3}	NA	NA	44676	55033	Cabbage Tree	Yes	Yes	No	1575110.372	5193447.849	1	-43.41143602	172.6925708	Cordyline	australis
649	44677	23/09/13	54327	Wattle Drive	New Brighton	54326	Tree	Cordyline australis	Cabbage Tree	None	Yes	Yes	No	4.5	0.2	1	Mature	3	3	Retain	0	NA	NA	NA	NA	1	NA	0	NA	NA	18/08/14	18/08/14	NA	{19C966C3-7FC0-480A-995F-00865158AC0C}	NA	NA	44677	54326	Cabbage Tree	Yes	Yes	No	1576300.837	5183698.404	1	-43.49926107	172.7068506	Cordyline	australis
650	44678	23/01/14	57778	Feldwick Drive	Kaiapoi	57777	Tree	Prunus sp	Cherry	None	No	No	No	6	0.15	2	Mature	4	3	Retain	0	NA	2014-005V	7/05/14	T Pow	2	NA	0	NA	NA	18/08/14	18/08/14	NA	{BC2F3ACD-836D-4D77-9130-7288DB208C48}	NA	NA	44678	57777	Cherry	No	No	No	1573269.786	5196757.741	1	-43.38156934	172.6699991	Prunus
651	44679	30/08/13	48936	Hulverstone Drive	Avondale	48935	Tree	Aesculus hippocastanum	Horse Chestnut	None	No	No	No	5	0.5	3	Semi-Mature	3	3	Retain	0	NA	NA	NA	NA	1	NA	0	NA	NA	18/08/14	18/08/14	NA	{D7F18C3E-68DB-45CD-9A47-77ACD35C1D23}	NA	NA	44679	48935	Horse Chestnut	No	No	No	1576093.047	5183348.788	1	-43.50240246	172.7042651	Aesculus	hippocastanum
652	44680	9/09/13	51303	Avoca Valley Road	Heathcote Valley	51302	Shrub	Acca sellowiana	Feijoa	None	No	No	Yes	3	0	0	Mature	2	2	Retain	0	NA	NA	NA	NA	1	NA	0	NA	NA	18/08/14	18/08/14	NA	{0127CB0E-9BC3-4142-8AC3-CC3120EA8CBA}	NA	NA	44680	51302	Feijoa	No	No	Yes	1574410.673	5175796.14	1	-43.57035161	172.6830986	Acca	sellowiana
653	44681	29/08/13	48840	Woolley Street	Avondale	48839	Shrub	Pittosporum tenuifolium	Kohuhu	None	Yes	Yes	No	6	0	0	Mature	3	3	Retain	0	NA	NA	NA	NA	1	NA	0	NA	NA	18/08/14	18/08/14	NA	{ABC62839-3700-4BB5-AE11-232D40FA8AAB}	NA	NA	44681	48839	Kohuhu	Yes	Yes	No	1574566.627	5183135.27	1	-43.50427462	172.6853737	Pittosporum	tenuifolium
654	47657	NA	0	NA	NA	19809	Tree	Fraxinus americana	White Ash	Protected	NA	NA	NA	0	0	0	NA	0	0	Retain	0	NA	NA	NA	NA	1	NA	0	NA	NA	18/08/14	18/08/14	CCC	{CE5791F9-B6AE-461D-96B9-71E483BB32CE}	NA	NA	47657	19809	White Ash	NA	NA	NA	1572959.408	5181203.359	1	-43.52161336	172.6653961	Fraxinus	americana
655	44685	30/08/13	48956	Culver Place	Avondale	48955	Shrub	Dodonaea viscosa Purpurea	Purple Ake Ake	None	Yes	Yes	No	4	0	0	Mature	3	3	Retain	0	NA	NA	NA	NA	1	NA	0	NA	NA	18/08/14	18/08/14	NA	{3D7ABF7A-BE85-4EDB-91F1-C288C367A8A0}	NA	NA	44685	48955	Purple Ake Ake	Yes	Yes	No	1575949.595	5183323.295	1	-43.5026274	172.7024895	Dodonaea	viscosa
656	44686	9/11/13	52444	Kingsford Street	Burwood	52442	Tree	Ulmus sp	Elm	None	No	No	No	5	0.5	6	Mature	2	2	Retain	0	NA	NA	NA	NA	1	NA	0	NA	NA	18/08/14	18/08/14	NA	{E58BFA6C-97DC-4229-97CC-2503E89626A7}	NA	NA	44686	52442	Elm	No	No	No	1573652.903	5183337.381	1	-43.50242312	172.6740806	Ulmus
657	44688	9/11/13	52573	Zena Place	Burwood	52572	Tree	Pyrus sp	Pear	None	No	No	Yes	5	0.4	3	Mature	4	5	Remove	0	FEL felling	NA	NA	NA	1	NA	0	NA	NA	18/08/14	18/08/14	NA	{8BC7A2A8-A6BE-436F-9AFC-D7AD33725A24}	NA	NA	44688	52572	Pear	No	No	Yes	1573852.002	5183885.842	1	-43.49749169	172.6765697	Pyrus
658	44689	9/09/13	51300	Woodchester Avenue	Richmond	51298	Shrub	Pittosporum tenuifolium	Kohuhu	None	Yes	Yes	No	4	0	0	Mature	3	2	Retain	0	NA	NA	NA	NA	1	NA	0	NA	NA	18/08/14	18/08/14	NA	{4BF5A738-3A02-406E-812A-C1024FE1A3B0}	NA	NA	44689	51298	Kohuhu	Yes	Yes	No	1572859.908	5181980.911	1	-43.51460859	172.6642037	Pittosporum	tenuifolium
659	44690	1/08/14	57095	Ulm Place	Burwood	57094	Shrub	Pittosporum eugenioides	Lemonwood	None	Yes	Yes	No	5	0	0	Mature	3	3	Retain	0	NA	NA	NA	NA	1	NA	0	NA	NA	18/08/14	18/08/14	NA	{55082A07-8E18-4105-9D5E-7DDB902D2EE5}	NA	NA	44690	57094	Lemonwood	Yes	Yes	No	1574137.166	5183175.665	1	-43.50389616	172.6800631	Pittosporum	eugenioides
660	44691	9/09/13	51585	Avoca Valley Road	Heathcote Valley	51584	Shrub	Pittosporum tenuifolium	Kohuhu	None	Yes	Yes	No	2	0	0	Mature	4	3	Retain	0	NA	NA	NA	NA	1	NA	0	NA	NA	18/08/14	18/08/14	NA	{2DEE5614-EC16-4181-9F88-705C14327794}	NA	NA	44691	51584	Kohuhu	Yes	Yes	No	1574253.414	5175074.482	1	-43.57684404	172.6811169	Pittosporum	tenuifolium
661	44693	1/06/14	56869	Sutton Place	Dallington	56868	Tree	Hoheria angustifolia	Narrow-leaved Lacebark	None	Yes	Yes	No	5	0.05	1	Mature	2	2	Retain	0	NA	NA	NA	NA	1	NA	0	NA	NA	18/08/14	18/08/14	NA	{6B2D8495-2B47-4226-9223-918C8A0E4417}	NA	NA	44693	56868	Narrow-leaved Lacebark	Yes	Yes	No	1573934.31	5182583.752	1	-43.50921878	172.6775254	Hoheria	angustifolia
662	44696	29/08/13	48826	Woolley Street	Avondale	48824	Shrub	Camellia	Camellia	None	No	No	No	3.5	0	0	Mature	3	3	Retain	0	NA	NA	NA	NA	1	NA	0	NA	NA	18/08/14	18/08/14	NA	{C7A4719F-D597-4904-9E3C-E55ECE285D66}	NA	NA	44696	48824	Camellia	No	No	No	1574579.542	5183131.862	1	-43.50430575	172.6855333	Camellia	Camellia
663	44697	29/08/13	48208	Lower Styx Road	Brooklands	48207	Shrub	Pittosporum tenuifolium	Kohuhu	None	Yes	Yes	No	3	0	0	Semi-Mature	3	2	Retain	0	NA	NA	NA	NA	1	NA	0	NA	NA	18/08/14	18/08/14	NA	{6CD3B9DB-4F7C-4631-872E-E0C32F70FAD4}	NA	NA	44697	48207	Kohuhu	Yes	Yes	No	1575335.156	5194701.459	1	-43.40015554	172.6954037	Pittosporum	tenuifolium
664	44698	23/09/13	54439	Palmers Road	New Brighton	54438	Tree	Sophora microphylla	Small-leaved Kowhai	None	Yes	Yes	No	2.5	0.1	1.5	Mature	3	3	Retain	0	NA	NA	NA	NA	1	NA	0	NA	NA	18/08/14	18/08/14	NA	{2FC77267-C311-43F1-AEEF-0F56A784E6F9}	NA	NA	44698	54438	Small-leaved Kowhai	Yes	Yes	No	1576795.57	5183179	1	-43.50395341	172.7129479	Sophora	microphylla
665	44700	29/08/13	48736	Avondale Road	Avondale	48735	Tree	Cordyline australis	Cabbage Tree	None	Yes	Yes	No	6	0.3	2	Semi-Mature	3	3	Retain	0	NA	NA	NA	NA	1	NA	0	NA	NA	18/08/14	18/08/14	NA	{77F70278-7C85-4167-B5A8-91A56438B631}	NA	NA	44700	48735	Cabbage Tree	Yes	Yes	No	1574647.923	5182813.438	1	-43.50717521	172.6863643	Cordyline	australis
666	44706	31/01/14	58826	Avonside Drive	Avondale	58825	Shrub	Dodonaea viscosa	Ake Ake	None	Yes	Yes	No	5.5	0	0	Mature	3	3	Retain	0	NA	NA	NA	NA	1	NA	0	NA	NA	18/08/14	18/08/14	NA	{0C99A9DE-2AB4-47C4-86D9-B41BDE7DA3B0}	NA	NA	44706	58825	Ake Ake	Yes	Yes	No	1574455.65	5182328.604	1	-43.51153418	172.683963	Dodonaea	viscosa
667	44708	25/09/13	55435	Nirvana Street	Brooklands	55433	Tree	Plagianthus regius	Ribbonwood	None	Yes	Yes	No	4	0.1	1.5	Semi-Mature	2	3	Retain	0	NA	NA	NA	NA	1	NA	0	NA	NA	18/08/14	18/08/14	NA	{3ECE57D5-8C58-4E70-92AB-CF126264E0DA}	NA	NA	44708	55433	Ribbonwood	Yes	Yes	No	1575814.601	5194724.858	1	-43.39996046	172.7013254	Plagianthus	regius
668	44710	31/01/14	58567	Avondale Road	Avondale	58566	Shrub	Pittosporum tenuifolium	Kohuhu	None	Yes	Yes	No	4	0	0	Mature	3	3	Retain	0	NA	NA	NA	NA	1	NA	0	NA	NA	18/08/14	18/08/14	NA	{213F31B5-BD00-46C8-B07E-EAA7AFCEFE7C}	NA	NA	44710	58566	Kohuhu	Yes	Yes	No	1574625.783	5182726.832	1	-43.50795428	172.6860864	Pittosporum	tenuifolium
669	44711	25/09/13	55182	Lower Styx Road	Brooklands	55181	Tree	Hoheria angustifolia	Narrow-leaved Lacebark	None	Yes	Yes	No	3	0.1	1	Semi-Mature	2	3	Retain	0	NA	NA	NA	NA	1	NA	0	NA	NA	18/08/14	18/08/14	NA	{4795FF0F-40AF-4A1D-93C8-4E45E779F4AF}	NA	NA	44711	55181	Narrow-leaved Lacebark	Yes	Yes	No	1575393.683	5194669.191	1	-43.40044801	172.696125	Hoheria	angustifolia
670	44712	23/09/13	54361	Terrelle Street	New Brighton	54360	Shrub	Pittosporum eugenioides	Lemonwood	None	Yes	Yes	No	4	0	0	Mature	3	3	Retain	0	NA	NA	NA	NA	1	NA	0	NA	NA	18/08/14	18/08/14	NA	{070BCDE1-645A-4D30-8D3B-CA5E737B2C21}	NA	NA	44712	54360	Lemonwood	Yes	Yes	No	1576409.922	5183784.733	1	-43.49848721	172.7082037	Pittosporum	eugenioides
671	44713	1/08/14	56951	Jean Batten Place	Burwood	56946	Tree	Pittosporum tenuifolium	Kohuhu	None	Yes	Yes	No	4.5	0.1	2	Mature	3	3	Retain	0	NA	NA	NA	NA	1	NA	0	NA	NA	18/08/14	18/08/14	NA	{B8E59B60-9B38-433A-BAAD-F4E5A5487C1F}	NA	NA	44713	56946	Kohuhu	Yes	Yes	No	1573943.06	5183728.825	1	-43.49890868	172.6776885	Pittosporum	tenuifolium
672	44717	9/10/13	52050	Stour Drive	Burwood	52049	Shrub	Griselinia littoralis	Broadleaf	None	Yes	Yes	No	3.5	0	0	Semi-Mature	3	3	Retain	0	NA	NA	NA	NA	1	NA	0	NA	NA	18/08/14	18/08/14	NA	{60044ED9-B008-4316-9C2C-69D1D171DBF6}	NA	NA	44717	52049	Broadleaf	Yes	Yes	No	1575223.391	5183917.157	1	-43.49725644	172.6935335	Griselinia	littoralis
673	44718	27/01/14	57894	Anfield Street	Brooklands	57893	Shrub	Olearia sp	NULL	None	No	No	No	2	0	0	Mature	2	2	Retain	0	NA	NA	NA	NA	1	NA	0	NA	NA	18/08/14	18/08/14	NA	{62AE416F-14E5-4203-9E73-4BAFCA9A3638}	NA	NA	44718	57893	NULL	No	No	No	1575353.078	5194336.199	1	-43.40344505	172.6956085	Olearia
674	44719	25/09/13	55269	Harbour Rd	Brooklands	55268	Tree	Dodonaea viscosa	Ake Ake	None	Yes	Yes	No	3	0.03	2	Mature	3	2	Retain	0	NA	NA	NA	NA	1	NA	0	NA	NA	18/08/14	18/08/14	NA	{3DAD2726-ACC9-4801-8776-591A88CE60B0}	NA	NA	44719	55268	Ake Ake	Yes	Yes	No	1575363.755	5194797.742	1	-43.39928951	172.6957612	Dodonaea	viscosa
675	44720	2/05/14	59345	Rebecca Avenue	Burwood	59344	Tree	Acer sp	Maple	None	No	No	No	4.5	0.15	3	Mature	2	2	Retain	0	NA	NA	NA	NA	1	NA	0	NA	NA	18/08/14	18/08/14	NA	{25255026-4F74-49E0-9218-11670C6BD5F4}	NA	NA	44720	59344	Maple	No	No	No	1575521.182	5183943.332	1	-43.49703057	172.697218	Acer
676	44722	30/08/13	49380	Avonside Drive	Avonside	49379	Tree	Cordyline australis	Cabbage Tree	None	Yes	Yes	No	4	0.4	1	Semi-Mature	3	2	Retain	0	NA	NA	NA	NA	1	NA	0	NA	NA	18/08/14	18/08/14	NA	{FE0D0181-7847-4E8F-AD2C-4A80AC50ED06}	NA	NA	44722	49379	Cabbage Tree	Yes	Yes	No	1573476.902	5181727.026	1	-43.51691676	172.6718249	Cordyline	australis
677	47658	NA	0	NA	NA	20934	Tree	Fraxinus ornus	Manna Ash	Protected	NA	NA	NA	0	0	0	NA	0	0	Retain	0	NA	NA	NA	NA	1	NA	0	NA	NA	18/08/14	18/08/14	CCC	{F590B87A-D9F4-41B6-BB9E-377AFD1C6F18}	NA	NA	47658	20934	Manna Ash	NA	NA	NA	1574087.656	5182739.741	1	-43.50781957	172.6794299	Fraxinus	ornus
678	44725	29/08/13	48798	Sharlick Street	Avondale	48797	Shrub	Olearia paniculata	Golden Ake Ake	None	Yes	Yes	No	2	0	0	Mature	3	3	Retain	0	NA	NA	NA	NA	1	NA	0	NA	NA	18/08/14	18/08/14	NA	{A960C89A-FD89-4733-8848-C79DF48246EA}	NA	NA	44725	48797	Golden Ake Ake	Yes	Yes	No	1574533.545	5182954.12	1	-43.50590459	172.6849559	Olearia	paniculata
679	44727	9/10/13	51907	Kingsbridge Drive	Burwood	51906	Shrub	Pittosporum tenuifolium	Kohuhu	None	Yes	Yes	No	2.5	0	0	Semi-Mature	3	3	Retain	0	NA	NA	NA	NA	1	NA	0	NA	NA	18/08/14	18/08/14	NA	{12C5E0EB-0515-4D8A-932C-1852D3BC6CAE}	NA	NA	44727	51906	Kohuhu	Yes	Yes	No	1575688.821	5184196.616	1	-43.49475543	172.6993028	Pittosporum	tenuifolium
680	44729	25/09/13	55096	Lower Styx Road	Brooklands	55095	Tree	Acacia sp	Wattle	None	No	No	No	10	0.35	7	Mature	4	3	Retain	0	NA	NA	NA	NA	1	NA	0	NA	NA	18/08/14	18/08/14	NA	{65BD84E1-44CE-4239-92F8-7FE369E95807}	NA	NA	44729	55095	Wattle	No	No	No	1575327.258	5194244.164	1	-43.40427291	172.6952855	Acacia
681	44733	1/09/14	57189	Broomfield Terrace	Burwood	57188	Tree	Hoheria angustifolia	Narrow-leaved Lacebark	None	Yes	Yes	No	6	0.3	3	Mature	3	3	Remove	0	FEL felling; damaged	NA	NA	NA	1	NA	0	NA	NA	18/08/14	18/08/14	NA	{B27FC3E0-65EC-41DA-89CA-2ADE72519D96}	NA	NA	44733	57188	Narrow-leaved Lacebark	Yes	Yes	No	1573645.928	5183220.896	1	-43.50347172	172.6739887	Hoheria	angustifolia
682	44734	29/08/13	48416	Salecia Gardens	Brooklands	48415	Shrub	Pittosporum tenuifolium	Kohuhu	None	Yes	Yes	No	5	0	0	Mature	4	4	Retain	0	NA	NA	NA	NA	1	NA	0	NA	NA	18/08/14	18/08/14	NA	{CC85AE6E-09A4-4178-B2AF-FF9D5590FB95}	NA	NA	44734	48415	Kohuhu	Yes	Yes	No	1575603.792	5194724.539	1	-43.3999565	172.6987221	Pittosporum	tenuifolium
683	44735	9/02/13	49735	Parenga Place	Bexley	49734	Tree	Betula pendula	Silver Birch	None	No	No	No	4	0.9	3	Mature	4	3	Retain	0	NA	NA	NA	NA	1	NA	0	NA	NA	18/08/14	18/08/14	NA	{E3130E25-FD65-4F8F-9D4C-A9B0A467A9E4}	NA	NA	44735	49734	Silver Birch	No	No	No	1577789.65	5182261.986	1	-43.51224058	172.7252073	Betula	pendula
684	44738	9/11/13	52470	Kingsford Street	Burwood	52469	Tree	Acer palmatum	Japanese Maple	None	No	No	No	5	0.4	3.5	Mature	3	2	Retain	0	NA	NA	NA	NA	1	NA	0	NA	NA	18/08/14	18/08/14	NA	{65E8097E-F768-4982-9ECA-F189C070572F}	NA	NA	44738	52469	Japanese Maple	No	No	No	1573690.334	5183491.842	1	-43.50103365	172.6745511	Acer	palmatum
685	44739	31/01/14	58860	Avonside Drive	Avondale	58859	Tree	Cordyline australis	Cabbage Tree	None	Yes	Yes	No	3	0.2	1	Juvenile	3	3	Retain	0	NA	NA	NA	NA	1	NA	0	NA	NA	18/08/14	18/08/14	NA	{5B53AC57-B9D0-492D-AE5D-9BC24E8B4D0A}	NA	NA	44739	58859	Cabbage Tree	Yes	Yes	No	1574441.948	5182234.621	1	-43.51237995	172.683789	Cordyline	australis
686	44740	28/01/14	58006	Chalford Street	Brooklands	58005	Tree	Pinus radiata	Monterey Pine	Protected	NA	NA	NA	0	0	0	NA	0	0	Retain	0	NA	NA	NA	NA	1	NA	0	NA	NA	18/08/14	18/08/14	CCC	{8295B46F-AEE4-4D56-B222-D7323C22D9E5}	NA	NA	44740	58005	Monterey Pine	NA	NA	NA	1575703.344	5194519.077	1	-43.40180978	172.6999423	Pinus	radiata
687	44741	2/03/14	58982	Avonside Drive	Avondale	58963	Tree	Cordyline australis	Cabbage Tree	None	Yes	Yes	No	2.5	0.15	1.5	Juvenile	3	3	Retain	0	NA	NA	NA	NA	1	NA	0	NA	NA	18/08/14	18/08/14	NA	{2949B32C-E3AF-4D0A-A865-0DD01CADA5BF}	NA	NA	44741	58963	Cabbage Tree	Yes	Yes	No	1574400.248	5182909.355	1	-43.50630311	172.6833049	Cordyline	australis
688	44742	9/02/13	49815	Arncliff Street	Bexley	49814	Shrub	Pittosporum tenuifolium	Kohuhu	None	Yes	Yes	No	4.5	0	0	Mature	3	3	Retain	0	NA	NA	NA	NA	1	NA	0	NA	NA	18/08/14	18/08/14	NA	{0962BE9E-DE90-487A-A41E-24EB35E62344}	NA	NA	44742	49814	Kohuhu	Yes	Yes	No	1577573.718	5182232.463	1	-43.51249996	172.7225346	Pittosporum	tenuifolium
689	44745	9/10/13	51862	Brooker Avenue	Burwood	51861	Tree	Plagianthus regius	Ribbonwood	None	Yes	Yes	No	6	0.15	2.5	Mature	3	3	Retain	0	NA	NA	NA	NA	1	NA	0	NA	NA	18/08/14	18/08/14	NA	{0963C048-2668-45BE-98CD-17178E76C74C}	NA	NA	44745	51861	Ribbonwood	Yes	Yes	No	1575489.339	5183763.332	1	-43.49865027	172.696816	Plagianthus	regius
690	44747	9/12/13	53261	Retreat Road	Avonside	53259	Shrub	Pittosporum eugenioides	Lemonwood	None	Yes	Yes	No	5.5	0	0	Mature	3	3	Retain	0	NA	NA	NA	NA	1	NA	0	NA	NA	18/08/14	18/08/14	NA	{F6C08118-F6DF-47DB-996A-525C025AAE0D}	NA	NA	44747	53259	Lemonwood	Yes	Yes	No	1572776.093	5181212.808	1	-43.52152163	172.6631283	Pittosporum	eugenioides
691	44748	25/09/13	55306	Anfield Street	Brooklands	55305	Tree	Salix matsudana Tortuosa	Corkscrew Willow	None	No	No	No	6	0.3	5	Mature	2	2	Retain	0	NA	NA	NA	NA	1	NA	0	NA	NA	18/08/14	18/08/14	NA	{F53FAC27-C939-4A36-94D0-2452778BEC9D}	NA	NA	44748	55305	Corkscrew Willow	No	No	No	1575392.893	5194357.43	1	-43.40325518	172.6961012	Salix	matsudana
692	44749	28/01/14	58115	Harbour Road	Brooklands	58114	Shrub	Pittosporum sp	Kohuhu	None	Yes	No	No	4	0	0	Mature	2	2	Retain	0	Mixed hedge	NA	NA	NA	1	NA	0	NA	NA	18/08/14	18/08/14	NA	{F2A1C050-9D88-480A-925B-8D5019C1B87C}	NA	NA	44749	58114	Kohuhu	Yes	Yes	No	1575765.82	5194865.664	1	-43.39869102	172.7007292	Pittosporum
693	44755	10/09/13	55843	Moyna Avenue	Dallington	55842	Tree	Cupressus arizonica	Arizona Cypress	None	No	No	No	8	0.2	2.5	Mature	2	2	Retain	0	NA	NA	NA	NA	1	NA	0	NA	NA	18/08/14	18/08/14	NA	{F2D2AAFB-D74A-49C7-BE04-B50C17C2821F}	NA	NA	44755	55842	Arizona Cypress	No	No	No	1573933.93	5182208.519	1	-43.51259742	172.6775027	Cupressus	arizonica
694	44756	16/09/13	53768	Alloway Street	Avondale	53767	Tree	Plagianthus regius	Ribbonwood	None	Yes	Yes	No	5	0.15	1.5	Mature	2	2	Retain	0	NA	NA	NA	NA	1	NA	0	NA	NA	18/08/14	18/08/14	NA	{88518E15-DFBF-4CF9-A11E-A70FD61EC17E}	NA	NA	44756	53767	Ribbonwood	Yes	Yes	No	1574570.343	5183268.308	1	-43.50307685	172.6854258	Plagianthus	regius
695	44759	9/09/13	51379	Avoca Valley Road	Heathcote Valley	51376	Tree	Ilex sp	Holly	None	No	No	No	6	0.2	3.5	Mature	2	2	Retain	0	NA	NA	NA	NA	1	NA	0	NA	NA	18/08/14	18/08/14	NA	{7355F764-5BC7-4865-AF19-85BDA5216605}	NA	NA	44759	51376	Holly	No	No	No	1574280.913	5175081.06	1	-43.57678575	172.6814578	Ilex
696	44760	13/09/13	53341	Retreat Road	Avonside	53340	Tree	Crataegus acerifolia	Hawthorn	None	No	No	No	9	0.4	5.5	Mature	3	3	Retain	0	NA	NA	NA	NA	1	NA	0	NA	NA	18/08/14	18/08/14	NA	{95600680-EF95-4F49-8ACF-481283F3152B}	NA	NA	44760	53340	Hawthorn	No	No	No	1573056.673	5181185.716	1	-43.52177574	172.6665987	Crataegus	acerifolia
697	44761	9/05/13	50759	Fitzgerald Avenue	Richmond	50758	Tree	Nothofagus fusca	Red Beech	None	Yes	Yes	No	10	0.3	5	Semi-Mature	3	3	Retain	0	NA	NA	NA	NA	1	NA	0	NA	NA	18/08/14	18/08/14	NA	{0657BEED-E31C-4582-8E83-DCE5E1AB4A9F}	NA	NA	44761	50758	Red Beech	Yes	Yes	No	1571810.08	5180926.072	1	-43.52406759	172.6511603	Nothofagus	fusca
698	47659	NA	0	NA	NA	96832	Tree	Sophora microphylla	Small-leaved Kowhai	Protected	NA	NA	NA	0	0	0	NA	0	0	Retain	0	NA	NA	NA	NA	1	NA	0	NA	NA	18/08/14	18/08/14	CCC	{A7AAAFB7-0384-475E-A73B-935F1EC747B2}	NA	NA	47659	96832	Small-leaved Kowhai	Yes	Yes	No	1575531.07	5184223.41	1	-43.49450902	172.6973529	Sophora	microphylla
699	44764	23/09/13	54387	Terrelle Street	New Brighton	54386	Tree	Cordyline australis	Cabbage Tree	None	Yes	Yes	No	3.5	0.1	0.8	Mature	2	2	Retain	0	NA	NA	NA	NA	1	NA	0	NA	NA	18/08/14	18/08/14	NA	{AA2F3F3D-5B70-4899-AE8A-01FA0AD523EE}	NA	NA	44764	54386	Cabbage Tree	Yes	Yes	No	1576325.916	5183768.007	1	-43.49863515	172.7071639	Cordyline	australis
700	44766	1/08/14	57081	Ulm Place	Burwood	57080	Tree	Prunus serrulata	Flowering Cherry	None	No	No	No	5	0.3	6	Mature	2	2	Retain	0	NA	NA	NA	NA	1	NA	0	NA	NA	18/08/14	18/08/14	NA	{64662878-B887-41D3-8C05-D91CF3823838}	NA	NA	44766	57080	Flowering Cherry	No	No	No	1574049.22	5183181.311	1	-43.50384227	172.6789755	Prunus	serrulata
701	44767	9/09/13	51652	Defender Lane	Redcliffs	51651	Tree	Cordyline australis	Cabbage Tree	None	Yes	Yes	No	3.5	0.2	1.5	Semi-Mature	3	3	Retain	0	NA	NA	NA	NA	1	NA	0	NA	NA	18/08/14	18/08/14	NA	{1C2769AC-50F6-45F4-BB81-BFEB8AC6B904}	NA	NA	44767	51651	Cabbage Tree	Yes	Yes	No	1578470.742	5176632.096	1	-43.56295287	172.7334104	Cordyline	australis
702	44768	2/03/14	58916	Pembroke Street	Avondale	58915	Tree	Cordyline australis	Cabbage Tree	None	Yes	Yes	No	5.5	0.25	3	Mature	3	3	Retain	0	NA	NA	NA	NA	1	NA	0	NA	NA	18/08/14	18/08/14	NA	{5F1ED7BD-899F-45E1-A609-DAA0ACF199EA}	NA	NA	44768	58915	Cabbage Tree	Yes	Yes	No	1574507.026	5182101.434	1	-43.5135814	172.6845879	Cordyline	australis
703	44769	31/01/14	58584	Avondale Road	Avondale	58583	Tree	Betula pendula	Silver Birch	None	No	No	No	7	0.2	3.5	Semi-Mature	3	3	Retain	0	NA	NA	NA	NA	1	NA	0	NA	NA	18/08/14	18/08/14	NA	{96FFE846-DA37-4CE1-8732-D996B4EFE214}	NA	NA	44769	58583	Silver Birch	No	No	No	1574724.051	5183338.414	1	-43.50245082	172.6873305	Betula	pendula
704	44770	2/10/14	59770	Banks Avenue	Dallington	59769	Shrub	Camellia	Camellia	None	No	No	No	4.5	0	0	Mature	3	3	Retain	0	NA	NA	NA	NA	1	NA	0	NA	NA	18/08/14	18/08/14	NA	{1E5F6E96-2AE0-4CA0-A8EC-AE5A49410CB1}	NA	NA	44770	59769	Camellia	No	No	No	1573243.964	5182120.106	1	-43.51336911	172.6689622	Camellia	Camellia
705	44771	24/09/13	54634	Cass Street	NA	54633	Tree	Cordyline australis	Cabbage Tree	None	Yes	Yes	No	2.2	0.08	1	Mature	2	2	Retain	0	NA	2014-006V	7/05/14	T Pow	2	NA	0	NA	NA	18/08/14	18/08/14	NA	{77D576CA-AE21-4247-9B28-F505CBBCBA63}	NA	NA	44771	54633	Cabbage Tree	Yes	Yes	No	1573216.413	5196371.916	1	-43.38504153	172.6693213	Cordyline	australis
706	44773	30/01/14	58391	Stour Drive	Burwood	58390	Shrub	Pittosporum tenuifolium	Kohuhu	None	Yes	Yes	No	4	0	0	Mature	2	2	Retain	0	NA	NA	NA	NA	1	NA	0	NA	NA	18/08/14	18/08/14	NA	{D83467B9-E895-4238-9DB6-46DE9993F5DE}	NA	NA	44773	58390	Kohuhu	Yes	Yes	No	1575216.719	5183630.209	1	-43.49983995	172.6934379	Pittosporum	tenuifolium
707	44774	1/09/14	57193	Broomfield Terrace	Burwood	57192	Tree	Albizia julibrissin	Silk Tree	None	No	No	No	5	0.1	6	Mature	2	2	Retain	0	NA	NA	NA	NA	1	NA	0	NA	NA	18/08/14	18/08/14	NA	{BD700DF9-CC30-4D28-BC6D-0A9E2210BC96}	NA	NA	44774	57192	Silk Tree	No	No	No	1573642.69	5183217.748	1	-43.50349996	172.6739484	Albizia	julibrissin
708	44775	9/11/13	52368	Kingsford Street	Burwood	52367	Shrub	Pittosporum tenuifolium Variegatum	Variegated kohuhu	None	Yes	Yes	No	2.5	0	0	Mature	2	2	Retain	0	NA	NA	NA	NA	1	NA	0	NA	NA	18/08/14	18/08/14	NA	{F28D0EA6-6651-43A4-9D46-865670F77FCA}	NA	NA	44775	52367	Variegated kohuhu	Yes	Yes	No	1573868.529	5182852.355	1	-43.50679794	172.6767245	Pittosporum	tenuifolium
709	44777	9/12/13	52877	Mcbratneys Road	Dallington	52876	Tree	Nothofagus truncata	Hard Beech	None	Yes	No	No	9	0.3	2	Mature	2	2	Retain	0	NA	NA	NA	NA	1	NA	0	NA	NA	18/08/14	18/08/14	NA	{9A323384-96FD-4A6C-920F-35A13593656B}	NA	NA	44777	52876	Hard Beech	Yes	No	No	1574210.169	5182256.037	1	-43.51217915	172.6809225	Nothofagus	truncata
710	44780	25/09/13	55486	Salecia Gardens	Brooklands	55485	Tree	Hoheria angustifolia	Narrow-leaved Lacebark	None	Yes	Yes	No	4	0.1	3	Mature	3	3	Retain	0	NA	NA	NA	NA	1	NA	0	NA	NA	18/08/14	18/08/14	NA	{54904ED4-A0DF-48EB-B38E-CAE5939676D4}	NA	NA	44780	55485	Narrow-leaved Lacebark	Yes	Yes	No	1575502.541	5194618.63	1	-43.40090685	172.697467	Hoheria	angustifolia
711	44781	29/08/13	48384	Lower Styx Road	Brooklands	48383	Shrub	Griselinia littoralis	Broadleaf	None	Yes	Yes	No	1.5	0	0	Juvenile	3	3	Retain	0	NA	NA	NA	NA	1	NA	0	NA	NA	18/08/14	18/08/14	NA	{BFC28D8A-EEBF-436D-BE0C-8913CFEE069B}	NA	NA	44781	48383	Broadleaf	Yes	Yes	No	1575419.553	5194886.598	1	-43.39849126	172.6964542	Griselinia	littoralis
712	44782	29/08/13	48526	Blackridge Lane	Brooklands	48525	Shrub	Pittosporum sp	Pittosporum	None	Yes	No	No	6	0	0	Mature	3	2	Retain	0	NA	NA	NA	NA	1	NA	0	NA	NA	18/08/14	18/08/14	NA	{03B5C266-494E-4DF4-8092-B0AF47FDD984}	NA	NA	44782	48525	Pittosporum	Yes	No	No	1575458.208	5194659.405	1	-43.40053825	172.6969214	Pittosporum
713	48605	NA	0	NA	NA	98988	Tree	Fraxinus ornus	Manna Ash	Protected	NA	NA	NA	0	0	0	NA	0	0	Retain	0	NA	NA	NA	NA	1	NA	0	NA	NA	18/08/14	18/08/14	CCC	{B3E66F41-2CC9-4B87-94CC-76749A8855B7}	NA	NA	48605	98988	Manna Ash	NA	NA	NA	1573912.658	5182766.597	1	-43.50757166	172.6772663	Fraxinus	ornus
714	44786	27/01/14	57930	Charon Street	Brooklands	57929	Tree	Magnolia grandiflora	Southern Magnolia	None	No	No	No	5	0.1	2.5	Mature	2	2	Retain	0	NA	NA	NA	NA	1	NA	0	NA	NA	18/08/14	18/08/14	NA	{05A04FEA-AD92-48CD-832C-1E2BB41403C3}	NA	NA	44786	57929	Southern Magnolia	No	No	No	1575697.926	5194577.885	1	-43.40128008	172.699878	Magnolia	grandiflora
715	44787	25/09/13	55272	Harbour Road	Brooklands	55271	Tree	Betula pendula	Silver Birch	None	No	No	No	5	0.15	3	Mature	4	3	Retain	0	NA	NA	NA	NA	1	NA	0	NA	NA	18/08/14	18/08/14	NA	{8CFA34D0-78F8-475D-8083-396FD5C7C559}	NA	NA	44787	55271	Silver Birch	No	No	No	1575315.033	5194756.768	1	-43.39965686	172.6951577	Betula	pendula
716	44788	24/09/13	54616	Cass Street	NA	54615	Tree	Cordyline australis	Cabbage Tree	None	Yes	Yes	No	4	0.2	1	Semi-Mature	3	3	Retain	0	NA	2014-006V	7/05/14	T Pow	2	NA	0	NA	NA	18/08/14	18/08/14	NA	{FA0A2D63-1D4E-48C5-B1BC-5D1C87579DB9}	NA	NA	44788	54615	Cabbage Tree	Yes	Yes	No	1573084.123	5196360.941	1	-43.38513562	172.6676875	Cordyline	australis
717	44789	9/11/13	52443	Kingsford Street	Burwood	52439	Tree	Pittosporum eugenioides	Lemonwood	None	Yes	Yes	No	6.5	0.5	5	Mature	4	3	Retain	0	NA	NA	NA	NA	1	NA	0	NA	NA	18/08/14	18/08/14	NA	{A5AF362B-1CE8-4BE5-9F0D-15EA10DDD2D9}	NA	NA	44789	52439	Lemonwood	Yes	Yes	No	1573662.329	5183338.711	1	-43.50241148	172.6741972	Pittosporum	eugenioides
718	44790	2/05/14	59362	Dunair Drive	Burwood	59361	Tree	Paulownia tomentosa	Princess Tree	None	No	No	No	5.5	0.4	5.5	Mature	3	3	Retain	0	NA	NA	NA	NA	1	NA	0	NA	NA	18/08/14	18/08/14	NA	{3744D723-BFFF-4F38-A92A-3D27C80E58F7}	NA	NA	44790	59361	Princess Tree	No	No	No	1575270.561	5183982.462	1	-43.49666998	172.6941199	Paulownia	tomentosa
719	44791	9/10/13	52042	Stour Drive	Burwood	52041	Tree	Prunus serrulata	Flowering Cherry	None	No	No	No	6	0.4	3	Mature	3	2	Retain	0	NA	NA	NA	NA	1	NA	0	NA	NA	18/08/14	18/08/14	NA	{DE239A16-7A3B-482D-9049-018198F138CB}	NA	NA	44791	52041	Flowering Cherry	No	No	No	1575166.104	5183869.525	1	-43.49768343	172.6928228	Prunus	serrulata
720	44792	9/10/13	51911	Kingsbridge Drive	Burwood	51910	Shrub	Pittosporum tenuifolium	Kohuhu	None	Yes	Yes	No	2.5	0	0	Mature	3	3	Retain	0	NA	NA	NA	NA	1	NA	0	NA	NA	18/08/14	18/08/14	NA	{DCE3A19E-01B7-484F-AA36-27632459091A}	NA	NA	44792	51910	Kohuhu	Yes	Yes	No	1575701.756	5184202.923	1	-43.49469905	172.6994631	Pittosporum	tenuifolium
721	44794	9/09/13	51664	Defender Lane	Redcliffs	51662	Tree	Laurus nobilis	Sweet Bay	None	No	No	No	5	0.3	1	Semi-Mature	3	3	Retain	0	NA	NA	NA	NA	1	NA	0	NA	NA	18/08/14	18/08/14	NA	{A654AF53-5A8E-42F0-A84E-0949D613FA06}	NA	NA	44794	51662	Sweet Bay	No	No	No	1578467.222	5176667.022	1	-43.56263829	172.7333682	Laurus	nobilis
722	44795	16/09/13	53884	Niven Street	Avondale	53883	Shrub	Corokia	Corokia	None	Yes	No	No	3.5	0	0	Mature	3	3	Retain	0	NA	NA	NA	NA	1	NA	0	NA	NA	18/08/14	18/08/14	NA	{6E6F5144-5273-4BAC-BDF0-CBBE8996C738}	NA	NA	44795	53883	Corokia	Yes	No	No	1574546.313	5182818.664	1	-43.5071247	172.6851076	Corokia	Corokia
723	44796	9/05/13	50663	Pennyburn Place	New Brighton	50662	Shrub	Pittosporum eugenioides	Lemonwood	None	Yes	Yes	No	2	0	0	Semi-Mature	3	3	Retain	0	NA	NA	NA	NA	1	NA	0	NA	NA	18/08/14	18/08/14	NA	{FBA5A188-B65A-4A04-B25A-95B5878628E2}	NA	NA	44796	50662	Lemonwood	Yes	Yes	No	1576239.107	5183950.464	1	-43.49698952	172.7060981	Pittosporum	eugenioides
724	44798	25/09/13	55151	Lower Styx Road	Brooklands	55150	Tree	Nothofagus solandri	Black Beech	None	Yes	No	No	3.5	0.1	2.5	Juvenile	3	3	Retain	0	NA	NA	NA	NA	1	NA	0	NA	NA	18/08/14	18/08/14	NA	{1879A29A-746C-4F37-8146-6F67B0B47503}	NA	NA	44798	55150	Black Beech	Yes	No	No	1575370.752	5194703.918	1	-43.40013457	172.6958434	Nothofagus	solandri
725	44800	9/10/13	52090	Stour Drive	Burwood	52089	Tree	Prunus cultivar	Flowering Cherry	None	No	No	No	5	0.1	3.5	Mature	3	3	Retain	0	NA	NA	NA	NA	1	NA	0	NA	NA	18/08/14	18/08/14	NA	{AC7AEF77-7292-4415-B3A7-BF5282ED440A}	NA	NA	44800	52089	Flowering Cherry	No	No	No	1575122.387	5183626.829	1	-43.49986725	172.692271	Prunus	cultivar
726	44801	23/09/13	54305	Wattle Drive	New Brighton	54303	Tree	Nothofagus solandri	Black Beech	None	Yes	No	No	2.5	0.1	1.5	Juvenile	3	3	Retain	0	NA	NA	NA	NA	1	NA	0	NA	NA	18/08/14	18/08/14	NA	{C324CD61-6027-4ED9-9C9E-EE33E0EF30ED}	NA	NA	44801	54303	Black Beech	Yes	No	No	1576287.05	5183826.574	1	-43.49810657	172.7066857	Nothofagus	solandri
727	44807	29/08/13	48497	Blackridge Lane	Brooklands	48495	Shrub	Pittosporum eugenioides	Lemonwood	None	Yes	Yes	No	4	0	0	Mature	3	3	Retain	0	NA	NA	NA	NA	1	NA	0	NA	NA	18/08/14	18/08/14	NA	{4B00264D-5DE7-4B8A-AEA4-E8471192FDB7}	NA	NA	44807	48495	Lemonwood	Yes	Yes	No	1575479.99	5194566.83	1	-43.40137253	172.6971862	Pittosporum	eugenioides
728	44808	2/10/14	59656	De Ville Place	Burwood	59655	Tree	Cordyline australis	Cabbage Tree	None	Yes	Yes	No	6	0.4	2	Mature	2	2	Retain	0	NA	NA	NA	NA	1	NA	0	NA	NA	18/08/14	18/08/14	NA	{412EE921-BED4-48A3-8D35-7F1C476EFC7D}	NA	NA	44808	59655	Cabbage Tree	Yes	Yes	No	1574137.106	5183628.598	1	-43.49981787	172.6800839	Cordyline	australis
729	44810	9/09/13	51773	Morgans Valley	Heathcote Valley	51771	Shrub	Pittosporum tenuifolium	Kohuhu	None	Yes	Yes	No	2	0	0	Semi-Mature	3	3	Retain	0	NA	NA	NA	NA	1	NA	0	NA	NA	18/08/14	18/08/14	NA	{FE8935EB-F656-4939-8D2E-32E282E693BA}	NA	NA	44810	51771	Kohuhu	Yes	Yes	No	1577118.143	5174724.905	1	-43.5800851	172.7165818	Pittosporum	tenuifolium
730	44812	9/11/13	52422	Kingsford Street	Burwood	52421	Shrub	Pittosporum tenuifolium	Kohuhu	None	Yes	Yes	No	3.5	0	0	Mature	4	3	Retain	0	NA	NA	NA	NA	1	NA	0	NA	NA	18/08/14	18/08/14	NA	{727C240E-C698-4026-A7EC-6D1B2BA91476}	NA	NA	44812	52421	Kohuhu	Yes	Yes	No	1573626.975	5183267.408	1	-43.50305226	172.6737565	Pittosporum	tenuifolium
731	44813	29/01/14	58185	Harbour Road	Brooklands	58184	Tree	Cordyline australis	Cabbage Tree	None	Yes	Yes	No	6	0.3	2	Mature	2	2	Retain	0	NA	NA	NA	NA	1	NA	0	NA	NA	18/08/14	18/08/14	NA	{277E1781-6E6C-4EB9-9F7B-A19B20DD0947}	NA	NA	44813	58184	Cabbage Tree	Yes	Yes	No	1575312.574	5194791.984	1	-43.39933967	172.6951289	Cordyline	australis
732	44814	1/06/14	56776	Ferner Street	Dallington	56775	Tree	Prunus persica	Black Boy Peach	None	No	No	Yes	5	0.2	4	Mature	3	2	Retain	0	NA	NA	NA	NA	1	NA	0	NA	NA	18/08/14	18/08/14	NA	{BA2BD1BC-68DF-417F-9922-7A8633DA6005}	NA	NA	44814	56775	Black Boy Peach	No	No	Yes	1574043.941	5182419.519	1	-43.51070138	172.6788738	Prunus	persica
733	44815	29/08/13	48286	Lower Styx Road	Brooklands	48285	Shrub	Pittosporum tenuifolium	Kohuhu	None	Yes	Yes	No	5.5	0	0	Mature	3	3	Retain	0	NA	NA	NA	NA	1	NA	0	NA	NA	18/08/14	18/08/14	NA	{E6108EE9-F61A-4191-B8C4-335F2B6AE79D}	NA	NA	44815	48285	Kohuhu	Yes	Yes	No	1575388.455	5194748.581	1	-43.39973299	172.696064	Pittosporum	tenuifolium
734	44817	25/09/13	55356	Charon Street	Brooklands	55355	Shrub	Dodonaea viscosa Purpurea	Purple Ake Ake	None	Yes	Yes	No	1.4	0	0	Semi-Mature	3	3	Retain	0	NA	NA	NA	NA	1	NA	0	NA	NA	18/08/14	18/08/14	NA	{7C916883-C142-4D07-B791-BD5FF316BB5B}	NA	NA	44817	55355	Purple Ake Ake	Yes	Yes	No	1575762.311	5194431.611	1	-43.40259927	172.7006666	Dodonaea	viscosa
735	44818	9/11/13	52780	Cheam Street	Dallington	52779	Shrub	Pseudopanax sp	Finger	None	No	No	No	3	0	0	Mature	3	3	Retain	0	NA	NA	NA	NA	1	NA	0	NA	NA	18/08/14	18/08/14	NA	{2E51847E-0430-4A9B-B2DB-26079EA8F0AB}	NA	NA	44818	52779	Finger	No	No	No	1574016.218	5182587.132	1	-43.5091912	172.6785388	Pseudopanax
736	48016	NA	0	NA	NA	81185	Tree	Acer pseudoplatanus	Sycamore	Protected	NA	NA	NA	0	0	0	NA	0	0	Retain	0	NA	NA	NA	NA	1	NA	0	NA	NA	18/08/14	18/08/14	CCC	{E991B1F2-2D67-4239-8F01-AFB79D626AFD}	NA	NA	48016	81185	Sycamore	NA	NA	NA	1574550.784	5181989.724	1	-43.51458875	172.6851241	Acer	pseudoplatanus
737	44819	2/04/14	59195	Fleete Street	Dallington	59194	Tree	Myrtus bullata	Ramarama	None	No	No	No	5.5	0.15	3	Mature	3	3	Retain	0	NA	NA	NA	NA	1	NA	0	NA	NA	18/08/14	18/08/14	NA	{5A5D1E7A-1B30-4AB4-88C5-A55627482533}	NA	NA	44819	59194	Ramarama	No	No	No	1574158.887	5182342.782	1	-43.51139632	172.6802922	Myrtus	bullata
738	44820	26/09/13	55653	Wairoa Street	Bexley	55652	Shrub	Pittosporum tenuifolium	Kohuhu	None	Yes	Yes	No	2	0	0	Mature	4	3	Retain	0	NA	NA	NA	NA	1	NA	0	NA	NA	18/08/14	18/08/14	NA	{1D4FAC7F-1BA8-447B-8415-3F348EE64D6E}	NA	NA	44820	55652	Kohuhu	Yes	Yes	No	1577652.279	5182129.126	1	-43.51343278	172.7235023	Pittosporum	tenuifolium
739	44826	9/09/13	51239	Swanns Road	Richmond	51237	Tree	Albizia julibrissin	Silk Tree	None	No	No	No	5	0.7	4	Mature	3	3	Retain	0	NA	NA	NA	NA	1	NA	0	NA	NA	18/08/14	18/08/14	NA	{235AB49D-15FE-4794-A44A-96ECF1686F4C}	NA	NA	44826	51237	Silk Tree	No	No	No	1572448.545	5181100.632	1	-43.52251965	172.6590696	Albizia	julibrissin
740	44829	9/11/13	52576	Zena Place	Burwood	52575	Tree	Sorbus sp	Rowan	None	No	No	No	3	0.2	2.5	Mature	3	5	Remove	0	FEL felling	NA	NA	NA	1	NA	0	NA	NA	18/08/14	18/08/14	NA	{3C47E613-4C51-411C-A408-2329CD9A78D5}	NA	NA	44829	52575	Rowan	No	No	No	1573856.66	5183886.731	1	-43.49748384	172.6766274	Sorbus
741	44833	2/10/14	59676	De Ville Place	Burwood	59675	Tree	Pseudopanax sp	Lancewood	None	No	No	No	4.5	0.06	1.2	Mature	2	2	Retain	0	NA	NA	NA	NA	1	NA	0	NA	NA	18/08/14	18/08/14	NA	{C7A81E8C-5FC0-4F87-A808-B072D4239789}	NA	NA	44833	59675	Lancewood	Yes	Yes	No	1574142.234	5183620.521	1	-43.49989078	172.6801469	Pseudopanax
742	44835	9/11/13	52486	Kingsford	Burwood	52485	Shrub	Pittosporum tenuifolium	Kohuhu	None	Yes	Yes	No	3.5	0	0	Mature	3	2	Retain	0	X3	NA	NA	NA	1	NA	0	NA	NA	18/08/14	18/08/14	NA	{3D9F91B8-6CE6-494E-B0AB-8AC6449CAF4A}	NA	NA	44835	52485	Kohuhu	Yes	Yes	No	1573726.92	5183494.632	1	-43.50100982	172.6750037	Pittosporum	tenuifolium
743	44837	13/09/13	53532	Avonside Drive	Avondale	53522	Shrub	Pittosporum tenuifolium	Kohuhu	None	Yes	Yes	No	3	0	0	Mature	3	3	Retain	0	NA	NA	NA	NA	1	NA	0	NA	NA	18/08/14	18/08/14	NA	{BB368F75-CEE4-4700-84B7-2CC4D90A1EC8}	NA	NA	44837	53522	Kohuhu	Yes	Yes	No	1574470.575	5182295.387	1	-43.51183378	172.6841461	Pittosporum	tenuifolium
744	44838	31/01/14	58618	Niven Street	Avondale	58617	Shrub	Pittosporum tenuifolium	Kohuhu	None	Yes	Yes	No	3.5	0	0	Mature	3	3	Retain	0	NA	NA	NA	NA	1	NA	0	NA	NA	18/08/14	18/08/14	NA	{9BF266E2-5760-4EE9-8DAA-E5C3CD65BC86}	NA	NA	44838	58617	Kohuhu	Yes	Yes	No	1574535.688	5182751.94	1	-43.50772513	172.684973	Pittosporum	tenuifolium
745	44839	2/04/14	59209	Fleete Street	Dallington	59208	Tree	Leptospermum macrocarpum	Shiny Tea Tree	None	No	No	No	6	0.26	5	Mature	3	3	Retain	0	NA	NA	NA	NA	1	NA	0	NA	NA	18/08/14	18/08/14	NA	{F0A03FD9-9E15-4A6D-8651-FFEEEB551FF1}	NA	NA	44839	59208	Shiny Tea Tree	No	No	No	1574163.058	5182250.708	1	-43.51222551	172.6803394	Leptospermum	macrocarpum
746	44841	9/06/13	50784	River Road	Richmond	50783	Tree	Phebalium squameum	Satin Wood	None	No	No	No	7.5	0.2	3.5	Mature	3	3	Retain	0	NA	NA	NA	NA	1	NA	0	NA	NA	18/08/14	18/08/14	NA	{840BE751-094C-44C5-A1B1-4E49EE6EA1F5}	NA	NA	44841	50783	Satin Wood	No	No	No	1572143.583	5180824.591	1	-43.52499384	172.6552819	Phebalium	squameum
747	44844	31/01/14	58559	Falconwood Grove	Aranui	58558	Tree	Cordyline australis	Cabbage Tree	None	Yes	Yes	No	2.5	0.2	1.5	Semi-Mature	3	3	Retain	0	NA	NA	NA	NA	1	NA	0	NA	NA	18/08/14	18/08/14	NA	{F0B33805-647E-487A-856E-8B3566E93121}	NA	NA	44844	58558	Cabbage Tree	Yes	Yes	No	1576428.049	5183111.679	1	-43.50454808	172.7083987	Cordyline	australis
748	44846	23/09/13	54368	Terrelle Street	New Brighton	54366	Shrub	Pittosporum tenuifolium	Kohuhu	None	Yes	Yes	No	4	0	0	Mature	4	4	Retain	0	NA	NA	NA	NA	1	NA	0	NA	NA	18/08/14	18/08/14	NA	{4FDCA5D0-91B1-488D-B496-8F8768EB46BE}	NA	NA	44846	54366	Kohuhu	Yes	Yes	No	1576414.75	5183784.373	1	-43.4984906	172.7082634	Pittosporum	tenuifolium
749	44847	2/04/14	59038	Fleete Street	Dallington	59037	Tree	Pittosporum crassifolium	Karo	None	Yes	No	No	5.5	0.25	4	Mature	3	3	Retain	0	NA	NA	NA	NA	1	NA	0	NA	NA	18/08/14	18/08/14	NA	{2D658C51-059E-4DC6-B1C0-0D862BDDD274}	NA	NA	44847	59037	Karo	Yes	No	No	1574136.662	5182525.379	1	-43.50975141	172.6800259	Pittosporum	crassifolium
750	44849	31/01/14	58632	Gertrude Place	Avondale	58631	Tree	Sophora microphylla	Small-leaved Kowhai	None	Yes	Yes	No	3.5	0.15	3	Mature	3	3	Retain	0	NA	NA	NA	NA	1	NA	0	NA	NA	18/08/14	18/08/14	NA	{CB3DF7AF-DFEF-442E-94A4-8D9C273FCE2C}	NA	NA	44849	58631	Small-leaved Kowhai	Yes	Yes	No	1574904.919	5183324.993	1	-43.50257776	172.6895671	Sophora	microphylla
751	44850	9/06/13	51019	River Road	Richmond	51017	Tree	Nothofagus solandri	Black Beech	None	Yes	No	No	10	1	5	Mature	3	2	Retain	0	NA	NA	NA	NA	1	NA	0	NA	NA	18/08/14	18/08/14	NA	{96735C25-E847-4B92-B43F-93EC696ABE6C}	NA	NA	44850	51017	Black Beech	Yes	No	No	1572642.911	5181342.174	1	-43.52035194	172.6614869	Nothofagus	solandri
752	44851	31/01/14	58590	Woolley Street	Avondale	58589	Shrub	Pittosporum tenuifolium	Kohuhu	None	Yes	Yes	No	3.5	0	0	Mature	3	3	Retain	0	NA	NA	NA	NA	1	NA	0	NA	NA	18/08/14	18/08/14	NA	{AC796FF6-D3CD-468A-B75B-9B75854D4835}	NA	NA	44851	58589	Kohuhu	Yes	Yes	No	1574617.908	5183089.899	1	-43.50468489	172.6860059	Pittosporum	tenuifolium
753	44853	9/06/13	51140	Medway Street	Richmond	51139	Shrub	Myrtus bullata	Ramarama	None	No	No	No	3	0	0	Semi-Mature	3	3	Retain	0	NA	NA	NA	NA	1	NA	0	NA	NA	18/08/14	18/08/14	NA	{D756A4B6-0510-476D-BC37-6F86EDA2F16B}	NA	NA	44853	51139	Ramarama	No	No	No	1572898.735	5181919.306	1	-43.5151647	172.664681	Myrtus	bullata
754	61103	NA	0	NA	NA	99139	Tree	Fraxinus ornus	Manna Ash	Protected	NA	NA	NA	0	0	0	NA	0	0	Retain	0	NA	NA	NA	NA	1	NA	0	NA	NA	18/08/14	18/08/14	CCC	{E1F46E76-DD13-4F58-BFE9-2A05A37B6C0D}	NA	NA	61103	99139	Manna Ash	NA	NA	NA	1573859.874	5183572.217	1	-43.5003159	172.676652	Fraxinus	ornus
755	44858	16/09/13	53746	Gertrude Place	Avondale	53745	Tree	Trachycarpus fortunei	Chusan Palm	None	No	No	No	3	0.25	2.5	Semi-Mature	3	3	Transplant	0	NA	NA	NA	NA	1	NA	0	NA	NA	18/08/14	18/08/14	NA	{A03CDA94-BC27-4744-9F4B-F3A8DDF28D6F}	NA	NA	44858	53745	Chusan Palm	No	No	No	1574916.253	5183394.846	1	-43.50194918	172.6897106	Trachycarpus	fortunei
756	44861	13/09/13	53514	Avonside Drive	Avondale	53512	Tree	Malus domestica	Apple	None	No	No	Yes	3.5	0.1	3.5	Mature	3	3	Retain	0	NA	NA	NA	NA	1	NA	0	NA	NA	18/08/14	18/08/14	NA	{A2208F53-6358-4573-9EEF-9AE8FC3F2356}	NA	NA	44861	53512	Apple	No	No	Yes	1574472.391	5182047.245	1	-43.51406815	172.6841569	Malus	domestica
757	44862	25/09/13	55209	Lower Styx Road	Brooklands	55207	Tree	Betula pendula	Silver Birch	None	No	No	No	13	0.4	8	Mature	3	3	Retain	0	NA	NA	NA	NA	1	NA	0	NA	NA	18/08/14	18/08/14	NA	{1C857E8C-97F7-410A-887E-11720327D1C0}	NA	NA	44862	55207	Silver Birch	No	No	No	1575403.379	5194704.577	1	-43.4001297	172.6962463	Betula	pendula
758	47662	NA	0	NA	NA	21070	Tree	Fraxinus ornus	Manna Ash	Protected	NA	NA	NA	0	0	0	NA	0	0	Retain	0	NA	NA	NA	NA	1	NA	0	NA	NA	18/08/14	18/08/14	CCC	{E4253B63-5DBD-46F4-86F9-5D5CE6D480E7}	NA	NA	47662	21070	Manna Ash	NA	NA	NA	1574715.774	5183131.882	1	-43.50431019	172.6872185	Fraxinus	ornus
759	44864	9/06/13	50954	River Road	Richmond	50952	Tree	Plagianthus regius	Ribbonwood	None	Yes	Yes	No	6	0.4	1	Semi-Mature	3	3	Retain	0	NA	NA	NA	NA	1	NA	0	NA	NA	18/08/14	18/08/14	NA	{E8FAF202-D24C-4802-8E34-3832B61D6A4C}	NA	NA	44864	50952	Ribbonwood	Yes	Yes	No	1572546.733	5180865.127	1	-43.52464379	172.6602727	Plagianthus	regius
760	44865	28/01/14	58107	Harbour Road	Brooklands	58106	Shrub	Pittosporum eugenioides	Lemonwood	None	Yes	Yes	No	4.5	0	0	Mature	2	2	Retain	0	NA	NA	NA	NA	1	NA	0	NA	NA	18/08/14	18/08/14	NA	{523D3C84-003F-47D6-95D6-13366CAC0E2D}	NA	NA	44865	58106	Lemonwood	Yes	Yes	No	1575767.19	5194847.052	1	-43.39885866	172.7007453	Pittosporum	eugenioides
761	44866	9/11/13	52490	Kingsford Street	Burwood	52489	Tree	Prumnopitys ferruginea	Miro	None	Yes	No	No	3	0.1	2.5	Mature	3	3	Retain	0	NA	NA	NA	NA	1	NA	0	NA	NA	18/08/14	18/08/14	NA	{292C0D4C-A3C5-4624-B66E-69D5B742BC34}	NA	NA	44866	52489	Miro	Yes	No	No	1573555.49	5183833.816	1	-43.49794971	172.6728997	Prumnopitys	ferruginea
762	44868	2/10/14	59713	De Ville Place	Burwood	59712	Tree	Pyrus sp	Pear	None	No	No	Yes	4	0.05	2	Mature	3	3	Retain	0	NA	NA	NA	NA	1	NA	0	NA	NA	18/08/14	18/08/14	NA	{FCA17629-EBAD-47F9-91EA-AF25AA8966DC}	NA	NA	44868	59712	Pear	No	No	Yes	1574256.362	5183482.608	1	-43.50113651	172.6815521	Pyrus
763	44869	2/03/14	58994	Culver Place	Avondale	58993	Tree	Prunus cultivar	Flowering Cherry	None	No	No	No	7	0.25	5	Mature	3	3	Retain	0	NA	NA	NA	NA	1	NA	0	NA	NA	18/08/14	18/08/14	NA	{AB7324F3-80AE-4712-B553-1ED57733865A}	NA	NA	44869	58993	Flowering Cherry	No	No	No	1576009.452	5183269.188	1	-43.50311652	172.7032275	Prunus	cultivar
764	44871	25/09/13	55488	Salecia Gardens	Brooklands	55487	Shrub	Pittosporum tenuifolium	Kohuhu	None	Yes	Yes	No	3	0	0	Mature	3	3	Retain	0	NA	NA	NA	NA	1	NA	0	NA	NA	18/08/14	18/08/14	NA	{E7B55C6A-2400-40ED-A1C6-C54314A495F1}	NA	NA	44871	55487	Kohuhu	Yes	Yes	No	1575499.592	5194622.998	1	-43.40086741	172.6974308	Pittosporum	tenuifolium
765	44875	9/10/13	52240	New Brighton Road	Burwood	52239	Shrub	Carpodetus serratus	Marble leaf	None	Yes	Yes	No	2.4	0	0	Semi-Mature	2	2	Retain	0	NA	NA	NA	NA	1	NA	0	NA	NA	18/08/14	18/08/14	NA	{775A2615-D68A-423A-BF31-5607F17BA2B7}	NA	NA	44875	52239	Marble leaf	Yes	Yes	No	1575427.797	5183572.696	1	-43.50036477	172.6960462	Carpodetus	serratus
766	44876	24/09/13	54582	Sewell Street	NA	54581	Tree	Cordyline australis	Cabbage Tree	None	Yes	Yes	No	2.5	0.2	1	Semi-Mature	3	3	Retain	0	NA	2014-006V	7/05/14	T Pow	2	NA	0	NA	NA	18/08/14	18/08/14	NA	{2F2A58E8-4330-4350-82C4-D05F6464D8A3}	NA	NA	44876	54581	Cabbage Tree	Yes	Yes	No	1573167.731	5196246.224	1	-43.38617157	172.6687141	Cordyline	australis
767	44877	31/01/14	58854	Avonside Drive	Avondale	58853	Tree	Azara microphylla	Vanilla Tree	None	No	No	No	9	0.3	6	Mature	3	3	Retain	0	NA	NA	NA	NA	1	NA	0	NA	NA	18/08/14	18/08/14	NA	{6219D6C8-F4C3-4659-8252-FC7AC46FCEA3}	NA	NA	44877	58853	Vanilla Tree	No	No	No	1574492.846	5182316.88	1	-43.51164102	172.6844226	Azara	microphylla
768	44878	29/08/13	48591	Blackridge Lane	Brooklands	48589	Tree	Sophora microphylla	Small-leaved Kowhai	None	Yes	Yes	No	5	0.25	3.5	Mature	3	3	Retain	0	NA	NA	NA	NA	1	NA	0	NA	NA	18/08/14	18/08/14	NA	{AAA1C116-E9FE-4A9C-A648-EB620214E305}	NA	NA	44878	48589	Small-leaved Kowhai	Yes	Yes	No	1575468.324	5194694.921	1	-43.40021878	172.6970479	Sophora	microphylla
769	44879	9/10/13	51823	New Brighton Road	Burwood	51822	Shrub	Pittosporum tenuifolium	Kohuhu	None	Yes	Yes	No	4	0	0	Mature	3	3	Retain	0	NA	NA	NA	NA	1	NA	0	NA	NA	18/08/14	18/08/14	NA	{7CD6AA38-445C-4A5F-9E76-47603A048311}	NA	NA	44879	51822	Kohuhu	Yes	Yes	No	1575578.897	5183569.94	1	-43.50039454	172.6979151	Pittosporum	tenuifolium
770	44881	29/08/13	48700	Cardrona Street	Avondale	48699	Shrub	Olearia paniculata	Golden Ake Ake	None	Yes	Yes	No	3	0	0	Semi-Mature	3	2	Retain	0	NA	NA	NA	NA	1	NA	0	NA	NA	18/08/14	18/08/14	NA	{6CB6311E-A696-42FA-94DA-48FB259482E3}	NA	NA	44881	48699	Golden Ake Ake	Yes	Yes	No	1574549.221	5182434.765	1	-43.51058149	172.6851256	Olearia	paniculata
771	44883	1/06/14	56848	Birchfield Avenue	Dallington	56847	Shrub	Pseudopanax lessonii	Houpara	None	No	No	No	2.5	0	0	Mature	2	2	Retain	0	NA	NA	NA	NA	1	NA	0	NA	NA	18/08/14	18/08/14	NA	{6DA6A93E-F5E1-4593-A063-99D1B18BECD0}	NA	NA	44883	56847	Houpara	Yes	Yes	No	1573909.053	5182442.656	1	-43.51048835	172.6772062	Pseudopanax	lessonii
772	44884	13/09/13	53399	Cowlishaw Street	Avonside	53398	Shrub	Citrus sp	Citrus	None	No	No	Yes	2.5	0	0	Mature	4	3	Retain	0	NA	NA	NA	NA	1	NA	0	NA	NA	18/08/14	18/08/14	NA	{3980775E-D0D4-46B4-9710-A940ADDD2BA9}	NA	NA	44884	53398	Citrus	No	No	Yes	1572790.251	5181093.795	1	-43.52259375	172.6632975	Citrus
773	44885	28/01/14	58000	Chalford Street	Brooklands	57999	Tree	Plagianthus regius	Ribbonwood	None	Yes	Yes	No	5	0.3	2.5	Mature	2	2	Retain	0	NA	NA	NA	NA	1	NA	0	NA	NA	18/08/14	18/08/14	NA	{5DA3606F-605C-4CC2-AA6B-E25B863B9E12}	NA	NA	44885	57999	Ribbonwood	Yes	Yes	No	1575713.31	5194526.045	1	-43.40174737	172.7000657	Plagianthus	regius
774	44886	16/09/13	53922	Pembroke Street	Avondale	53921	Tree	Cordyline australis	Cabbage Tree	None	Yes	Yes	No	3.5	0.2	1.5	Mature	3	3	Retain	0	NA	NA	NA	NA	1	NA	0	NA	NA	18/08/14	18/08/14	NA	{A8E3CD23-3E56-41E9-A446-7AF1EB582173}	NA	NA	44886	53921	Cabbage Tree	Yes	Yes	No	1574558.064	5182170.249	1	-43.51296353	172.6852226	Cordyline	australis
775	44887	25/09/13	55304	Anfield Street	Brooklands	55303	Tree	Cordyline australis	Cabbage Tree	None	Yes	Yes	No	3.5	0.15	3	Mature	3	3	Retain	0	NA	NA	NA	NA	1	NA	0	NA	NA	18/08/14	18/08/14	NA	{41136940-0C22-4C03-9D82-57F299B1C52A}	NA	NA	44887	55303	Cabbage Tree	Yes	Yes	No	1575396.082	5194367.227	1	-43.40316708	172.696141	Cordyline	australis
776	44889	9/05/13	50645	Wattle Drive	New Brighton	50644	Tree	Ilex sp	Holly	None	No	No	No	3.5	0.2	2.5	Mature	3	3	Retain	0	NA	NA	NA	NA	1	NA	0	NA	NA	18/08/14	18/08/14	NA	{3BDBADCF-E32B-4023-A5CA-EFD246267B43}	NA	NA	44889	50644	Holly	No	No	No	1576273.254	5183436.038	1	-43.50162259	172.706498	Ilex
777	44892	16/09/13	53626	Hulverstone Drive	Avondale	53625	Shrub	Dodonaea viscosa Purpurea	Purple Ake Ake	None	Yes	Yes	No	3.5	0	0	Mature	3	3	Retain	0	NA	NA	NA	NA	1	NA	0	NA	NA	18/08/14	18/08/14	NA	{E7030B76-AF05-4E55-ACF1-E184639C8EFD}	NA	NA	44892	53625	Purple Ake Ake	Yes	Yes	No	1575640.495	5183453.247	1	-43.50144728	172.6986718	Dodonaea	viscosa
778	44895	25/09/13	55452	Salecia Gardens	Brooklands	55451	Shrub	Pittosporum tenuifolium	Kohuhu	None	Yes	Yes	No	3	0	0	Mature	3	3	Retain	0	NA	NA	NA	NA	1	NA	0	NA	NA	18/08/14	18/08/14	NA	{B19AE62B-CEF2-44E4-8272-CB9225998E4A}	NA	NA	44895	55451	Kohuhu	Yes	Yes	No	1575561.358	5194559.802	1	-43.40143847	172.6981907	Pittosporum	tenuifolium
779	48018	NA	0	NA	NA	57970	Tree	Eucalyptus gunnii	Cider Gum	Protected	NA	NA	NA	0	0	0	NA	0	0	Retain	0	NA	NA	NA	NA	1	NA	0	NA	NA	18/08/14	18/08/14	CCC	{8B721C5E-48D2-4AD0-B518-0063F75AA188}	NA	NA	48018	57970	Cider Gum	NA	NA	NA	1575473.321	5194454.001	1	-43.40238826	172.6970988	Eucalyptus	gunnii
780	44899	30/08/13	48995	Hulverstone Drive	Avondale	48993	Tree	Phebalium squameum	Satin Wood	None	No	No	No	4	0.4	2	Semi-Mature	3	3	Retain	0	NA	NA	NA	NA	1	NA	0	NA	NA	18/08/14	18/08/14	NA	{69DD7A32-D410-45E7-8CEF-277B553B0FB5}	NA	NA	44899	48993	Satin Wood	No	No	No	1575004.239	5183366.879	1	-43.50220395	172.6907976	Phebalium	squameum
781	44901	29/08/13	48598	Blackridge Lane	Brooklands	48596	Tree	Hoheria sp	Lacebark	None	No	No	No	7	0.2	6	Mature	3	3	Retain	0	NA	NA	NA	NA	1	NA	0	NA	NA	18/08/14	18/08/14	NA	{3D12B16D-4413-4AF0-86D2-AA7DD90A511C}	NA	NA	44901	48596	Lacebark	No	No	No	1575475.252	5194685.854	1	-43.40030064	172.697133	Hoheria
782	44902	2/10/14	59812	Banks Avenue	Dallington	59810	Tree	Quercus palustris	Pin Oak	None	No	No	No	7	0.25	10	Mature	3	3	Retain	0	NA	NA	NA	NA	1	NA	0	NA	NA	18/08/14	18/08/14	NA	{8148A6FB-0549-4DF8-9119-0B75582958E1}	NA	NA	44902	59810	Pin Oak	No	No	No	1573037.154	5182146.741	1	-43.51312185	172.6664049	Quercus	palustris
783	44903	9/10/13	52028	Istana Place	Burwood	52027	Shrub	Phormium	Phormium	None	Yes	No	No	0.5	0	0	Semi-Mature	2	2	Retain	0	NA	NA	NA	NA	1	NA	0	NA	NA	18/08/14	18/08/14	NA	{9D37BD14-ABBA-4931-B19B-EA3F510760A5}	NA	NA	44903	52027	Phormium	Yes	No	No	1575119.587	5184139.827	1	-43.49524803	172.6922598	Phormium	Phormium
784	44904	9/05/13	50681	Chimera Crescent	New Brighton	50679	Tree	Nothofagus fusca	Red Beech	None	Yes	Yes	No	4.5	0.2	3	Semi-Mature	3	3	Retain	0	NA	NA	NA	NA	1	NA	0	NA	NA	18/08/14	18/08/14	NA	{3A89D366-BCD3-4464-8E68-3A731F3456B0}	NA	NA	44904	50679	Red Beech	Yes	Yes	No	1575958.166	5184098.23	1	-43.49565002	172.7026298	Nothofagus	fusca
785	44905	9/02/13	49525	Retreat Road	Avonside	49524	Tree	Dodonaea viscosa Purpurea	Purple Ake Ake	None	Yes	Yes	No	4.5	0.2	2.5	Mature	4	3	Retain	0	NA	NA	NA	NA	1	NA	0	NA	NA	18/08/14	18/08/14	NA	{C060A618-4D5B-433C-898B-35B17088B228}	NA	NA	44905	49524	Purple Ake Ake	Yes	Yes	No	1572818.976	5181206.212	1	-43.52158258	172.6636586	Dodonaea	viscosa
786	44906	2/03/14	58904	Avonside Drive	Avondale	58903	Shrub	Camellia	Camellia	None	No	No	No	4	0	0	Mature	3	3	Retain	0	NA	NA	NA	NA	1	NA	0	NA	NA	18/08/14	18/08/14	NA	{4C15F4D9-4E40-46E2-B365-CDA7DA82F880}	NA	NA	44906	58903	Camellia	No	No	No	1574424.039	5182076.082	1	-43.51380684	172.68356	Camellia	Camellia
787	44907	1/08/14	57021	Liggins Street	Burwood	57020	Tree	Robinia pseudoacacia Frisia	Golden Honey Locust	None	No	No	No	7	0.3	5	Mature	3	4	Remove	0	FEL felling; damaged	NA	NA	NA	1	NA	0	NA	NA	18/08/14	18/08/14	NA	{9E44C134-6D2E-4CB0-A1EF-9FA434961C3E}	NA	NA	44907	57020	Golden Honey Locust	No	No	No	1573783.777	5183542.004	1	-43.50058527	172.6757093	Robinia	pseudoacacia
788	44908	29/08/13	48304	Lower Styx Road	Brooklands	48303	Tree	Prunus persica	Peach	None	No	No	Yes	4	0.4	3	Semi-Mature	3	3	Retain	0	NA	NA	NA	NA	1	NA	0	NA	NA	18/08/14	18/08/14	NA	{9001EA7E-5DCC-4A69-BD79-9CA5845A3684}	NA	NA	44908	48303	Peach	No	No	Yes	1575362.225	5194842.895	1	-43.39888289	172.6957443	Prunus	persica
789	44909	25/09/13	55145	Lower Styx Road	Brooklands	55144	Tree	Plagianthus regius	Ribbonwood	None	Yes	Yes	No	4	0.3	2	Mature	2	2	Retain	0	NA	NA	NA	NA	1	NA	0	NA	NA	18/08/14	18/08/14	NA	{D4687C0D-9734-4685-8C4D-9D42B5042A66}	NA	NA	44909	55144	Ribbonwood	Yes	Yes	No	1575366.963	5194680.497	1	-43.40034533	172.6957955	Plagianthus	regius
790	44910	2/04/14	59136	Fleete Street	Dallington	59135	Tree	Pseudopanax crassifolium	Lancewood	None	Yes	Yes	No	7	0.3	3.5	Mature	3	3	Retain	0	NA	NA	NA	NA	1	NA	0	NA	NA	18/08/14	18/08/14	NA	{29F36D5F-C810-4C61-8718-3BB693E4A492}	NA	NA	44910	59135	Lancewood	Yes	Yes	No	1574036.595	5182757.956	1	-43.50765378	172.6787991	Pseudopanax	crassifolium
791	44913	16/09/13	53870	Sharlick Street	Avondale	53867	Shrub	Pittosporum tenuifolium	Kohuhu	None	Yes	Yes	No	3	0	0	Mature	2	2	Retain	0	NA	NA	NA	NA	1	NA	0	NA	NA	18/08/14	18/08/14	NA	{BA86190F-CE8C-4053-93DC-7D3B3F258DD6}	NA	NA	44913	53867	Kohuhu	Yes	Yes	No	1574506.054	5183016.275	1	-43.505344	172.6846188	Pittosporum	tenuifolium
792	44914	9/05/13	50757	Fitzgerald Avenue	Richmond	50756	Tree	Nothofagus fusca	Red Beech	None	Yes	Yes	No	10	0.25	5	Semi-Mature	3	3	Retain	0	NA	NA	NA	NA	1	NA	0	NA	NA	18/08/14	18/08/14	NA	{C6538164-0738-4BE5-9F9D-67A4B8EBB5D4}	NA	NA	44914	50756	Red Beech	Yes	Yes	No	1571809.431	5180926.232	1	-43.52406612	172.6511523	Nothofagus	fusca
793	44915	13/09/13	53584	Avonside Drive	Avondale	53583	Shrub	Myrtus bullata	Ramarama	None	No	No	No	2.5	0	0	Semi-Mature	3	3	Retain	0	NA	NA	NA	NA	1	NA	0	NA	NA	18/08/14	18/08/14	NA	{0CF3B106-E81D-4B6B-B986-39F6626F7D30}	NA	NA	44915	53583	Ramarama	No	No	No	1574487.875	5183267.437	1	-43.50308189	172.6844057	Myrtus	bullata
794	44917	9/06/13	51124	River Road	Richmond	51123	Shrub	Citrus sp	Citrus	None	No	No	Yes	1.5	0	0	Semi-Mature	3	3	Retain	0	NA	NA	NA	NA	1	NA	0	NA	NA	18/08/14	18/08/14	NA	{0193D4B0-076C-4A88-B9D8-AB668F631816}	NA	NA	44917	51123	Citrus	No	No	Yes	1572979.431	5181992.639	1	-43.51450732	172.6656831	Citrus
795	44921	2/04/14	59126	Fleete Street	Dallington	59125	Shrub	Photinia glabra	Japanese Photinia	None	No	No	No	5	0	0	Mature	3	3	Retain	0	NA	NA	NA	NA	1	NA	0	NA	NA	18/08/14	18/08/14	NA	{D7158A27-63FE-4134-985D-EC477AF1CE2C}	NA	NA	44921	59125	Japanese Photinia	No	No	No	1574093.692	5182790.875	1	-43.50735936	172.679507	Photinia	glabra
796	47663	NA	0	NA	NA	69101	Tree	Juglans regia	Common Walnut	Protected	NA	NA	NA	0	0	0	NA	0	0	Retain	0	Subdivision	NA	NA	NA	1	NA	0	NA	NA	18/08/14	18/08/14	CCC	{254B32AF-F357-43A7-BE61-113345346A27}	NA	NA	47663	69101	Common Walnut	NA	NA	NA	1572124.208	5180866.775	1	-43.52461329	172.6550444	Juglans	regia
797	50738	9/11/13	52530	Kingsford Street	Burwood	52529	Shrub	Citrus sp	Citrus	None	No	No	Yes	2	0	0	Mature	2	2	Retain	0	NA	NA	NA	NA	1	NA	0	NA	NA	18/08/14	18/08/14	NA	{6E5148DF-C824-40E3-87D8-057346AB56AC}	NA	NA	50738	52529	Citrus	No	No	Yes	1573742.243	5183992.038	1	-43.49653163	172.6752173	Citrus
798	44924	1/08/14	57001	Liggins Street	Burwood	57000	Tree	Phoenix canariensis	Canary Island Palm	None	No	No	No	5	1	4	Mature	2	2	Retain	0	NA	NA	NA	NA	1	NA	0	NA	NA	18/08/14	18/08/14	NA	{5541E497-4C19-406F-B678-37D7BF3D55E7}	NA	NA	44924	57000	Canary Island Palm	No	No	No	1574012.177	5183526.305	1	-43.5007346	172.6785337	Phoenix	canariensis
799	44926	2/03/14	58972	Avonside Drive	Avondale	58971	Tree	Malus domestica	Apple	None	No	No	Yes	5	0.15	3	Mature	3	3	Retain	0	NA	NA	NA	NA	1	NA	0	NA	NA	18/08/14	18/08/14	NA	{FA647A33-54B4-4539-A738-DEC5F825A849}	NA	NA	44926	58971	Apple	No	No	Yes	1574412.623	5182915.483	1	-43.50624836	172.6834583	Malus	domestica
800	44930	16/09/13	53724	Mervyn Drive	Avondale	53722	Tree	Nothofagus solandri	Black Beech	None	Yes	No	No	5	0.06	2	Mature	2	2	Retain	0	NA	NA	NA	NA	1	NA	0	NA	NA	18/08/14	18/08/14	NA	{E30F74C6-CF22-49B5-94E7-14832FEB6593}	NA	NA	44930	53722	Black Beech	Yes	No	No	1574927.683	5183215.726	1	-43.50356238	172.6898437	Nothofagus	solandri
801	44933	9/02/13	49832	Arncliff Street	Bexley	49831	Tree	Prunus armeniaca	Apricot	None	No	No	Yes	4	0.3	3	Semi-Mature	3	3	Retain	0	NA	NA	NA	NA	1	NA	0	NA	NA	18/08/14	18/08/14	NA	{020F3779-3228-47B3-9441-E56183AA0957}	NA	NA	44933	49831	Apricot	No	No	Yes	1577284.164	5182240.544	1	-43.51241845	172.7189527	Prunus	armeniaca
802	44934	9/09/13	51623	Port Hills Road	Hillsborough	51622	Tree	Cordyline australis	Cabbage Tree	None	Yes	Yes	No	4	0.2	1	Semi-Mature	3	3	Retain	0	NA	NA	NA	NA	1	NA	0	NA	NA	18/08/14	18/08/14	NA	{B894980A-B5E3-4569-824C-425D270E4DE5}	NA	NA	44934	51622	Cabbage Tree	Yes	Yes	No	1573585.645	5176550.328	1	-43.56353208	172.6729185	Cordyline	australis
803	44936	25/09/13	54991	Lower Styx Road	Brooklands	54990	Tree	Phoenix canariensis	Canary Island Palm	None	No	No	No	3.5	0.1	3.5	Mature	2	2	Retain	0	NA	NA	NA	NA	1	NA	0	NA	NA	18/08/14	18/08/14	NA	{A8401162-F631-4DF2-8D6B-2CA53D6ECADC}	NA	NA	44936	54990	Canary Island Palm	No	No	No	1575214.543	5192985.586	1	-43.41560183	172.6938364	Phoenix	canariensis
804	44938	31/01/14	58792	Rebecca Avenue	Burwood	58791	Shrub	Pittosporum tenuifolium	Kohuhu	None	Yes	Yes	No	3.5	0	0	Mature	2	2	Retain	0	NA	NA	NA	NA	1	NA	0	NA	NA	18/08/14	18/08/14	NA	{1EE3DD67-6AD7-422D-B2E1-3C994F720050}	NA	NA	44938	58791	Kohuhu	Yes	Yes	No	1575629.578	5184042.075	1	-43.49614501	172.6985631	Pittosporum	tenuifolium
805	44940	31/01/14	58862	Avonside Drive	Avondale	58861	Tree	Cordyline australis	Cabbage Tree	None	Yes	Yes	No	3.5	0.2	1.5	Juvenile	3	3	Retain	0	NA	NA	NA	NA	1	NA	0	NA	NA	18/08/14	18/08/14	NA	{EF4601E2-B766-43CD-9FBB-0E184AB95155}	NA	NA	44940	58861	Cabbage Tree	Yes	Yes	No	1574442.818	5182234.351	1	-43.51238241	172.6837998	Cordyline	australis
806	44945	9/12/13	53164	Galbraith Avenue	Avonside	53163	Shrub	Phormium	Phormium	None	Yes	No	No	2.5	0	0	Mature	3	2	Retain	0	NA	NA	NA	NA	1	NA	0	NA	NA	18/08/14	18/08/14	NA	{3C86E778-A017-401E-8690-EF1A66DADE31}	NA	NA	44945	53163	Phormium	Yes	No	No	1573246.265	5181648.67	1	-43.51761406	172.6689675	Phormium	Phormium
807	44947	31/01/14	58746	Schumacher Place	Burwood	58745	Shrub	Pittosporum tenuifolium	Kohuhu	None	Yes	Yes	No	3.5	0	0	Mature	3	3	Retain	0	X3	NA	NA	NA	1	NA	0	NA	NA	18/08/14	18/08/14	NA	{94FD9F4F-C8AB-423A-A43B-B55437645E73}	NA	NA	44947	58745	Kohuhu	Yes	Yes	No	1575721.466	5184290.279	1	-43.49391312	172.6997107	Pittosporum	tenuifolium
808	44948	28/01/14	58049	Chalford Street	Brooklands	58048	Shrub	Pittosporum eugenioides	Lemonwood	None	Yes	Yes	No	3	0	0	Mature	4	3	Remove	0	FEL felling; damaged	NA	NA	NA	1	NA	0	NA	NA	18/08/14	18/08/14	NA	{C8D84B9E-CA86-4BC0-9403-B804E90EE564}	NA	NA	44948	58048	Lemonwood	Yes	Yes	No	1575771.487	5194532.502	1	-43.40169111	172.7007844	Pittosporum	eugenioides
809	44953	9/10/13	51795	Morgans Valley	Heathcote Valley	51794	Shrub	Pittosporum tenuifolium	Kohuhu	None	Yes	Yes	No	2	0	0	Mature	2	2	Retain	0	NA	NA	NA	NA	1	NA	0	NA	NA	18/08/14	18/08/14	NA	{F71DDBCA-EA8F-4713-AFB9-28B4035811DD}	NA	NA	44953	51794	Kohuhu	Yes	Yes	No	1577114.204	5174735.64	1	-43.57998832	172.7165335	Pittosporum	tenuifolium
810	44954	28/01/14	58069	Nirvana Street	Brooklands	58068	Tree	Malus domestica	Apple	None	No	No	Yes	4	0.1	3	Mature	2	2	Retain	0	NA	NA	NA	NA	1	NA	0	NA	NA	18/08/14	18/08/14	NA	{797E518E-F692-4911-B937-C2188E8CBC01}	NA	NA	44954	58068	Apple	No	No	Yes	1575750.666	5194584.152	1	-43.40122536	172.7005296	Malus	domestica
811	44956	30/01/14	58417	Priory Close	Burwood	58416	Shrub	Pittosporum eugenioides	Lemonwood	None	Yes	Yes	No	5	0	0	Mature	2	2	Retain	0	NA	NA	NA	NA	1	NA	0	NA	NA	18/08/14	18/08/14	NA	{1146F10F-12FC-438B-8439-9C00D8230C6D}	NA	NA	44956	58416	Lemonwood	Yes	Yes	No	1575029.752	5183674.848	1	-43.49943179	172.6911274	Pittosporum	eugenioides
812	44957	25/09/13	55206	Lower Styx Road	Brooklands	55205	Shrub	Pittosporum tenuifolium Irene Paterson	Kohuhu	None	Yes	Yes	No	3	0	0	Mature	2	2	Retain	0	NA	NA	NA	NA	1	NA	0	NA	NA	18/08/14	18/08/14	NA	{4C45D15A-3DD5-43A4-B3C3-2252B50737B3}	NA	NA	44957	55205	Kohuhu	Yes	Yes	No	1575399.921	5194688.044	1	-43.40027846	172.6962029	Pittosporum	tenuifolium
813	44959	9/05/13	50631	Waygreen Avenue	New Brighton	50630	Tree	Nothofagus fusca	Red Beech	None	Yes	Yes	No	7	0.2	3.5	Semi-Mature	3	3	Retain	0	NA	NA	NA	NA	1	NA	0	NA	NA	18/08/14	18/08/14	NA	{59C5EC75-838D-4C85-8103-40DF4A1DAB3E}	NA	NA	44959	50630	Red Beech	Yes	Yes	No	1576161.867	5183492.353	1	-43.50111198	172.7051227	Nothofagus	fusca
814	44960	25/09/13	55514	Salecia Gardens	Brooklands	55513	Tree	Hoheria angustifolia	Narrow-leaved Lacebark	None	Yes	Yes	No	3	0.1	1.5	Semi-Mature	3	3	Retain	0	NA	NA	NA	NA	1	NA	0	NA	NA	18/08/14	18/08/14	NA	{BB3EA52C-B373-470A-91BD-B974F5E24C81}	NA	NA	44960	55513	Narrow-leaved Lacebark	Yes	Yes	No	1575501.891	5194633.124	1	-43.40077631	172.6974596	Hoheria	angustifolia
815	44961	16/09/13	53890	Niven Street	Avondale	53889	Shrub	Pittosporum eugenioides Variegata	Variegated Lemonwood	None	Yes	Yes	No	3.5	0	0	Mature	3	3	Retain	0	NA	NA	NA	NA	1	NA	0	NA	NA	18/08/14	18/08/14	NA	{A0A40B8C-59D9-4661-ACE8-D175B724D40F}	NA	NA	44961	53889	Variegated Lemonwood	Yes	Yes	No	1574548.562	5182826.621	1	-43.50705313	172.6851357	Pittosporum	eugenioides
816	44964	1/08/14	57099	Ulm Place	Burwood	57098	Tree	Malus domestica	Apple	None	No	No	Yes	6	0.15	5	Mature	3	3	Retain	0	NA	NA	NA	NA	1	NA	0	NA	NA	18/08/14	18/08/14	NA	{2EB0D975-0C6C-46CE-92A9-56B790503F69}	NA	NA	44964	57098	Apple	No	No	Yes	1574148.482	5183163.77	1	-43.50400365	172.6802025	Malus	domestica
817	44965	16/09/13	53822	Woolley Street	Avondale	53821	Shrub	Pittosporum tenuifolium	Kohuhu	None	Yes	Yes	No	3.5	0	0	Mature	3	3	Retain	0	NA	NA	NA	NA	1	NA	0	NA	NA	18/08/14	18/08/14	NA	{774EB60F-CF2D-488E-8563-CAFF87B163FB}	NA	NA	44965	53821	Kohuhu	Yes	Yes	No	1574587.05	5183094.786	1	-43.50463984	172.6856244	Pittosporum	tenuifolium
818	44966	31/01/14	58624	Niven Street	Avondale	58623	Shrub	Myrtus bullata	Ramarama	None	No	No	No	3.7	0	0	Mature	3	3	Retain	0	NA	NA	NA	NA	1	NA	0	NA	NA	18/08/14	18/08/14	NA	{14DC3992-841A-43FE-A666-92701E8CFC09}	NA	NA	44966	58623	Ramarama	No	No	No	1574534.929	5182752.42	1	-43.50772079	172.6849636	Myrtus	bullata
819	44970	23/09/13	54124	Velsheda Place	Bexley	54123	Shrub	Pittosporum tenuifolium	Kohuhu	None	Yes	Yes	No	3	0	0	Mature	3	3	Retain	0	NA	NA	NA	NA	1	NA	0	NA	NA	18/08/14	18/08/14	NA	{B0EE4390-3E15-484F-9008-7668B85ED31F}	NA	NA	44970	54123	Kohuhu	Yes	Yes	No	1577687.382	5181779.527	1	-43.51658168	172.7239223	Pittosporum	tenuifolium
820	44972	9/10/13	51997	Amber Grove	Burwood	51983	Tree	Liquidambar styraciflua Worpleston	Worplesdon Sweat Gum	None	No	No	No	5	0.15	2.5	Semi-Mature	3	2	Retain	0	NA	NA	NA	NA	1	NA	0	NA	NA	18/08/14	18/08/14	NA	{44B4E2FC-89C1-48D7-B130-5C26C2EC056E}	NA	NA	44972	51983	Worplesdon Sweat Gum	No	No	No	1575401.982	5183801.516	1	-43.49830359	172.6957373	Liquidambar	styraciflua
821	44975	29/01/14	58359	Stour Drive	Burwood	58358	Tree	Cercis siliquastrum	Judas Tree	None	No	No	No	5	0.1	4	Mature	3	3	Retain	0	NA	NA	NA	NA	1	NA	0	NA	NA	18/08/14	18/08/14	NA	{47CBD1A0-24BB-4BF5-BE80-476B43AC9869}	NA	NA	44975	58358	Judas Tree	No	No	No	1575132.601	5183687.605	1	-43.49932035	172.6924001	Cercis	siliquastrum
822	48021	NA	0	NA	NA	45352	Tree	Ulmus parvifolia	Chinese Elm	Protected	NA	NA	NA	0	0	0	NA	0	0	Retain	0	NA	NA	NA	NA	1	NA	0	NA	NA	18/08/14	18/08/14	CCC	{6499D7A6-C640-4B05-A4AF-BB1A14B61F24}	NA	NA	48021	45352	Chinese Elm	NA	NA	NA	1577625.827	5182247.103	1	-43.51236971	172.7231799	Ulmus	parvifolia
823	44976	25/09/13	55172	Lower Styx Road	Brooklands	55171	Tree	Betula pendula	Silver Birch	None	No	No	No	6	0.2	4	Mature	2	2	Retain	0	NA	NA	NA	NA	1	NA	0	NA	NA	18/08/14	18/08/14	NA	{FBF696A7-53DF-4B15-8EE6-807E3BEAA4BC}	NA	NA	44976	55171	Silver Birch	No	No	No	1575376.84	5194672.06	1	-43.40042163	172.6959171	Betula	pendula
824	44977	1/07/14	56897	Queensbury Street	Burwood	56896	Shrub	Phormium	Phormium	None	Yes	No	No	2	0	0	Mature	2	2	Retain	0	NA	NA	NA	NA	1	NA	0	NA	NA	18/08/14	18/08/14	NA	{A76A57AE-1318-4549-A67A-A01B6695EDF5}	NA	NA	44977	56896	Phormium	Yes	No	No	1573864.307	5183440.446	1	-43.50150254	172.6767005	Phormium	Phormium
825	44979	1/08/14	56989	Liggins Street	Burwood	56988	Tree	Dodonaea viscosa Purpurea	Purple Ake Ake	None	Yes	Yes	No	4	0.06	1	Mature	2	2	Retain	0	NA	NA	NA	NA	1	NA	0	NA	NA	18/08/14	18/08/14	NA	{1B0662A1-22E5-4C59-B9A2-E40175E0DC08}	NA	NA	44979	56988	Purple Ake Ake	Yes	Yes	No	1574020.673	5183572.148	1	-43.50032212	172.678641	Dodonaea	viscosa
826	44980	12/06/13	55966	Askeaton Drive	Kaiapoi	55965	Tree	Eucalyptus sp	Gum	None	No	No	No	6	0.2	3	Mature	2	2	Retain	0	NA	2014-006V	7/05/14	T Pow	2	NA	0	NA	NA	18/08/14	18/08/14	NA	{691E5B23-44DD-4294-97E9-3E574C4B74F8}	NA	NA	44980	55965	Gum	No	No	No	1573593.46	5196371.994	1	-43.38505419	172.6739763	Eucalyptus
827	47664	NA	0	NA	NA	81603	Tree	Aesculus hippocastanum	Horse Chestnut	Protected	NA	NA	NA	0	0	0	NA	0	0	Retain	0	NA	NA	NA	NA	1	NA	0	NA	NA	18/08/14	18/08/14	CCC	{35A4B16A-060A-4C66-9831-B2BE640E7C57}	NA	NA	47664	81603	Horse Chestnut	NA	NA	NA	1574392.602	5182566.422	1	-43.50939068	172.6831942	Aesculus	hippocastanum
828	44985	1/06/14	56832	Ferner Street	Dallington	56831	Tree	Prunus armeniaca	Apricot	None	No	No	Yes	5	0.2	4	Mature	2	2	Retain	0	NA	NA	NA	NA	1	NA	0	NA	NA	18/08/14	18/08/14	NA	{61CE3594-6A51-4D69-9C94-90B429540274}	NA	NA	44985	56831	Apricot	No	No	Yes	1573975.202	5182265.078	1	-43.5120896	172.678016	Prunus	armeniaca
829	44988	13/09/13	53421	Cowlishaw Street	Avonside	53420	Shrub	Pittosporum tenuifolium	Kohuhu	None	Yes	Yes	No	3.5	0	0	Mature	3	3	Retain	0	NA	NA	NA	NA	1	NA	0	NA	NA	18/08/14	18/08/14	NA	{A15B649C-9923-455B-A5B3-2AA11DAF343B}	NA	NA	44988	53420	Kohuhu	Yes	Yes	No	1572733.654	5181035.786	1	-43.52311401	172.6625943	Pittosporum	tenuifolium
830	44989	9/11/13	52430	Kingsford Street	Burwood	52429	Shrub	Pittosporum eugenioides	Lemonwood	None	Yes	Yes	No	3	0	0	Mature	2	2	Retain	0	NA	NA	NA	NA	1	NA	0	NA	NA	18/08/14	18/08/14	NA	{37E50639-AF47-4138-AAA1-AD3FDA2E45E5}	NA	NA	44989	52429	Lemonwood	Yes	Yes	No	1573628.084	5183279.693	1	-43.50294168	172.6737708	Pittosporum	eugenioides
831	44991	13/09/13	53418	Cowlishaw Street	Avonside	53417	Tree	Other	Other	None	NA	NA	NA	10	0.4	3	Mature	3	3	Retain	0	NA	NA	NA	NA	1	NA	0	NA	NA	18/08/14	18/08/14	NA	{B5F50A2D-774F-4D67-803F-999D02B8F72E}	NA	NA	44991	53417	Other	NA	NA	NA	1572749.598	5181035.966	1	-43.52311296	172.6627916	Other	Other
832	44992	9/11/13	52722	Mundys Rd	Burwood	52721	Shrub	Pittosporum tenuifolium	Kohuhu	None	Yes	Yes	No	4	0	0	Mature	2	2	Retain	0	NA	NA	NA	NA	1	NA	0	NA	NA	18/08/14	18/08/14	NA	{66473389-50E0-42F7-B2D0-2545274683D9}	NA	NA	44992	52721	Kohuhu	Yes	Yes	No	1573953.537	5182817.671	1	-43.50711321	172.6777745	Pittosporum	tenuifolium
833	44996	29/08/13	48604	Blackridge Lane	Brooklands	48603	Shrub	Pittosporum eugenioides	Lemonwood	None	Yes	Yes	No	4.5	0	0	Mature	3	3	Retain	0	NA	NA	NA	NA	1	NA	0	NA	NA	18/08/14	18/08/14	NA	{8D7EE084-CB0F-49BB-9415-E9A6986B5DA5}	NA	NA	44996	48603	Lemonwood	Yes	Yes	No	1575476.751	5194676.928	1	-43.40038107	172.6971511	Pittosporum	eugenioides
834	44998	16/09/13	53828	Sharlick Street	Avondale	53827	Shrub	Pittosporum eugenioides	Lemonwood	None	Yes	Yes	No	2.5	0	0	Semi-Mature	2	2	Retain	0	NA	NA	NA	NA	1	NA	0	NA	NA	18/08/14	18/08/14	NA	{447EB821-99D5-45B0-AFC1-214E70F33523}	NA	NA	44998	53827	Lemonwood	Yes	Yes	No	1574565.431	5183000.143	1	-43.50549128	172.6853525	Pittosporum	eugenioides
835	45001	1/08/14	56965	Jean Batten Place	Burwood	56964	Tree	Schinus molle	Pepper Tree	None	No	No	No	5	0.4	5	Mature	2	2	Retain	0	NA	NA	NA	NA	1	NA	0	NA	NA	18/08/14	18/08/14	NA	{5E1BD4FD-D1F7-421F-9F1E-FC19762E8693}	NA	NA	45001	56964	Pepper Tree	No	No	No	1573969.829	5183722.588	1	-43.49896577	172.6780193	Schinus	molle
836	45003	9/06/13	50825	Fitzgerald Avenue	Richmond	50823	Tree	Plagianthus regius	Ribbonwood	None	Yes	Yes	No	8	0.6	4	Semi-Mature	2	2	Retain	0	NA	NA	NA	NA	1	NA	0	NA	NA	18/08/14	18/08/14	NA	{C09F7876-FF90-46A7-A400-664AC3269EDE}	NA	NA	45003	50823	Ribbonwood	Yes	Yes	No	1571870.481	5180771.304	1	-43.52546341	172.6518997	Plagianthus	regius
837	45004	29/08/13	48351	Lower Styx Road	Brooklands	48349	Shrub	Pittosporum crassifolium	Karo	None	Yes	No	No	3	0	0	Mature	5	3	Retain	0	NA	NA	NA	NA	1	NA	0	NA	NA	18/08/14	18/08/14	NA	{582E700C-9BBA-488B-AE0D-35FF9196FD5F}	NA	NA	45004	48349	Karo	Yes	No	No	1575421.633	5194870.604	1	-43.39863534	172.6964792	Pittosporum	crassifolium
838	45006	29/08/13	48336	Lower Styx Road	Brooklands	48335	Tree	Plagianthus regius	Ribbonwood	None	Yes	Yes	No	5	0.2	1	Semi-Mature	4	4	Retain	0	NA	NA	NA	NA	1	NA	0	NA	NA	18/08/14	18/08/14	NA	{83E2A97A-8090-4D39-842A-BD6694B3DA15}	NA	NA	45006	48335	Ribbonwood	Yes	Yes	No	1575404.569	5194846.073	1	-43.39885566	172.6962674	Plagianthus	regius
839	51269	16/04/14	66125	Rebecca Avenue	Burwood	66124	Shrub	Camellia	Camellia	None	No	No	No	3.5	0	0	Mature	3	3	Retain	0	NA	NA	NA	NA	1	NA	0	NA	NA	18/08/14	18/08/14	NA	{32379259-5B83-40BB-934B-CAE730F3F003}	NA	NA	51269	66124	Camellia	No	No	No	1575571.967	5184210.628	1	-43.49462545	172.6978582	Camellia	Camellia
840	45008	9/09/13	51629	Clifton Terrace	Clifton	51627	Shrub	Pittosporum tenuifolium	Kohuhu	None	Yes	Yes	No	4.5	0	0	Mature	3	3	Retain	0	NA	NA	NA	NA	1	NA	0	NA	NA	18/08/14	18/08/14	NA	{E211A78C-B1FE-42AF-89B8-92A6511BF0C4}	NA	NA	45008	51627	Kohuhu	Yes	Yes	No	1580120.45	5176352.593	1	-43.56551534	172.7538272	Pittosporum	tenuifolium
841	45011	9/05/13	50659	Atlantis Street	New Brighton	50658	Shrub	Cupressus sempervirens	Italian Cypress	None	No	No	No	4	0	0	Mature	3	3	Retain	0	NA	NA	NA	NA	1	NA	0	NA	NA	18/08/14	18/08/14	NA	{071862CB-E7F3-49EA-9E8C-79ACAC217637}	NA	NA	45011	50658	Italian Cypress	No	No	No	1576202.724	5183834.329	1	-43.49803406	172.705643	Cupressus	sempervirens
842	45013	25/09/13	55232	Harbour Road	Brooklands	55231	Tree	Sorbus sp	Rowan	None	No	No	No	6	0.15	2	Mature	2	2	Retain	0	NA	NA	NA	NA	1	NA	0	NA	NA	18/08/14	18/08/14	NA	{BD99CCA4-47F7-41EE-B470-229B1E2B55EC}	NA	NA	45013	55231	Rowan	No	No	No	1575334.286	5194808.888	1	-43.39918819	172.6953978	Sorbus
843	45015	9/12/13	53080	Dallington Terrace	Dallington	53079	Shrub	Pseudopanax sp	Finger	None	No	No	No	2.5	0	0	Mature	2	2	Retain	0	NA	2014-001V	7/05/14	T Pow	2	NA	0	NA	NA	18/08/14	18/08/14	NA	{ACFB1CC6-35D4-445D-BCC2-991E81C7181F}	NA	NA	45015	53079	Finger	No	No	No	1573516.24	5181612.651	1	-43.517948	172.6723061	Pseudopanax
844	45019	23/09/13	54408	Terrelle Street	New Brighton	54406	Tree	Betula pendula	Silver Birch	None	No	No	No	6.5	0.06	1.5	Mature	2	2	Retain	0	NA	NA	NA	NA	1	NA	0	NA	NA	18/08/14	18/08/14	NA	{88B33F50-747C-48EB-AB93-D83F04A4F62D}	NA	NA	45019	54406	Silver Birch	No	No	No	1576361.062	5183763.7	1	-43.49867505	172.7075984	Betula	pendula
845	45023	9/12/13	53188	Avonside Drive	Avonside	53187	Shrub	Acca sellowiana	Feijoa	None	No	No	Yes	5	0	0	Mature	2	2	Retain	0	NA	NA	NA	NA	1	NA	0	NA	NA	18/08/14	18/08/14	NA	{A81B6D43-E8F9-407F-BEC4-C3C8B88A3E43}	NA	NA	45023	53187	Feijoa	No	No	Yes	1572956.405	5181451.819	1	-43.51937609	172.6653713	Acca	sellowiana
846	45024	31/01/14	58832	Avonside Drive	Avondale	58831	Tree	Fraxinus oxycarpa Raywoodii	Claret Ash	None	No	No	No	9	0.25	7	Mature	3	3	Retain	0	NA	NA	NA	NA	1	NA	0	NA	NA	18/08/14	18/08/14	NA	{DAF666B1-0BCE-4CC6-B508-C5E090D68800}	NA	NA	45024	58831	Claret Ash	No	No	No	1574455.151	5182319.198	1	-43.51161886	172.6839564	Fraxinus	oxycarpa
847	45028	26/09/13	55809	Queensbury Street	Burwood	55806	Tree	Plagianthus regius	Ribbonwood	None	Yes	Yes	No	7	0.25	4.5	Mature	3	3	Retain	0	NA	NA	NA	NA	1	NA	0	NA	NA	18/08/14	18/08/14	NA	{8959DB9F-5D1B-4DA0-876F-125097546534}	NA	NA	45028	55806	Ribbonwood	Yes	Yes	No	1573837.374	5183616.336	1	-43.49991785	172.6763758	Plagianthus	regius
848	45029	29/08/13	48442	Salecia Gardens	Brooklands	48441	Shrub	Griselinia littoralis	Broadleaf	None	Yes	Yes	No	3	0	0	Semi-Mature	3	3	Retain	0	NA	NA	NA	NA	1	NA	0	NA	NA	18/08/14	18/08/14	NA	{10568CFE-8984-438A-B27A-B4A111A1BBC4}	NA	NA	45029	48441	Broadleaf	Yes	Yes	No	1575592.107	5194742.132	1	-43.39979771	172.6985786	Griselinia	littoralis
849	45030	9/05/13	50502	Mermaid Place	Southshore	50499	Tree	Pseudopanax sp	Lancewood	None	No	No	No	6	0.5	3	Semi-Mature	2	2	Retain	0	NA	NA	NA	NA	1	NA	0	NA	NA	18/08/14	18/08/14	NA	{92D4A2AA-033F-45D0-8314-9D95202BEED0}	NA	NA	45030	50499	Lancewood	Yes	Yes	No	1579656.661	5177391.543	1	-43.55614801	172.7481232	Pseudopanax
850	45031	9/09/13	51631	Clifton Terrace	Clifton	51630	Tree	Cordyline australis	Cabbage Tree	None	Yes	Yes	No	5	0.4	2	Mature	3	3	Retain	0	NA	NA	NA	NA	1	NA	0	NA	NA	18/08/14	18/08/14	NA	{EB52DD66-6757-4FCB-89B8-78E64346424F}	NA	NA	45031	51630	Cabbage Tree	Yes	Yes	No	1580140.113	5176335.091	1	-43.56567346	172.75407	Cordyline	australis
851	45035	9/11/13	52420	Kingsford Street	Burwood	52419	Shrub	Corynocarpus laevigatus	Karaka	None	Yes	No	No	3	0	0	Mature	3	3	Retain	0	NA	NA	NA	NA	1	NA	0	NA	NA	18/08/14	18/08/14	NA	{9FBF3FB1-918C-42B5-AB5F-A69B328F9B70}	NA	NA	45035	52419	Karaka	Yes	No	No	1573626.975	5183268.278	1	-43.50304443	172.6737565	Corynocarpus	laevigatus
852	45036	26/09/13	55741	Fleete Street	Dallington	55740	Shrub	Other	Other	None	NA	NA	NA	4	0	0	Mature	3	3	Retain	0	NA	NA	NA	NA	1	NA	0	NA	NA	18/08/14	18/08/14	NA	{DD494C6E-3F0C-4D62-810E-BC95DBA3509F}	NA	NA	45036	55740	Other	NA	NA	NA	1574068.982	5182382.094	1	-43.51103923	172.6791818	Other	Other
853	45038	28/01/14	58149	Salecia Gardens	Brooklands	58148	Tree	Prunus persica	Peach	None	No	No	Yes	2.5	0.03	2	Mature	2	2	Retain	0	NA	NA	NA	NA	1	NA	0	NA	NA	18/08/14	18/08/14	NA	{019E905C-9BA2-4733-A601-61AE6492CFE6}	NA	NA	45038	58148	Peach	No	No	Yes	1575593.136	5194589.881	1	-43.40116867	172.6985845	Prunus	persica
854	45043	9/09/13	51708	Morgans Valley	Heathcote Valley	51707	Shrub	Olearia paniculata	Golden Ake Ake	None	Yes	Yes	No	2	0	0	Semi-Mature	3	3	Retain	0	NA	NA	NA	NA	1	NA	0	NA	NA	18/08/14	18/08/14	NA	{103F9971-C0AE-42BE-B88D-860E4595A3CE}	NA	NA	45043	51707	Golden Ake Ake	Yes	Yes	No	1577089.118	5174645.726	1	-43.58079714	172.716219	Olearia	paniculata
855	45046	9/10/13	52236	New Brighton Road	Burwood	52235	Shrub	Myrtus bullata	Ramarama	None	No	No	No	2.5	0	0	Mature	2	2	Retain	0	NA	NA	NA	NA	1	NA	0	NA	NA	18/08/14	18/08/14	NA	{A5ECC99E-D495-4AA2-9AE7-6D58F33B23D8}	NA	NA	45046	52235	Ramarama	No	No	No	1575428.457	5183569.997	1	-43.5003891	172.6960543	Myrtus	bullata
856	45047	17/09/13	54034	Waitaki Street	Bexley	54033	Tree	Prunus cerasifera Nigra	Purple-leaf Cherry Plum	None	No	No	No	5	0.05	2	Mature	2	2	Retain	0	NA	NA	NA	NA	1	NA	0	NA	NA	18/08/14	18/08/14	NA	{14A0B1BB-364E-4069-A07D-2E86BCEE0F09}	NA	NA	45047	54033	Purple-leaf Cherry Plum	No	No	No	1577319.129	5182279.849	1	-43.5120656	172.7193869	Prunus	cerasifera
857	45050	9/09/13	51490	Avoca Valley Road	Heathcote Valley	51489	Tree	Prunus cerasifera Nigra	Purple-leaf Cherry Plum	None	No	No	No	5.5	0.2	3	Semi-Mature	3	3	Retain	0	NA	NA	NA	NA	1	NA	0	NA	NA	18/08/14	18/08/14	NA	{01928A89-4FB2-480B-9DF6-3FB08140BB07}	NA	NA	45050	51489	Purple-leaf Cherry Plum	No	No	No	1574287.269	5175107.89	1	-43.5765444	172.6815378	Prunus	cerasifera
858	45051	28/08/13	48168	Harbour Road	Brooklands	48167	Shrub	Pittosporum tenuifolium	Kohuhu	None	Yes	Yes	No	4	0	0	Mature	2	2	Retain	0	NA	NA	NA	NA	1	NA	0	NA	NA	18/08/14	18/08/14	NA	{9D68EBB9-95E5-4B07-BD54-F3455F366C0A}	NA	NA	45051	48167	Kohuhu	Yes	Yes	No	1575292.632	5194807.788	1	-43.39919671	172.6948834	Pittosporum	tenuifolium
859	45052	13/09/13	53515	Avonside Drive	Avondale	53513	Shrub	Pittosporum tenuifolium	Kohuhu	None	Yes	Yes	No	3.5	0	0	Mature	2	2	Retain	0	NA	NA	NA	NA	1	NA	0	NA	NA	18/08/14	18/08/14	NA	{0F1573A7-8A3C-4EA4-850A-8A150D7D50EA}	NA	NA	45052	53513	Kohuhu	Yes	Yes	No	1574471.351	5182036.959	1	-43.51416073	172.6841435	Pittosporum	tenuifolium
860	45058	9/11/13	52618	Melody Lane	Burwood	52617	Tree	Cordyline australis	Cabbage Tree	None	Yes	Yes	No	6	0.2	1.5	Mature	2	2	Retain	0	NA	NA	NA	NA	1	NA	0	NA	NA	18/08/14	18/08/14	NA	{751A62E4-D617-42E0-AD78-F79EF8CAEACD}	NA	NA	45058	52617	Cabbage Tree	Yes	Yes	No	1573866.005	5183969.969	1	-43.49673468	172.676747	Cordyline	australis
861	45060	26/09/13	55798	Jean Batten Place	Burwood	55797	Tree	Cordyline australis	Cabbage Tree	None	Yes	Yes	No	4.5	0.2	1.5	Mature	3	3	Retain	0	NA	NA	NA	NA	1	NA	0	NA	NA	18/08/14	18/08/14	NA	{01BED96F-B981-4912-9B78-634476104B87}	NA	NA	45060	55797	Cabbage Tree	Yes	Yes	No	1573945.897	5183808.154	1	-43.49819448	172.6777274	Cordyline	australis
862	45062	9/09/13	51733	Morgans Valley	Heathcote Valley	51732	Shrub	Dodonaea viscosa Purpurea	Purple Ake Ake	None	Yes	Yes	No	1	0	0	Juvenile	3	3	Retain	0	NA	NA	NA	NA	1	NA	0	NA	NA	18/08/14	18/08/14	NA	{0BC16319-5670-4AF2-88D7-FF1514D8D6F2}	NA	NA	45062	51732	Purple Ake Ake	Yes	Yes	No	1577108.99	5174635.93	1	-43.58088595	172.7164647	Dodonaea	viscosa
863	45066	24/09/13	54575	Sewell Street	NA	54573	Shrub	Pittosporum tenuifolium	Kohuhu	None	Yes	Yes	No	3	0	0	Mature	2	2	Retain	0	NA	2014-006V	7/05/14	T Pow	2	NA	0	NA	NA	18/08/14	18/08/14	NA	{B0C7F9D8-0D42-4F17-A029-4C62651CE41B}	NA	NA	45066	54573	Kohuhu	Yes	Yes	No	1573088.571	5196257.98	1	-43.38606288	172.6677374	Pittosporum	tenuifolium
864	45067	29/01/14	58295	Fleete Street	Burwood	58294	Tree	Cordyline australis	Cabbage Tree	None	Yes	Yes	No	6	0.3	2	Mature	3	4	Remove	0	FEL felling; dying	NA	NA	NA	1	NA	0	NA	NA	18/08/14	18/08/14	NA	{D386F977-9F2D-451B-ACB8-A57F91B2AE98}	NA	NA	45067	58294	Cabbage Tree	Yes	Yes	No	1574073.928	5182858.718	1	-43.50674781	172.6792657	Cordyline	australis
865	48023	NA	0	NA	NA	21083	Tree	Fraxinus ornus	Manna Ash	Protected	NA	NA	NA	0	0	0	NA	0	0	Retain	0	NA	NA	NA	NA	1	NA	0	NA	NA	18/08/14	18/08/14	CCC	{E35FF824-E256-4CD0-BEFB-AB9A877E5BFB}	NA	NA	48023	21083	Manna Ash	NA	NA	NA	1574677.795	5182880.992	1	-43.50656795	172.686737	Fraxinus	ornus
866	45068	9/09/13	51403	Avoca Valley Road	Heathcote Valley	51402	Shrub	Pittosporum tenuifolium	Kohuhu	None	Yes	Yes	No	2.5	0	0	Semi-Mature	3	3	Retain	0	NA	NA	NA	NA	1	NA	0	NA	NA	18/08/14	18/08/14	NA	{DCB47D75-B958-47E9-9D1A-4402DE3DC507}	NA	NA	45068	51402	Kohuhu	Yes	Yes	No	1574345.396	5175108.092	1	-43.57654458	172.6822577	Pittosporum	tenuifolium
867	45071	25/09/13	55416	Nirvana Street	Brooklands	55414	Tree	Pseudopanax crassifolium	Lancewood	None	Yes	Yes	No	3.5	0.1	1	Mature	3	3	Retain	0	NA	NA	NA	NA	1	NA	0	NA	NA	18/08/14	18/08/14	NA	{B1639F59-1FC7-46AE-B29A-D8D9ECA1DF07}	NA	NA	45071	55414	Lancewood	Yes	Yes	No	1575809.233	5194789.384	1	-43.39937928	172.7012619	Pseudopanax	crassifolium
868	45073	9/10/13	52202	New Brighton Road	Burwood	52201	Tree	Acacia sp	Wattle	None	No	No	No	5	0.3	3	Mature	5	3	Remove	0	FEL felling	NA	NA	NA	1	NA	0	NA	NA	18/08/14	18/08/14	NA	{CD3C6E17-F901-4390-B551-F83E20C831F0}	NA	NA	45073	52201	Wattle	No	No	No	1575201.557	5183554.519	1	-43.50052097	172.6932469	Acacia
869	45075	9/05/13	50355	Hilton Street	NA	50354	Tree	Hoheria populnea	Houhere	None	Yes	No	No	6	1	3	Mature	2	3	Retain	0	NA	2014-004V	7/05/14	T Pow	2	NA	0	NA	NA	18/08/14	18/08/14	NA	{52BCE1B0-D763-4602-AF0A-C1EDC614ED8C}	NA	NA	45075	50354	Houhere	Yes	No	No	1571966.808	5196792.565	1	-43.38120823	172.6539154	Hoheria	populnea
870	45076	9/10/13	51986	Amber Grove	Burwood	51985	Tree	Cordyline australis	Cabbage Tree	None	Yes	Yes	No	1.8	0.04	0.5	Juvenile	2	2	Retain	0	NA	NA	NA	NA	1	NA	0	NA	NA	18/08/14	18/08/14	NA	{5F5B47E7-1629-4CC2-9375-40459C113D66}	NA	NA	45076	51985	Cabbage Tree	Yes	Yes	No	1575402.962	5183800.546	1	-43.49831236	172.6957493	Cordyline	australis
871	45079	9/02/13	49647	Birch Street	Bexley	49646	Shrub	Pittosporum tenuifolium	Kohuhu	None	Yes	Yes	No	4.5	0	0	Mature	3	3	Retain	0	NA	NA	NA	NA	1	NA	0	NA	NA	18/08/14	18/08/14	NA	{B3C8D820-1909-41BB-9BBC-12E924778638}	NA	NA	45079	49646	Kohuhu	Yes	Yes	No	1577424.564	5181934.539	1	-43.51517803	172.720677	Pittosporum	tenuifolium
872	45081	9/11/13	52412	Kingsford Street	Burwood	52410	Tree	Griselinia littoralis	Broadleaf	None	Yes	Yes	No	3	0.1	1.5	Mature	4	4	Remove	0	FEL felling; damaged	NA	NA	NA	1	NA	0	NA	NA	18/08/14	18/08/14	NA	{AF0356E2-8F6F-4117-8D8E-AD49D4941471}	NA	NA	45081	52410	Broadleaf	Yes	Yes	No	1573640.229	5183277.154	1	-43.50296497	172.6739209	Griselinia	littoralis
873	45084	16/09/13	53678	Chardale Street	Avondale	53677	Shrub	Pittosporum tenuifolium	Kohuhu	None	Yes	Yes	No	5.5	0	0	Mature	4	3	Retain	0	NA	NA	NA	NA	1	NA	0	NA	NA	18/08/14	18/08/14	NA	{D3C08EF7-3D02-4034-B1EF-250FADC21FF1}	NA	NA	45084	53677	Kohuhu	Yes	Yes	No	1575240.078	5183280.967	1	-43.50298536	172.693711	Pittosporum	tenuifolium
874	45086	23/09/13	54195	Estuary Road	South New Brighton	54193	Tree	Myoporum laetum	Ngaio	None	Yes	Yes	No	2.5	0.02	1	Mature	2	2	Retain	0	NA	NA	NA	NA	1	NA	0	NA	NA	18/08/14	18/08/14	NA	{062FBB43-61E9-46F4-9D25-A3094A671C4C}	NA	NA	45086	54193	Ngaio	Yes	Yes	No	1578823.742	5179653.44	1	-43.5357584	172.7378992	Myoporum	laetum
875	45088	16/09/13	53840	Sharlick Street	Avondale	53839	Shrub	Phormium	Phormium	None	Yes	No	No	1	0	0	Mature	2	2	Retain	0	NA	NA	NA	NA	1	NA	0	NA	NA	18/08/14	18/08/14	NA	{36B9D687-0582-4D19-B9D7-C3E6D7519E4F}	NA	NA	45088	53839	Phormium	Yes	No	No	1574557.694	5183004.331	1	-43.50545331	172.685257	Phormium	Phormium
876	45089	29/01/14	58363	Stour Drive	Burwood	58362	Tree	Magnolia grandiflora Little Gem	Little Gem Southern Magnolia	None	No	No	No	5	0.1	2.5	Mature	2	2	Retain	0	NA	NA	NA	NA	1	NA	0	NA	NA	18/08/14	18/08/14	NA	{24492BEC-40DF-4C62-81EF-99D28B3A78C3}	NA	NA	45089	58362	Little Gem Southern Magnolia	No	No	No	1575127.283	5183689.854	1	-43.49929992	172.6923344	Magnolia	grandiflora
877	45090	29/01/14	58285	Fleete Street	Burwood	58284	Tree	Juglans regia	Common Walnut	None	No	No	No	5.5	0.5	6.5	Mature	3	5	Remove	0	FEL felling; dying	NA	NA	NA	1	NA	0	NA	NA	18/08/14	18/08/14	NA	{49A310D1-195F-4DDF-891D-81ADC715E5E5}	NA	NA	45090	58284	Common Walnut	No	No	No	1574055.595	5182863.615	1	-43.50670307	172.6790392	Juglans	regia
878	45095	29/01/14	58339	Stour Drive	Burwood	58338	Shrub	Pittosporum tenuifolium	Kohuhu	None	Yes	Yes	No	2.5	0	0	Mature	2	2	Retain	0	NA	NA	NA	NA	1	NA	0	NA	NA	18/08/14	18/08/14	NA	{15CED2C5-93A6-40BB-BA88-2159F0D9CFC0}	NA	NA	45095	58338	Kohuhu	Yes	Yes	No	1575280.859	5183871.336	1	-43.49767092	172.6942423	Pittosporum	tenuifolium
879	45100	9/12/13	53202	Avonside Drive	Avonside	53201	Tree	Cordyline australis	Cabbage Tree	None	Yes	Yes	No	2	0.2	1	Juvenile	3	3	Retain	0	NA	NA	NA	NA	1	NA	0	NA	NA	18/08/14	18/08/14	NA	{9E01A0BC-FAC5-4DB5-99DB-6FCB1629791D}	NA	NA	45100	53201	Cabbage Tree	Yes	Yes	No	1572972.138	5181466.794	1	-43.51924183	172.6655667	Cordyline	australis
880	45101	9/09/13	51743	Morgans Valley	Heathcote Valley	51742	Tree	Plagianthus regius	Ribbonwood	None	Yes	Yes	No	2.5	0.05	1	Semi-Mature	3	3	Retain	0	NA	NA	NA	NA	1	NA	0	NA	NA	18/08/14	18/08/14	NA	{889F5372-5FD7-42F6-A3B0-34A27BCFBE24}	NA	NA	45101	51742	Ribbonwood	Yes	Yes	No	1577122.644	5174639.999	1	-43.58084973	172.716634	Plagianthus	regius
881	45103	9/06/13	51156	Flesher Avenue	Richmond	51155	Shrub	Pittosporum tenuifolium	Kohuhu	None	Yes	Yes	No	3	0	0	Semi-Mature	2	2	Retain	0	NA	NA	NA	NA	1	NA	0	NA	NA	18/08/14	18/08/14	NA	{FA2ACCD0-BD7C-4B6A-A7CD-49C67671A3B0}	NA	NA	45103	51155	Kohuhu	Yes	Yes	No	1572759.675	5181715.981	1	-43.5169904	172.6629504	Pittosporum	tenuifolium
882	45107	9/11/13	52706	Mundys Road	Dallington	52705	Tree	Pseudopanax crassifolium	Lancewood	None	Yes	Yes	No	3.5	0.1	2	Mature	3	3	Retain	0	NA	NA	NA	NA	1	NA	0	NA	NA	18/08/14	18/08/14	NA	{2771689D-B988-4A3E-B9C2-C65C1FB305D5}	NA	NA	45107	52705	Lancewood	Yes	Yes	No	1574006.468	5182748.239	1	-43.50774023	172.6784259	Pseudopanax	crassifolium
883	45109	30/08/13	48913	Calbourne Lane	Avondale	48912	Shrub	Pittosporum tenuifolium	Kohuhu	None	Yes	Yes	No	2	0	0	Mature	2	2	Retain	0	NA	NA	NA	NA	1	NA	0	NA	NA	18/08/14	18/08/14	NA	{0269A7E0-7AC4-4B8C-9B35-E85627810C86}	NA	NA	45109	48912	Kohuhu	Yes	Yes	No	1576131.164	5183238.732	1	-43.50339464	172.7047318	Pittosporum	tenuifolium
884	45110	28/01/14	58173	Harbour Road	Brooklands	58172	Tree	Hoheria angustifolia	Narrow-leaved Lacebark	None	Yes	Yes	No	5	0.06	2	Mature	2	2	Retain	0	Stand x6	NA	NA	NA	1	NA	0	NA	NA	18/08/14	18/08/14	NA	{5466AC33-F53E-4BCC-8B4D-3658D2F5919B}	NA	NA	45110	58172	Narrow-leaved Lacebark	Yes	Yes	No	1575454.41	5194733.236	1	-43.39987332	172.6968778	Hoheria	angustifolia
885	45111	30/01/14	58415	Priory Close	Burwood	58414	Tree	Pseudopanax crassifolium	Lancewood	None	Yes	Yes	No	4	0.1	0.6	Mature	2	2	Retain	0	NA	NA	NA	NA	1	NA	0	NA	NA	18/08/14	18/08/14	NA	{BBF13E9F-6A24-4C5E-9832-4F38817EB71F}	NA	NA	45111	58414	Lancewood	Yes	Yes	No	1575041.268	5183657.955	1	-43.49958428	172.691269	Pseudopanax	crassifolium
886	45113	25/09/13	55137	Lower Styx Road	Brooklands	55129	Shrub	Phormium	Phormium	None	Yes	No	No	2	0	0	Mature	2	2	Retain	0	NA	NA	NA	NA	1	NA	0	NA	NA	18/08/14	18/08/14	NA	{6E689576-C72C-4105-8D3B-526535A09897}	NA	NA	45113	55129	Phormium	Yes	No	No	1575312.794	5194513.161	1	-43.4018503	172.695119	Phormium	Phormium
887	45114	28/08/13	48198	Harbour Road	Brooklands	48197	Shrub	Pittosporum sp	Pittosporum	None	Yes	No	No	6	0	0	Mature	3	3	Retain	0	NA	NA	NA	NA	1	NA	0	NA	NA	18/08/14	18/08/14	NA	{F91E12BD-5D9B-4111-912C-C61D2493F360}	NA	NA	45114	48197	Pittosporum	Yes	No	No	1575298.82	5194837.247	1	-43.39893166	172.6949611	Pittosporum
888	45120	9/10/13	52105	Priory Close	Burwood	52104	Tree	Pseudopanax sp	Lancewood	None	No	No	No	4	0.08	2	Mature	2	2	Retain	0	NA	NA	NA	NA	1	NA	0	NA	NA	18/08/14	18/08/14	NA	{951D28D7-89A1-402C-8D7F-29DEC9B0AF2A}	NA	NA	45120	52104	Lancewood	Yes	Yes	No	1575049.506	5183625.628	1	-43.49987563	172.6913694	Pseudopanax
889	45123	29/08/13	48268	Lower Styx Road	Brooklands	48267	Tree	Sophora microphylla Early Gold	Kowhai	None	Yes	Yes	No	4	0.5	2	Semi-Mature	3	3	Retain	0	NA	NA	NA	NA	1	NA	0	NA	NA	18/08/14	18/08/14	NA	{8DA77E8B-714C-4E72-8FAE-754199D61F96}	NA	NA	45123	48267	Kowhai	Yes	Yes	No	1575350.62	5194749.131	1	-43.3997268	172.6955968	Sophora	microphylla
890	45125	9/09/13	51737	Morgans Valley	Heathcote Valley	51736	Shrub	Pittosporum tenuifolium	Kohuhu	None	Yes	Yes	No	2.5	0	0	Mature	3	3	Retain	0	NA	NA	NA	NA	1	NA	0	NA	NA	18/08/14	18/08/14	NA	{4C556ECE-1F94-4F7A-977D-59FD36297436}	NA	NA	45125	51736	Kohuhu	Yes	Yes	No	1577155.291	5174650.276	1	-43.5807582	172.7170388	Pittosporum	tenuifolium
891	45127	9/11/13	52641	Queensbury Street	Burwood	52640	Tree	Prunus cultivar	Flowering Cherry	None	No	No	No	5.5	0.2	3	Mature	3	3	Retain	0	NA	NA	NA	NA	1	NA	0	NA	NA	18/08/14	18/08/14	NA	{DA70A74A-2A3A-4B46-BDEE-3B283F0549C2}	NA	NA	45127	52640	Flowering Cherry	No	No	No	1573955.024	5183336.868	1	-43.50243833	172.6778177	Prunus	cultivar
892	45133	1/08/14	57067	Liggins Street	Burwood	57066	Tree	Malus domestica	Apple	None	No	No	Yes	2.5	0.05	2	Mature	3	3	Retain	0	NA	NA	NA	NA	1	NA	0	NA	NA	18/08/14	18/08/14	NA	{CF02DBC9-C1DA-4088-871F-6CA2C8D22539}	NA	NA	45133	57066	Apple	No	No	Yes	1573796.46	5183622.163	1	-43.49986395	172.6758701	Malus	domestica
893	45134	25/09/13	55192	Lower Styx Road	Brooklands	55191	Tree	Dodonaea viscosa Purpurea	Purple Ake Ake	None	Yes	Yes	No	2.5	0.05	2	Semi-Mature	4	2	Retain	0	NA	NA	NA	NA	1	NA	0	NA	NA	18/08/14	18/08/14	NA	{5B43066A-C68F-4E0C-AFA5-411313E322AD}	NA	NA	45134	55191	Purple Ake Ake	Yes	Yes	No	1575395.862	5194668.341	1	-43.40045574	172.6961518	Dodonaea	viscosa
894	45135	28/08/13	48188	Harbour Road	Brooklands	48187	Tree	Cordyline australis	Cabbage Tree	None	Yes	Yes	No	6	0.7	2	Semi-Mature	3	3	Retain	0	NA	NA	NA	NA	1	NA	0	NA	NA	18/08/14	18/08/14	NA	{37A3F1ED-2F91-4A81-8017-32E5B8E71DA9}	NA	NA	45135	48187	Cabbage Tree	Yes	Yes	No	1575298.43	5194823.612	1	-43.39905442	172.6949557	Cordyline	australis
895	45139	2/10/14	59788	Stiles Place	Burwood	59787	Shrub	Pittosporum eugenioides	Lemonwood	None	Yes	Yes	No	2.5	0	0	Mature	2	2	Retain	0	NA	NA	NA	NA	1	NA	0	NA	NA	18/08/14	18/08/14	NA	{04617399-6C6E-4E19-889F-9E5778366059}	NA	NA	45139	59787	Lemonwood	Yes	Yes	No	1574215.03	5182979.443	1	-43.50566566	172.681017	Pittosporum	eugenioides
896	45140	1/06/14	56881	Sutton Place	Dallington	56880	Tree	Prunus cerasifera	Myrobalan Plum	None	No	No	No	5	0.4	5	Mature	3	3	Retain	0	NA	NA	NA	NA	1	NA	0	NA	NA	18/08/14	18/08/14	NA	{B0F65CAE-7F04-402F-B867-BDFF0EE86DC8}	NA	NA	45140	56880	Myrobalan Plum	No	No	No	1573898.574	5182601.444	1	-43.50905823	172.6770841	Prunus	cerasifera
897	45141	29/01/14	58337	Stour Drive	Burwood	58336	Shrub	Pittosporum tenuifolium	Kohuhu	None	Yes	Yes	No	2	0	0	Mature	2	2	Retain	0	NA	NA	NA	NA	1	NA	0	NA	NA	18/08/14	18/08/14	NA	{4C2100B2-0087-4734-887F-1E95128E871C}	NA	NA	45141	58336	Kohuhu	Yes	Yes	No	1575273.052	5183870.666	1	-43.4976767	172.6941457	Pittosporum	tenuifolium
898	45143	24/09/13	54829	Nandina Place	NA	54828	Shrub	Pittosporum tenuifolium	Kohuhu	None	Yes	Yes	No	4	0	0	Mature	2	2	Retain	0	NA	2014-005V	7/05/14	T Pow	2	NA	0	NA	NA	18/08/14	18/08/14	NA	{E375FAE1-F61C-47EE-BAB2-2694AB2FE06F}	NA	NA	45143	54828	Kohuhu	Yes	Yes	No	1573291.336	5196585.326	1	-43.38312259	172.6702567	Pittosporum	tenuifolium
899	45147	23/09/13	54428	Terrelle Street	New Brighton	54427	Tree	Cordyline australis	Cabbage Tree	None	Yes	Yes	No	4.5	0.3	2	Mature	3	3	Retain	0	NA	NA	NA	NA	1	NA	0	NA	NA	18/08/14	18/08/14	NA	{F38A5DA8-9BA3-407C-89CA-27C309DE1084}	NA	NA	45147	54427	Cabbage Tree	Yes	Yes	No	1576312.894	5183626.493	1	-43.49990896	172.7069966	Cordyline	australis
900	45148	9/10/13	51857	Brooker Avenue	Burwood	51855	Shrub	Pseudopanax sp	Finger	None	No	No	No	2.5	0	0	Semi-Mature	2	2	Retain	0	NA	NA	NA	NA	1	NA	0	NA	NA	18/08/14	18/08/14	NA	{99647F5C-4FD8-4D79-B00E-A3299CBA4209}	NA	NA	45148	51855	Finger	No	No	No	1575491.888	5183763.043	1	-43.49865297	172.6968476	Pseudopanax
901	45150	9/02/13	49509	Retreat Road	Avonside	49508	Tree	Prunus persica	Peach	None	No	No	Yes	4.5	0.25	6.5	Mature	4	3	Retain	0	NA	NA	NA	NA	1	NA	0	NA	NA	18/08/14	18/08/14	NA	{E0AC0F3D-F463-43CB-B030-6EF781CBF371}	NA	NA	45150	49508	Peach	No	No	Yes	1572814.677	5181237.779	1	-43.52129819	172.663607	Prunus	persica
902	45152	9/09/13	51541	Avoca Valley Road	Heathcote Valley	51540	Tree	Malus domestica	Apple	None	No	No	Yes	6	0.8	8	Mature	2	2	Retain	0	NA	NA	NA	NA	1	NA	0	NA	NA	18/08/14	18/08/14	NA	{90AD189C-B138-4240-9734-6A3270DB9A84}	NA	NA	45152	51540	Apple	No	No	Yes	1574289.321	5175058.4	1	-43.57699008	172.6815608	Malus	domestica
903	45154	13/09/13	53558	Avonside Drive	Avondale	53557	Shrub	Dodonaea viscosa Purpurea	Purple Ake Ake	None	Yes	Yes	No	3.5	0	0	Mature	3	3	Retain	0	NA	NA	NA	NA	1	NA	0	NA	NA	18/08/14	18/08/14	NA	{27F693B5-FF2B-4078-B7DA-E8ECFC87F899}	NA	NA	45154	53557	Purple Ake Ake	Yes	Yes	No	1574454.205	5182565.351	1	-43.50940242	172.6839562	Dodonaea	viscosa
904	45156	10/09/13	55861	Banks Avenue	Dallington	55860	Tree	Magnolia grandiflora	Southern Magnolia	None	No	No	No	14	0.8	12	Mature	3	3	Retain	0	NA	NA	NA	NA	1	NA	0	NA	NA	18/08/14	18/08/14	NA	{0528CB75-C818-4153-B404-6D6E299BDBC8}	NA	NA	45156	55860	Southern Magnolia	No	No	No	1573077.789	5182129.688	1	-43.51327686	172.6669068	Magnolia	grandiflora
905	45158	9/11/13	52373	Kingsford Street	Burwood	52372	Shrub	Myrtus bullata	Ramarama	None	No	No	No	2.5	0	0	Mature	3	2	Retain	0	NA	NA	NA	NA	1	NA	0	NA	NA	18/08/14	18/08/14	NA	{6A7E913C-703E-477E-AAA4-1828C416E0EE}	NA	NA	45158	52372	Ramarama	No	No	No	1573871.968	5182854.485	1	-43.50677889	172.6767672	Myrtus	bullata
906	45159	31/01/14	58810	Rebecca Avenue	Burwood	58809	Shrub	Pittosporum tenuifolium	Kohuhu	None	Yes	Yes	No	2.5	0	0	Mature	2	2	Retain	0	NA	NA	NA	NA	1	NA	0	NA	NA	18/08/14	18/08/14	NA	{95DB70C6-43A2-4F2F-AAA9-A1943AD5BE2B}	NA	NA	45159	58809	Kohuhu	Yes	Yes	No	1575577.98	5183936.426	1	-43.49709461	172.6979202	Pittosporum	tenuifolium
907	45160	9/09/13	51448	Avoca Valley Road	Heathcote Valley	51446	Shrub	Pittosporum tenuifolium	Kohuhu	None	Yes	Yes	No	3	0	0	Semi-Mature	3	2	Retain	0	X7 hedge	NA	NA	NA	1	NA	0	NA	NA	18/08/14	18/08/14	NA	{206B4333-1B00-47DF-B62D-FA40A803B735}	NA	NA	45160	51446	Kohuhu	Yes	Yes	No	1574300.906	5175049.204	1	-43.57707328	172.6817039	Pittosporum	tenuifolium
908	45161	29/08/13	48374	Lower Styx Road	Brooklands	48373	Shrub	Pittosporum tenuifolium	Kohuhu	None	Yes	Yes	No	4	0	0	Mature	3	3	Retain	0	NA	NA	NA	NA	1	NA	0	NA	NA	18/08/14	18/08/14	NA	{32F09DE7-BCC3-4492-A7F1-1C3117E92AF9}	NA	NA	45161	48373	Kohuhu	Yes	Yes	No	1575449.582	5194873.213	1	-43.39861276	172.6968244	Pittosporum	tenuifolium
909	45163	29/08/13	48656	Harbour Road	Brooklands	48655	Shrub	Myoporum sp	Ngaio	None	No	No	No	4	0	0	Mature	3	3	Retain	0	NA	NA	NA	NA	1	NA	0	NA	NA	18/08/14	18/08/14	NA	{EFA59CD8-D4BD-4FA2-8C4B-AEEB21EAA4EA}	NA	NA	45163	48655	Ngaio	No	No	No	1575861.173	5194893.364	1	-43.39844468	172.7019079	Myoporum
910	45164	23/09/13	54230	Estuary Road	South New Brighton	54229	Shrub	Citrus sp	Citrus	None	No	No	Yes	2	0	0	Mature	3	4	Retain	0	NA	NA	NA	NA	1	NA	0	NA	NA	18/08/14	18/08/14	NA	{0F0318E2-605D-4260-BF1F-76EC9F027759}	NA	NA	45164	54229	Citrus	No	No	Yes	1578797.293	5179645.103	1	-43.53583272	172.7375716	Citrus
911	45165	16/09/13	53682	Chardale Street	Avondale	53680	Shrub	Pittosporum tenuifolium	Kohuhu	None	Yes	Yes	No	5.5	0	0	Mature	3	3	Retain	0	NA	NA	NA	NA	1	NA	0	NA	NA	18/08/14	18/08/14	NA	{907BE2C4-5442-4BBF-BA68-5B13B9DEE8A1}	NA	NA	45165	53680	Kohuhu	Yes	Yes	No	1575237.639	5183280.637	1	-43.50298825	172.6936808	Pittosporum	tenuifolium
912	45166	29/08/13	48406	Salecia Gardens	Brooklands	48405	Tree	Prunus avium Pendula	Flowering Cherry	None	No	No	No	3	0.3	2	Semi-Mature	3	3	Retain	0	NA	NA	NA	NA	1	NA	0	NA	NA	18/08/14	18/08/14	NA	{B9FB6EA0-C2AE-4D36-B25B-70AD3C4AC1AF}	NA	NA	45166	48405	Flowering Cherry	No	No	No	1575570.995	5194598.727	1	-43.40108829	172.6983114	Prunus	avium
913	45169	2/10/14	59635	Kingsford Street	Burwood	59633	Tree	Cupressus barkeri	Baker Cypress	None	No	No	No	7	0.4	4	Mature	3	4	Remove	0	FEL felling	NA	NA	NA	1	NA	0	NA	NA	18/08/14	18/08/14	NA	{89ADBB8E-1206-4E26-8029-2067A47FBF60}	NA	NA	45169	59633	Baker Cypress	No	No	No	1573864.872	5182793.988	1	-43.50732336	172.6766765	Cupressus	barkeri
914	45172	29/08/13	48214	Lower Styx Road	Brooklands	48212	Tree	Dodonaea viscosa Purpurea	Purple Ake Ake	None	Yes	Yes	No	3	0.4	2	Semi-Mature	3	3	Retain	0	NA	NA	NA	NA	1	NA	0	NA	NA	18/08/14	18/08/14	NA	{DD3C17BF-3C64-487A-A5BA-5AB92EB28EDE}	NA	NA	45172	48212	Purple Ake Ake	Yes	Yes	No	1575331.457	5194702.099	1	-43.40014966	172.695358	Dodonaea	viscosa
915	45173	31/01/14	58896	Avonside Drive	Avondale	58895	Tree	Cordyline australis	Cabbage Tree	None	Yes	Yes	No	2.5	0.2	1.5	Juvenile	3	3	Retain	0	NA	NA	NA	NA	1	NA	0	NA	NA	18/08/14	18/08/14	NA	{EEF7CD72-7B7E-428E-AFEB-E7195ED4F19C}	NA	NA	45173	58895	Cabbage Tree	Yes	Yes	No	1574474.216	5182215.939	1	-43.51254927	172.6841874	Cordyline	australis
916	45177	29/01/14	58289	Fleete Street	Burwood	58288	Tree	Cordyline australis	Cabbage Tree	None	Yes	Yes	No	5	0.2	1.5	Mature	2	2	Retain	0	NA	NA	NA	NA	1	NA	0	NA	NA	18/08/14	18/08/14	NA	{7D17542C-FA2A-47B1-A769-62B1FAE68F84}	NA	NA	45177	58288	Cabbage Tree	Yes	Yes	No	1574060.364	5182863.305	1	-43.50670603	172.6790981	Cordyline	australis
917	45179	28/01/14	58075	Nirvana Street	Brooklands	58074	Shrub	Pittosporum eugenioides	Lemonwood	None	Yes	Yes	No	4.5	0	0	Mature	2	2	Retain	0	NA	NA	NA	NA	1	NA	0	NA	NA	18/08/14	18/08/14	NA	{2DA9F306-54E4-4784-BBD2-A1FBA88FFD96}	NA	NA	45179	58074	Lemonwood	Yes	Yes	No	1575783.483	5194578.854	1	-43.40127412	172.7009346	Pittosporum	eugenioides
918	45182	29/08/13	48830	Woolley Street	Avondale	48829	Tree	Malus domestica	Apple	None	No	No	Yes	4	1	6	Mature	3	2	Retain	0	NA	NA	NA	NA	1	NA	0	NA	NA	18/08/14	18/08/14	NA	{469ADAF9-A1D5-4A40-8782-EBC0C6A2FD70}	NA	NA	45182	48829	Apple	No	No	Yes	1574547.477	5183049.813	1	-43.50504344	172.6851328	Malus	domestica
919	45187	29/08/13	48732	Niven Street	Avondale	48731	Tree	Kunzea ericoides	Kanuka	None	Yes	Yes	No	6	0.4	2	Semi-Mature	3	3	Retain	0	NA	NA	NA	NA	1	NA	0	NA	NA	18/08/14	18/08/14	NA	{CF68E937-CAA2-4DE4-AA08-D05142879E60}	NA	NA	45187	48731	Kanuka	Yes	Yes	No	1574443.584	5182775.079	1	-43.50751364	172.6838347	Kunzea	ericoides
920	45188	2/10/14	59686	De Ville Place	Burwood	59685	Shrub	Magnolia kobus	Japanese Magnolia	None	No	No	No	2	0	0	Mature	2	2	Retain	0	NA	NA	NA	NA	1	NA	0	NA	NA	18/08/14	18/08/14	NA	{57CD73B6-5E53-4909-81BC-51B02EAA9644}	NA	NA	45188	59685	Japanese Magnolia	No	No	No	1574141.734	5183609.925	1	-43.49998617	172.6801402	Magnolia	kobus
921	45189	29/01/14	58267	Fleete Street	Burwood	58266	Shrub	Pittosporum tenuifolium	Kohuhu	None	Yes	Yes	No	6	0	0	Mature	2	2	Retain	0	NA	NA	NA	NA	1	NA	0	NA	NA	18/08/14	18/08/14	NA	{6258CDD9-FB88-4F38-9B63-8314AE124DA2}	NA	NA	45189	58266	Kohuhu	Yes	Yes	No	1574025.217	5182865.174	1	-43.50668798	172.6786635	Pittosporum	tenuifolium
922	45190	9/11/13	52428	Kingsford Street	Burwood	52427	Tree	Fagus sylvatica	European Beech	None	No	No	No	12	0.4	7	Mature	3	3	Retain	0	NA	NA	NA	NA	1	NA	0	NA	NA	18/08/14	18/08/14	NA	{FFB9F85D-335B-4A40-B6D2-0B5EDF36B12B}	NA	NA	45190	52427	European Beech	No	No	No	1573625.865	5183274.055	1	-43.50299237	172.6737431	Fagus	sylvatica
923	45192	29/08/13	48302	Lower Styx Road	Brooklands	48301	Shrub	Corylus avellana	Hazel	None	No	No	No	2.5	0	0	Semi-Mature	3	3	Retain	0	NA	NA	NA	NA	1	NA	0	NA	NA	18/08/14	18/08/14	NA	{6B170904-44E8-48BF-B222-2A4A7B562D0B}	NA	NA	45192	48301	Hazel	No	No	No	1575376.77	5194735.556	1	-43.39984989	172.6959191	Corylus	avellana
924	45195	9/05/13	50649	Willryan Avenue	New Brighton	50648	Tree	Phebalium squameum	Satin Wood	None	No	No	No	3	0.3	2	Semi-Mature	3	3	Retain	0	NA	NA	NA	NA	1	NA	0	NA	NA	18/08/14	18/08/14	NA	{5921790D-27F2-4199-954D-A6F10DAA257B}	NA	NA	45195	50648	Satin Wood	No	No	No	1576305.369	5183525.343	1	-43.50081949	172.7068992	Phebalium	squameum
925	45198	9/10/13	52250	New Brighton Road	Burwood	52249	Tree	Schinus molle	Pepper Tree	None	No	No	No	6	0.6	8	Mature	3	2	Retain	0	NA	NA	NA	NA	1	NA	0	NA	NA	18/08/14	18/08/14	NA	{69DE4E39-2779-4DC6-91DB-3318401E922F}	NA	NA	45198	52249	Pepper Tree	No	No	No	1575330.648	5183455.66	1	-43.50141539	172.6948392	Schinus	molle
926	45200	9/11/13	52480	Kingsford Street	Burwood	52479	Shrub	Camellia	Camellia	None	No	No	No	3.5	0	0	Mature	3	3	Retain	0	NA	NA	NA	NA	1	NA	0	NA	NA	18/08/14	18/08/14	NA	{792336E6-231C-49B4-9C8B-B1C570185DEC}	NA	NA	45200	52479	Camellia	No	No	No	1573591.943	5183493.759	1	-43.50101292	172.6733341	Camellia	Camellia
927	45202	28/01/14	58101	Blue Lagoon Drive	Brooklands	58100	Shrub	Dodonaea viscosa	Ake Ake	None	Yes	Yes	No	3.5	0	0	Mature	2	2	Retain	0	Hedge	NA	NA	NA	1	NA	0	NA	NA	18/08/14	18/08/14	NA	{3D474743-4981-4109-B6E1-B9B5D59FB3DC}	NA	NA	45202	58100	Ake Ake	Yes	Yes	No	1575855.236	5194898.472	1	-43.39839849	172.7018348	Dodonaea	viscosa
928	45204	31/01/14	58602	Sharlick Street	Avondale	58601	Tree	Albizia julibrissin	Silk Tree	None	No	No	No	4	0.3	3.5	Mature	3	3	Retain	0	NA	NA	NA	NA	1	NA	0	NA	NA	18/08/14	18/08/14	NA	{47D46EE0-2B7E-4346-AD95-6098C30E4707}	NA	NA	45204	58601	Silk Tree	No	No	No	1574555.945	5182983.449	1	-43.50564127	172.6852344	Albizia	julibrissin
929	45209	30/01/14	58539	Brooker Avenue	Burwood	58528	Tree	Ulmus carpinifolia Variegata	Smooth-leaved Elm	None	No	No	No	8	0.2	3.5	Mature	3	3	Remove	0	FEL felling	NA	NA	NA	1	NA	0	NA	NA	18/08/14	18/08/14	NA	{97F6460C-4148-48FE-B3DF-AC8DE5A77F93}	NA	NA	45209	58528	Smooth-leaved Elm	No	No	No	1575583.451	5183799.88	1	-43.49832427	172.6979817	Ulmus	carpinifolia
930	45213	30/08/13	48970	Culver Place	Avondale	48969	Tree	Hoheria sp	Lacebark	None	No	No	No	3	0.25	2.5	Mature	3	3	Retain	0	NA	NA	NA	NA	1	NA	0	NA	NA	18/08/14	18/08/14	NA	{7E9061AF-2C1D-4C4D-9D5F-C84A1B4E352D}	NA	NA	45213	48969	Lacebark	No	No	No	1575969.707	5183312.16	1	-43.50272831	172.7027378	Hoheria
931	45214	2/04/14	59150	Ava Place	Dallington	59149	Shrub	Pseudopanax sp	Finger	None	No	No	No	4	0	0	Mature	3	3	Retain	0	NA	NA	NA	NA	1	NA	0	NA	NA	18/08/14	18/08/14	NA	{A8E4BFC3-C7DC-42C1-8AC8-F359F336C805}	NA	NA	45214	59149	Finger	No	No	No	1574206.688	5182374.36	1	-43.51111363	172.6808851	Pseudopanax
932	45217	23/01/14	57798	Gray Crescent	Kaiapoi	57797	Tree	Azara microphylla	Vanilla Tree	None	No	No	No	6	0.3	3	Mature	2	2	Retain	0	NA	2014-005V	7/05/14	T Pow	2	NA	0	NA	NA	18/08/14	18/08/14	NA	{2AA8F53A-7333-430C-B295-5F284A63A2BF}	NA	NA	45217	57797	Vanilla Tree	No	No	No	1572998.547	5196511.655	1	-43.38377547	172.6666385	Azara	microphylla
933	45218	26/09/13	55707	Cowlishaw Street	Avonside	55706	Tree	Pseudopanax sp	Finger	None	No	No	No	5.5	0.15	4	Mature	3	3	Retain	0	NA	NA	NA	NA	1	NA	0	NA	NA	18/08/14	18/08/14	NA	{58A231D6-49A8-48E5-A98F-2957A0E30E32}	NA	NA	45218	55706	Finger	No	No	No	1572820.17	5181065.676	1	-43.52284802	172.6636663	Pseudopanax
934	45219	9/11/13	52606	Queensbury Street	Burwood	52605	Tree	Cupressus sp	Cypress	None	No	No	No	8	0.4	3	Mature	5	5	Remove	0	FEL felling	NA	NA	NA	1	NA	0	NA	NA	18/08/14	18/08/14	NA	{5DA88917-DB02-448E-8C36-156E2A68DA9A}	NA	NA	45219	52605	Cypress	No	No	No	1573920.914	5183492.726	1	-43.50103377	172.6774032	Cupressus
935	45220	25/09/13	55194	Lower Styx Road	Brooklands	55193	Shrub	Corynocarpus laevigatus	Karaka	None	Yes	No	No	3.5	0	0	Semi-Mature	3	3	Retain	0	NA	NA	NA	NA	1	NA	0	NA	NA	18/08/14	18/08/14	NA	{5B7B5D96-4F35-4B40-B4F6-D106AEEC7E33}	NA	NA	45220	55193	Karaka	Yes	No	No	1575393.003	5194706.867	1	-43.40010875	172.6961183	Corynocarpus	laevigatus
936	45222	24/09/13	54636	Cass Street	NA	54635	Shrub	Phormium	Phormium	None	Yes	No	No	2.5	0	0	Mature	3	3	Retain	0	NA	2014-006V	7/05/14	T Pow	2	NA	0	NA	NA	18/08/14	18/08/14	NA	{97B57E0F-DDF0-4A5B-9881-3BA1D04BE049}	NA	NA	45222	54635	Phormium	Yes	No	No	1573216.813	5196379.284	1	-43.38497521	172.6693266	Phormium	Phormium
937	45223	9/10/13	51783	Morgans Valley	Heathcote Valley	51781	Tree	Other	Other	None	NA	NA	NA	4	0.2	3	Mature	3	5	Remove	0	FEL felling, dead	NA	NA	NA	1	NA	0	NA	NA	18/08/14	18/08/14	NA	{B49AC12F-BEA3-4859-82FA-9440590C92C7}	NA	NA	45223	51781	Other	NA	NA	NA	1577138.005	5174733.442	1	-43.58000884	172.7168282	Other	Other
938	45224	9/10/13	51973	Dunair Drive	Burwood	51972	Shrub	Pittosporum tenuifolium	Kohuhu	None	Yes	Yes	No	1.5	0	0	Mature	3	3	Retain	0	NA	NA	NA	NA	1	NA	0	NA	NA	18/08/14	18/08/14	NA	{4E943A1C-C148-4BD4-8D15-0B0BD6F38445}	NA	NA	45224	51972	Kohuhu	Yes	Yes	No	1575285.251	5183684.819	1	-43.4993505	172.6942881	Pittosporum	tenuifolium
939	45226	24/09/13	54863	Courtenay Drive	NA	54862	Shrub	Acca sellowiana	Feijoa	None	No	No	Yes	2	0	0	Mature	2	2	Retain	0	NA	2014-004V	7/05/14	T Pow	2	NA	0	NA	NA	18/08/14	18/08/14	NA	{FAB7360F-D8B5-4262-9BD5-E2885031B747}	NA	NA	45226	54862	Feijoa	No	No	Yes	1572540.357	5196052.489	1	-43.38789332	172.6609588	Acca	sellowiana
940	47669	NA	0	NA	NA	35285	Tree	Pittosporum crassifolium	Karo	Protected	NA	NA	NA	0	0	0	NA	0	0	Retain	0	NA	NA	NA	NA	1	NA	0	NA	NA	18/08/14	18/08/14	CCC	{DBB7F4E3-BCA8-4979-A831-7AB1FCF1DD79}	NA	NA	47669	35285	Karo	Yes	No	No	1578320.742	5177325.743	1	-43.55670285	172.7315808	Pittosporum	crassifolium
941	45228	21/01/14	57759	Cass Street	Kaiapoi	57758	Tree	Hoheria angustifolia	Narrow-leaved Lacebark	None	Yes	Yes	No	5	0.15	2.5	Mature	2	2	Retain	0	NA	2014-006V	7/05/14	T Pow	2	NA	0	NA	NA	18/08/14	18/08/14	NA	{7EFE3887-E2C0-4BCC-9F65-C6CA13CE20FA}	NA	NA	45228	57758	Narrow-leaved Lacebark	Yes	Yes	No	1572934.42	5196424.078	1	-43.38456173	172.6658425	Hoheria	angustifolia
942	45230	1/09/14	57262	Kingsford Street	Burwood	57261	Shrub	Pittosporum tenuifolium	Kohuhu	None	Yes	Yes	No	2.5	0	0	Mature	5	4	Remove	0	FEL felling; damaged	NA	NA	NA	1	NA	0	NA	NA	18/08/14	18/08/14	NA	{41CFD3BC-9CD0-44E0-A4FD-699E0ED0682C}	NA	NA	45230	57261	Kohuhu	Yes	Yes	No	1573711.46	5183333.104	1	-43.5024637	172.6748047	Pittosporum	tenuifolium
943	45232	9/09/13	51729	Morgans Valley	Heathcote Valley	51728	Shrub	Dodonaea viscosa Purpurea	Purple Ake Ake	None	Yes	Yes	No	2	0	0	Juvenile	3	3	Retain	0	NA	NA	NA	NA	1	NA	0	NA	NA	18/08/14	18/08/14	NA	{9CE7D02A-0847-4DD1-8AE8-ABCBADFF8629}	NA	NA	45232	51728	Purple Ake Ake	Yes	Yes	No	1577111.149	5174635.351	1	-43.58089124	172.7164914	Dodonaea	viscosa
944	45233	9/09/13	51367	Avoca Valley Road	Heathcote Valley	51366	Shrub	Pseudopanax sp	Finger	None	No	No	No	5	0	0	Mature	2	2	Retain	0	NA	NA	NA	NA	1	NA	0	NA	NA	18/08/14	18/08/14	NA	{78D7A87A-886B-45C3-BB0E-1F6221C3FF71}	NA	NA	45233	51366	Finger	No	No	No	1574303.713	5175094.496	1	-43.57666556	172.6817408	Pseudopanax
945	45237	29/01/14	58257	Fleete Street	Burwood	58256	Shrub	Pittosporum eugenioides	Lemonwood	None	Yes	Yes	No	3.5	0	0	Mature	2	2	Retain	0	NA	NA	NA	NA	1	NA	0	NA	NA	18/08/14	18/08/14	NA	{8B057A22-7A66-4384-95E4-1907B828E727}	NA	NA	45237	58256	Lemonwood	Yes	Yes	No	1574027.227	5182850.71	1	-43.50681829	172.6786876	Pittosporum	eugenioides
946	45238	9/10/13	52006	Amber Grove	Burwood	52005	Tree	Olea sp	Olive	None	No	No	No	2.5	0.1	2	Mature	3	3	Retain	0	NA	NA	NA	NA	1	NA	0	NA	NA	18/08/14	18/08/14	NA	{A5509373-9804-4BDB-83B4-41CCCF4C2A9F}	NA	NA	45238	52005	Olive	No	No	No	1575371.932	5183917.979	1	-43.49725395	172.6953708	Olea
947	45240	25/09/13	55458	Salecia Gardens	Brooklands	55457	Tree	Olea sp	Olive	None	No	No	No	3.5	0.2	2.5	Mature	3	3	Retain	0	NA	NA	NA	NA	1	NA	0	NA	NA	18/08/14	18/08/14	NA	{BA14E6B4-19EE-47AD-8300-0D64FA8D8719}	NA	NA	45240	55457	Olive	No	No	No	1575561.708	5194550.866	1	-43.40151895	172.6981946	Olea
948	45243	9/12/13	53190	Avonside Drive	Avonside	53189	Tree	Nothofagus truncata	Hard Beech	None	Yes	No	No	9	0.4	6	Mature	3	3	Retain	0	NA	NA	NA	NA	1	NA	0	NA	NA	18/08/14	18/08/14	NA	{C0923E83-A2C0-4C1A-A993-3956EF0C9C78}	NA	NA	45243	53189	Hard Beech	Yes	No	No	1572946.229	5181468.193	1	-43.51922829	172.6652462	Nothofagus	truncata
949	45244	2/04/14	59191	Fleete Street	Dallington	59190	Shrub	Pittosporum tenuifolium	Kohuhu	None	Yes	Yes	No	2	0	0	Semi-Mature	3	3	Retain	0	NA	NA	NA	NA	1	NA	0	NA	NA	18/08/14	18/08/14	NA	{2532F70A-657D-4181-9AC3-C3FA49B812F6}	NA	NA	45244	59190	Kohuhu	Yes	Yes	No	1574146.752	5182327.447	1	-43.51153397	172.6801414	Pittosporum	tenuifolium
950	45245	26/09/13	55779	Queensbury Street	Burwood	55778	Shrub	Pittosporum tenuifolium	Kohuhu	None	Yes	Yes	No	3.5	0	0	Mature	4	4	Retain	0	NA	NA	NA	NA	1	NA	0	NA	NA	18/08/14	18/08/14	NA	{66535384-3328-4F73-B17B-C337B249B217}	NA	NA	45245	55778	Kohuhu	Yes	Yes	No	1573869.033	5183556.451	1	-43.50045818	172.6767646	Pittosporum	tenuifolium
951	45246	9/09/13	51494	Avoca Valley Road	Heathcote Valley	51492	Tree	Pinus pinea	Stone Pine	None	No	No	No	12	2	5	Mature	2	2	Retain	0	NA	NA	NA	NA	1	NA	0	NA	NA	18/08/14	18/08/14	NA	{2691A4F8-CC04-4DDA-A25A-54F388EECCC5}	NA	NA	45246	51492	Stone Pine	No	No	No	1574282.244	5175041.536	1	-43.57714167	172.6814724	Pinus	pinea
952	47670	NA	0	NA	NA	21449	Tree	Fraxinus velutina	Arizona Ash	Protected	NA	NA	NA	0	0	0	NA	0	0	Retain	0	NA	NA	NA	NA	1	NA	0	NA	NA	18/08/14	18/08/14	CCC	{B2FBF489-2455-4C94-A928-EC792678F9DD}	NA	NA	47670	21449	Arizona Ash	NA	NA	NA	1575129.537	5183588.248	1	-43.50021488	172.6923577	Fraxinus	velutina
953	45250	25/09/13	55400	Nirvana Street	Brooklands	55399	Tree	Sophora microphylla	Waitakere Kowhai	None	Yes	Yes	No	3	0.05	1.5	Mature	4	4	Remove	0	FEL felling; damaged	NA	NA	NA	1	NA	0	NA	NA	18/08/14	18/08/14	NA	{6AA12EA3-4AE7-48BD-8F3C-5833B0E62B60}	NA	NA	45250	55399	Waitakere Kowhai	Yes	Yes	No	1575744.738	5194631.984	1	-43.40079447	172.7004585	Sophora	microphylla
954	45251	27/01/14	57916	Charon Street	Brooklands	57915	Tree	Nothofagus fusca	Red Beech	None	Yes	Yes	No	6	0.4	5	Mature	2	2	Retain	0	NA	NA	NA	NA	1	NA	0	NA	NA	18/08/14	18/08/14	NA	{12855912-B52F-49D4-BBE4-4398452E5276}	NA	NA	45251	57915	Red Beech	Yes	Yes	No	1575702.124	5194557.123	1	-43.40146717	172.6999289	Nothofagus	fusca
955	45252	2/10/14	59554	Queensbury Street	Burwood	59553	Tree	Dodonaea viscosa	Ake Ake	None	Yes	Yes	No	2.5	0.05	1.5	Mature	4	3	Remove	0	FEL felling; damaged	NA	NA	NA	1	NA	0	NA	NA	18/08/14	18/08/14	NA	{D94206FF-00FD-42AE-8858-11A2820E55F6}	NA	NA	45252	59553	Ake Ake	Yes	Yes	No	1573948.368	5183291.336	1	-43.50284808	172.6777332	Dodonaea	viscosa
956	45256	9/10/13	52056	Stour Drive	Burwood	52055	Shrub	Pseudopanax sp	Finger	None	No	No	No	2	0	0	Mature	3	3	Retain	0	NA	NA	NA	NA	1	NA	0	NA	NA	18/08/14	18/08/14	NA	{EB7BB901-1A53-4B05-A9CE-DCE0729D518F}	NA	NA	45256	52055	Finger	No	No	No	1575232.887	5183900.394	1	-43.4974077	172.6936502	Pseudopanax
957	45259	9/04/13	50210	Jollie Street	NA	50209	Tree	Cordyline australis	Cabbage Tree	None	Yes	Yes	No	3.5	0.2	1.5	Semi-Mature	3	3	Retain	0	NA	2014-006V	7/05/14	T Pow	2	NA	0	NA	NA	18/08/14	18/08/14	NA	{F6AFE44F-6D29-4D4E-80D3-B028B21E7129}	NA	NA	45259	50209	Cabbage Tree	Yes	Yes	No	1573007.761	5196240.967	1	-43.38621317	172.6667389	Cordyline	australis
958	45262	9/11/13	52540	Kingsford Street	Burwood	52539	Tree	Prunus serrulata	Flowering Cherry	None	No	No	No	4	0.1	2	Mature	2	2	Retain	0	NA	NA	NA	NA	1	NA	0	NA	NA	18/08/14	18/08/14	NA	{E5B79F5D-A24E-49AB-9DB3-21C93ECA5F06}	NA	NA	45262	52539	Flowering Cherry	No	No	No	1573772.602	5183963.52	1	-43.49678948	172.6755914	Prunus	serrulata
959	45264	1/08/14	57107	Goodman Street	Burwood	57106	Tree	Dodonaea viscosa	Ake Ake	None	Yes	Yes	No	4	0.2	3	Mature	3	3	Retain	0	NA	NA	NA	NA	1	NA	0	NA	NA	18/08/14	18/08/14	NA	{A470A0D6-C629-46B9-9F3B-EAD054817B59}	NA	NA	45264	57106	Ake Ake	Yes	Yes	No	1574115.463	5183234.212	1	-43.50336824	172.6797974	Dodonaea	viscosa
960	45266	9/12/13	53243	Retreat Road	Avonside	53240	Tree	Pseudopanax sp	Lancewood	None	No	No	No	6	0.1	1.5	Mature	2	2	Retain	0	NA	NA	NA	NA	1	NA	0	NA	NA	18/08/14	18/08/14	NA	{D2E05934-716F-4A8D-9ADD-D8719E63F90F}	NA	NA	45266	53240	Lancewood	Yes	Yes	No	1572695.014	5181220.443	1	-43.52144992	172.6621254	Pseudopanax
961	45267	29/08/13	48580	Blackridge Lane	Brooklands	48579	Shrub	Dodonaea viscosa Purpurea	Purple Ake Ake	None	Yes	Yes	No	3	0	0	Semi-Mature	3	3	Retain	0	NA	NA	NA	NA	1	NA	0	NA	NA	18/08/14	18/08/14	NA	{D6DCA695-DA3D-4C7D-8D31-70FA8C462C3A}	NA	NA	45267	48579	Purple Ake Ake	Yes	Yes	No	1575453.59	5194690.213	1	-43.40026069	172.6968657	Dodonaea	viscosa
962	45269	23/09/13	54136	Velsheda Street	Bexley	54135	Shrub	Pittosporum tenuifolium	Kohuhu	None	Yes	Yes	No	2.5	0	0	Mature	2	2	Retain	0	NA	NA	NA	NA	1	NA	0	NA	NA	18/08/14	18/08/14	NA	{225FE41F-33E4-454F-A6AA-D6C5D197F0F1}	NA	NA	45269	54135	Kohuhu	Yes	Yes	No	1577588.092	5181783.813	1	-43.51654012	172.722694	Pittosporum	tenuifolium
963	45270	17/09/13	54037	Waitaki Street	Bexley	54035	Tree	Betula pendula	Silver Birch	None	No	No	No	7	0.4	5	Mature	2	2	Retain	0	NA	NA	NA	NA	1	NA	0	NA	NA	18/08/14	18/08/14	NA	{D99A164D-38FE-4D98-B0D9-184D547DD80F}	NA	NA	45270	54035	Silver Birch	No	No	No	1577326.006	5182297.582	1	-43.51190614	172.7194727	Betula	pendula
964	45271	25/09/13	55087	Lower Styx Road	Brooklands	55080	Tree	Sophora microphylla	Small-leaved Kowhai	None	Yes	Yes	No	5.5	0.2	3.5	Mature	3	3	Retain	0	NA	NA	NA	NA	1	NA	0	NA	NA	18/08/14	18/08/14	NA	{1CCAAD65-B123-455E-ADCE-4DD7751C676A}	NA	NA	45271	55080	Small-leaved Kowhai	Yes	Yes	No	1575094.249	5193452.717	1	-43.41139165	172.6923718	Sophora	microphylla
965	45272	25/09/13	55379	Nirvana Street	Brooklands	55377	Tree	Dodonaea viscosa Purpurea	Purple Ake Ake	None	Yes	Yes	No	5.5	0.25	6	Mature	3	3	Retain	0	NA	NA	NA	NA	1	NA	0	NA	NA	18/08/14	18/08/14	NA	{56249EB9-71E2-410C-9E41-E5F4593A0CD4}	NA	NA	45272	55377	Purple Ake Ake	Yes	Yes	No	1575769.238	5194636.792	1	-43.40075197	172.7007613	Dodonaea	viscosa
966	45273	23/01/14	57808	Cassia Pl	Kaiapoi	57807	Tree	Prunus sp	Cherry	None	No	No	No	6	0.6	7	Mature	2	2	Retain	0	NA	2014-006V	7/05/14	T Pow	2	NA	0	NA	NA	18/08/14	18/08/14	NA	{49933D4B-D14E-4F72-9A80-2063C21F24E5}	NA	NA	45273	57807	Cherry	No	No	No	1573266.144	5196287.558	1	-43.3858029	172.6699312	Prunus
967	45275	20/01/14	57684	Hilton Street	Kaiapoi	57683	Tree	Plagianthus regius	Ribbonwood	None	Yes	Yes	No	5	0.05	1	Mature	2	2	Retain	0	NA	2014-004V	7/05/14	T Pow	2	NA	0	NA	NA	18/08/14	18/08/14	NA	{3312D189-0DA1-468E-8812-FFD655C0C0D6}	NA	NA	45275	57683	Ribbonwood	Yes	Yes	No	1572308.056	5196344.131	1	-43.38525875	172.6581055	Plagianthus	regius
968	45276	9/09/13	51712	Morgans Valley	Heathcote Valley	51709	Tree	Betula pendula	Silver Birch	None	No	No	No	4	1	5	Mature	3	3	Retain	0	NA	NA	NA	NA	1	NA	0	NA	NA	18/08/14	18/08/14	NA	{93AA275A-FAB1-4A15-A4DE-42A231AE5627}	NA	NA	45276	51709	Silver Birch	No	No	No	1577101.083	5174648.455	1	-43.58077294	172.7163673	Betula	pendula
969	45277	1/08/14	56963	Jean Batten Place	Burwood	56962	Shrub	Phebalium squameum Illumination	Variegated Satin Wood	None	No	No	No	4.5	0	0	Mature	2	2	Retain	0	NA	NA	NA	NA	1	NA	0	NA	NA	18/08/14	18/08/14	NA	{F2B2EDF4-1283-4BFF-B794-6E0A67A12864}	NA	NA	45277	56962	Variegated Satin Wood	No	No	No	1573921.678	5183714.25	1	-43.49903916	172.6774233	Phebalium	squameum
970	45279	9/09/13	51414	Avoca Valley Road	Heathcote Valley	51412	Tree	Malus domestica	Apple	None	No	No	Yes	3	0.5	2	Mature	3	3	Retain	0	NA	NA	NA	NA	1	NA	0	NA	NA	18/08/14	18/08/14	NA	{E446E6B9-E87E-44BA-9433-2005BEE0784C}	NA	NA	45279	51412	Apple	No	No	Yes	1574314.131	5175045.366	1	-43.57710829	172.6818675	Malus	domestica
971	45282	25/09/13	55316	Beacon Street	Brooklands	55315	Tree	Plagianthus regius	Ribbonwood	None	Yes	Yes	No	6	0.25	3.5	Mature	3	3	Retain	0	NA	NA	NA	NA	1	NA	0	NA	NA	18/08/14	18/08/14	NA	{869CC3FF-700A-4264-8FA3-394B1419A988}	NA	NA	45282	55315	Ribbonwood	Yes	Yes	No	1575586.519	5194225.17	1	-43.40445242	172.6984865	Plagianthus	regius
972	45283	1/08/14	57111	Goodman Street	Burwood	57110	Tree	Pseudopanax crassifolium	Lancewood	None	Yes	Yes	No	2	0.02	1	Semi-Mature	2	2	Retain	0	NA	NA	NA	NA	1	NA	0	NA	NA	18/08/14	18/08/14	NA	{2B4E76AD-026D-49E7-9CBF-CA64E7E0C444}	NA	NA	45283	57110	Lancewood	Yes	Yes	No	1574120.761	5183239.42	1	-43.50332153	172.6798632	Pseudopanax	crassifolium
973	45284	9/06/13	50778	River Road	Richmond	50777	Shrub	Pittosporum eugenioides	Lemonwood	None	Yes	Yes	No	5	0	0	Mature	3	3	Retain	0	NA	NA	NA	NA	1	NA	0	NA	NA	18/08/14	18/08/14	NA	{92B2A2F1-2A35-4D77-ABB8-1CA0F530E384}	NA	NA	45284	50777	Lemonwood	Yes	Yes	No	1572153.589	5180814.475	1	-43.5250853	172.6554052	Pittosporum	eugenioides
974	45285	9/06/13	51024	River Road	Richmond	51023	Shrub	Citrus sp	Citrus	None	No	No	Yes	1.5	0	0	Mature	3	4	Retain	0	NA	NA	NA	NA	1	NA	0	NA	NA	18/08/14	18/08/14	NA	{FE33E076-9428-4A98-843D-5FC0D1BC3C06}	NA	NA	45285	51023	Citrus	No	No	Yes	1572642.97	5181402.87	1	-43.51980542	172.6614906	Citrus
975	47671	NA	0	NA	NA	11024	Tree	Cordyline australis	Cabbage Tree	Protected	NA	NA	NA	0	0	0	NA	0	0	Retain	0	NA	NA	NA	NA	1	NA	0	NA	NA	18/08/14	18/08/14	CCC	{7F66ADE0-2C77-4997-9019-149551EDBCC0}	NA	NA	47671	11024	Cabbage Tree	Yes	Yes	No	1579270.005	5179071.521	1	-43.54101062	172.7434003	Cordyline	australis
976	45293	2/10/14	59572	Queensbury Street	Burwood	59571	Shrub	Pseudopanax discolor Rangatira	Purple Panax	None	No	No	No	2	0	0	Mature	2	2	Retain	0	NA	NA	NA	NA	1	NA	0	NA	NA	18/08/14	18/08/14	NA	{79BEAEDE-258C-4DAD-B1B8-8DBD566CDE65}	NA	NA	45293	59571	Purple Panax	Yes	No	No	1573947.887	5183303.731	1	-43.50273646	172.6777278	Pseudopanax	discolor
977	45294	13/09/13	53373	Cowlishaw Street	Avonside	53372	Shrub	Citrus sp	Citrus	None	No	No	Yes	2.5	0	0	Mature	3	4	Retain	0	NA	NA	NA	NA	1	NA	0	NA	NA	18/08/14	18/08/14	NA	{6AD5A87A-5C99-4472-AD27-D76A32AC9E21}	NA	NA	45294	53372	Citrus	No	No	Yes	1572811.711	5181128.342	1	-43.52228347	172.6635648	Citrus
978	45296	25/09/13	55470	Salecia Gardens	Brooklands	55469	Tree	Plagianthus regius	Ribbonwood	None	Yes	Yes	No	3.5	0.1	1	Semi-Mature	3	3	Retain	0	NA	NA	NA	NA	1	NA	0	NA	NA	18/08/14	18/08/14	NA	{C859EF1B-5776-4EB0-BDD3-6EB92A542965}	NA	NA	45296	55469	Ribbonwood	Yes	Yes	No	1575504.88	5194598.898	1	-43.4010846	172.697495	Plagianthus	regius
979	45297	9/02/13	49721	Wairoa Street	Bexley	49720	Tree	Hoheria populnea	Houhere	None	Yes	No	No	5	0.3	3	Semi-Mature	3	2	Retain	0	NA	NA	NA	NA	1	NA	0	NA	NA	18/08/14	18/08/14	NA	{96808CD9-97A1-42F8-AE6D-2C7438C5B00D}	NA	NA	45297	49720	Houhere	Yes	No	No	1577740.023	5182127.019	1	-43.51345437	172.7245878	Hoheria	populnea
980	45300	31/01/14	58840	Avonside Drive	Avondale	58839	Tree	Dodonaea viscosa	Ake Ake	None	Yes	Yes	No	5	0.2	5	Mature	4	3	Retain	0	NA	NA	NA	NA	1	NA	0	NA	NA	18/08/14	18/08/14	NA	{5FAC90A6-F266-487C-A4DA-1FF0C69B5D38}	NA	NA	45300	58839	Ake Ake	Yes	Yes	No	1574462.718	5182328.214	1	-43.51153793	172.6840504	Dodonaea	viscosa
981	45305	31/01/14	58742	Hulverstone Drive	Avondale	58741	Shrub	Pittosporum eugenioides	Lemonwood	None	Yes	Yes	No	4.5	0	0	Mature	3	3	Retain	0	NA	NA	NA	NA	1	NA	0	NA	NA	18/08/14	18/08/14	NA	{E50A53D9-81C9-42C4-A3A2-F385769934A7}	NA	NA	45305	58741	Lemonwood	Yes	Yes	No	1575493.915	5183364.889	1	-43.50223808	172.6968547	Pittosporum	eugenioides
982	45306	30/01/14	58538	Brooker Avenue	Burwood	58529	Tree	Prunus armeniaca	Apricot	None	No	No	Yes	5	0.2	5	Mature	5	3	Remove	0	FEL felling	NA	NA	NA	1	NA	0	NA	NA	18/08/14	18/08/14	NA	{883F8AD4-1AAF-44CA-AFCD-FC61FA527E7E}	NA	NA	45306	58529	Apricot	No	No	Yes	1575620.286	5183821.702	1	-43.49812899	172.6984383	Prunus	armeniaca
983	45307	24/09/13	54857	Courtenay Drive	NA	54856	Tree	Sorbus sp	Rowan	None	No	No	No	6	0.08	1.5	Mature	2	2	Retain	0	NA	2014-004V	7/05/14	T Pow	2	NA	0	NA	NA	18/08/14	18/08/14	NA	{357F1CEF-CAF1-4250-8B21-B376B717656E}	NA	NA	45307	54856	Rowan	No	No	No	1572547.015	5196064.415	1	-43.38778618	172.6610416	Sorbus
984	45309	29/08/13	48320	Lower Styx Road	Brooklands	48319	Tree	Eucalyptus biangularis	Gum	None	No	No	No	8	2	5	Mature	3	3	Retain	0	NA	NA	NA	NA	1	NA	0	NA	NA	18/08/14	18/08/14	NA	{29275869-1CF4-4995-AF9C-5AC5269C883F}	NA	NA	45309	48319	Gum	No	No	No	1575395.692	5194838.686	1	-43.39892189	172.6961574	Eucalyptus	biangularis
985	45311	9/10/13	51988	Amber Grove	Burwood	51987	Tree	Prunus cultivar	Flowering Cherry	None	No	No	No	3.5	0.1	3	Mature	3	3	Retain	0	NA	NA	NA	NA	1	NA	0	NA	NA	18/08/14	18/08/14	NA	{735AC6FA-06F2-453C-BFDC-6628B0395CF2}	NA	NA	45311	51987	Flowering Cherry	No	No	No	1575384.697	5183896.528	1	-43.49744752	172.6955278	Prunus	cultivar
986	45312	25/09/13	55106	Lower Styx Road	Brooklands	55105	Tree	Cupressus sp	Cypress	None	No	No	No	5.5	0.3	5	Mature	3	3	Retain	0	NA	NA	NA	NA	1	NA	0	NA	NA	18/08/14	18/08/14	NA	{19038866-105B-4867-832D-5903274C742B}	NA	NA	45312	55105	Cypress	No	No	No	1575308.346	5194247.343	1	-43.40424367	172.6950521	Cupressus
987	45313	25/09/13	55122	Lower Styx Road	Brooklands	55121	Tree	Acacia sp	Wattle	None	No	No	No	5	0.15	2.5	Mature	2	2	Retain	0	NA	NA	NA	NA	1	NA	0	NA	NA	18/08/14	18/08/14	NA	{EC561182-9199-42BD-87CC-C609E5449C31}	NA	NA	45313	55121	Wattle	No	No	No	1575330.617	5194240.425	1	-43.40430669	172.6953268	Acacia
988	45314	17/09/13	54106	Parenga Place	Bexley	54105	Tree	Pittosporum eugenioides	Lemonwood	None	Yes	Yes	No	5.5	0.1	3.5	Mature	4	2	Retain	0	NA	NA	NA	NA	1	NA	0	NA	NA	18/08/14	18/08/14	NA	{2ABF3C44-A8E2-4157-BBDB-89264E6EF34C}	NA	NA	45314	54105	Lemonwood	Yes	Yes	No	1577761.696	5182047.252	1	-43.51417326	172.7248527	Pittosporum	eugenioides
989	45315	9/02/13	49837	Morganwood Street	Bexley	49836	Tree	Prunus avium	Wild Cherry	None	No	No	No	3	0.4	3	Semi-Mature	3	3	Retain	0	NA	NA	NA	NA	1	NA	0	NA	NA	18/08/14	18/08/14	NA	{06082F40-06DA-4E38-AB7B-21E978FADA8C}	NA	NA	45315	49836	Wild Cherry	No	No	No	1577466.619	5181870.955	1	-43.51575182	172.7211946	Prunus	avium
990	45316	2/04/14	59060	Fleete Street	Dallington	59059	Shrub	Dodonaea viscosa	Ake Ake	None	Yes	Yes	No	2	0	0	Semi-Mature	3	3	Retain	0	NA	NA	NA	NA	1	NA	0	NA	NA	18/08/14	18/08/14	NA	{6219E7E7-B757-4110-8C43-D3FFA78CA158}	NA	NA	45316	59059	Ake Ake	Yes	Yes	No	1574103.984	5182553.008	1	-43.50950151	172.679623	Dodonaea	viscosa
991	45317	9/06/13	50961	River Road	Richmond	50960	Tree	Pseudopanax arboreus	Five Finger	None	Yes	Yes	No	5	0.5	3	Semi-Mature	3	3	Retain	0	NA	NA	NA	NA	1	NA	0	NA	NA	18/08/14	18/08/14	NA	{B91D68EC-B577-4159-BBDB-7146EC93D18C}	NA	NA	45317	50960	Five Finger	Yes	Yes	No	1572542.635	5180860.579	1	-43.52468459	172.6602218	Pseudopanax	arboreus
992	45318	29/08/13	48230	Lower Styx Road	Brooklands	48228	Tree	Betula pendula	Silver Birch	None	No	No	No	4	0.6	3	Mature	3	2	Retain	0	NA	NA	NA	NA	1	NA	0	NA	NA	18/08/14	18/08/14	NA	{76C504F9-C762-464D-A150-A35E99A1F6B4}	NA	NA	45318	48228	Silver Birch	No	No	No	1575320.981	5194717.423	1	-43.40001133	172.6952294	Betula	pendula
993	45326	9/10/13	52098	Priory Close	Burwood	52097	Shrub	Pittosporum eugenioides	Lemonwood	None	Yes	Yes	No	3.5	0	0	Mature	3	3	Retain	0	NA	NA	NA	NA	1	NA	0	NA	NA	18/08/14	18/08/14	NA	{8CECEED8-25F9-40CB-A6D2-5B49FE5E7801}	NA	NA	45326	52097	Lemonwood	Yes	Yes	No	1575064.999	5183630.696	1	-43.49983052	172.6915613	Pittosporum	eugenioides
994	45327	26/09/13	55747	Cheam Street	Dallington	55746	Shrub	Pittosporum eugenioides	Lemonwood	None	Yes	Yes	No	5.5	0	0	Mature	4	3	Retain	0	NA	NA	NA	NA	1	NA	0	NA	NA	18/08/14	18/08/14	NA	{A6A24766-22B3-4CD6-9B68-A2AD997C5BF6}	NA	NA	45327	55746	Lemonwood	Yes	Yes	No	1573968.944	5182679.445	1	-43.50835835	172.6779584	Pittosporum	eugenioides
995	45348	26/09/13	55711	Cowlishaw Street	Avonside	55710	Tree	Pseudopanax sp	Finger	None	No	No	No	5	0.2	3	Mature	4	3	Retain	0	NA	NA	NA	NA	1	NA	0	NA	NA	18/08/14	18/08/14	NA	{855FA24B-3EA5-44B6-BE66-4D7156037370}	NA	NA	45348	55710	Finger	No	No	No	1572820.499	5181064.277	1	-43.52286063	172.6636703	Pseudopanax
996	45329	31/01/14	58784	Hulverstone Drive	Avondale	58783	Tree	Acer palmatum	Japanese Maple	None	No	No	No	4	0.2	3.5	Mature	3	3	Retain	0	NA	NA	NA	NA	1	NA	0	NA	NA	18/08/14	18/08/14	NA	{FFA45FD6-D886-4524-8D18-FEC755A8B7AC}	NA	NA	45329	58783	Japanese Maple	No	No	No	1576136.871	5183304.547	1	-43.50280222	172.7048052	Acer	palmatum
997	45333	29/01/14	58210	Corokia Close	Brooklands	58202	Shrub	Pittosporum tenuifolium	Kohuhu	None	Yes	Yes	No	4	0	0	Mature	3	3	Retain	0	NA	NA	NA	NA	1	NA	0	NA	NA	18/08/14	18/08/14	NA	{DC6D9A43-E5CF-4FC8-924B-F1EAEAE0F32D}	NA	NA	45333	58202	Kohuhu	Yes	Yes	No	1575409.397	5194508.712	1	-43.40189353	172.6963118	Pittosporum	tenuifolium
998	45335	2/05/14	59358	Dunair Drive	Burwood	59357	Tree	Magnolia kobus	Japanese Magnolia	None	No	No	No	4.5	0.07	1.5	Mature	2	2	Retain	0	NA	NA	NA	NA	1	NA	0	NA	NA	18/08/14	18/08/14	NA	{14CD91C9-72E8-439A-9366-C2984BDFF3B4}	NA	NA	45335	59357	Japanese Magnolia	No	No	No	1575265.573	5183983.202	1	-43.49666316	172.6940583	Magnolia	kobus
999	45337	16/09/13	53624	Chale Lane	Avondale	53621	Shrub	Pittosporum tenuifolium	Kohuhu	None	Yes	Yes	No	3	0	0	Mature	4	3	Remove	0	FEL felling; damaged	NA	NA	NA	1	NA	0	NA	NA	18/08/14	18/08/14	NA	{85DFBD12-FAAC-4B1B-8894-10A26BDA4FD3}	NA	NA	45337	53621	Kohuhu	Yes	Yes	No	1576004.512	5183400.096	1	-43.50193764	172.7031722	Pittosporum	tenuifolium
1000	45338	23/09/13	54152	Morganwood Street	Bexley	54151	Tree	Prunus serrulata Ariake	Flowering Cherry	None	No	No	No	2.5	0.1	2.5	Mature	2	2	Transplant	0	CERA - Good specimen	NA	NA	NA	1	NA	0	NA	NA	18/08/14	18/08/14	NA	{33AAC490-56C7-4081-91CD-1AEA27397B7B}	NA	NA	45338	54151	Flowering Cherry	No	No	No	1577602.635	5181830.685	1	-43.51611851	172.7228758	Prunus	serrulata
1001	45339	25/09/13	55296	Anfield Street	Brooklands	55295	Shrub	Pittosporum tenuifolium	Kohuhu	None	Yes	Yes	No	2	0	0	Mature	3	3	Retain	0	NA	NA	NA	NA	1	NA	0	NA	NA	18/08/14	18/08/14	NA	{B44DCF4F-CCAE-4463-A2A0-7D6E5AEC2E3F}	NA	NA	45339	55295	Kohuhu	Yes	Yes	No	1575397.371	5194322.064	1	-43.40357378	172.6961549	Pittosporum	tenuifolium
1002	45340	9/09/13	51455	Avoca Valley Road	Heathcote Valley	51453	Tree	Cupressocyparis leylandii	Leyland Cypress	None	No	No	No	5	0.4	4	Semi-Mature	3	2	Retain	0	NA	NA	NA	NA	1	NA	0	NA	NA	18/08/14	18/08/14	NA	{A0DB09F7-5635-4372-B7E1-EB9BD65688F4}	NA	NA	45340	51453	Leyland Cypress	No	No	No	1574294.449	5175037.528	1	-43.57717818	172.6816234	Cupressocyparis	leylandii
1003	45341	23/09/13	54467	New Brighton Rad	New Brighton	54466	Tree	Hoheria sextylosa	Long-leaved Lacebark	None	No	No	No	4	0.03	1.5	Mature	2	2	Retain	0	NA	NA	NA	NA	1	NA	0	NA	NA	18/08/14	18/08/14	NA	{517FEFB0-EF6C-43C1-82DD-10BC0A8BDFE9}	NA	NA	45341	54466	Long-leaved Lacebark	No	No	No	1577312.111	5182825.991	1	-43.50714783	172.7193228	Hoheria	sextylosa
1004	45342	9/02/13	49705	Wairoa Street	Bexley	49704	Shrub	Coprosma	Coprosma	None	Yes	No	No	3	0	0	Semi-Mature	3	3	Retain	0	NA	NA	NA	NA	1	NA	0	NA	NA	18/08/14	18/08/14	NA	{E5040C31-29F6-4405-BADB-FA17E7B189DE}	NA	NA	45342	49704	Coprosma	Yes	No	No	1577674.049	5182151.568	1	-43.51323136	172.7237726	Coprosma	Coprosma
1005	45346	9/09/13	51196	Glade Avenue	Richmond	51194	Tree	Griselinia littoralis	Broadleaf	None	Yes	Yes	No	2.5	0.02	1.2	Semi-Mature	4	3	Retain	0	NA	NA	NA	NA	1	NA	0	NA	NA	18/08/14	18/08/14	NA	{4BE452DE-9787-42CE-8869-B42D812040EB}	NA	NA	45346	51194	Broadleaf	Yes	Yes	No	1572363.784	5180889.782	1	-43.52441504	172.6580101	Griselinia	littoralis
1006	45347	30/01/14	58483	Brooker Avenue	Burwood	58482	Shrub	Pseudopanax anomalus	Whauwhaupaku	None	No	No	No	1	0	0	Mature	2	2	Retain	0	NA	NA	NA	NA	1	NA	0	NA	NA	18/08/14	18/08/14	NA	{7C5847E7-2387-4A13-B615-AA30F4C0F476}	NA	NA	45347	58482	Whauwhaupaku	Yes	No	No	1575485.253	5183606.114	1	-43.50006576	172.6967584	Pseudopanax	anomalus
1007	45349	9/02/13	49577	Brook Street	Bexley	49576	Tree	Betula pendula	Silver Birch	None	No	No	No	4	0.6	3	Semi-Mature	4	3	Retain	0	NA	NA	NA	NA	1	NA	0	NA	NA	18/08/14	18/08/14	NA	{CBAE2BB1-BB72-48BF-9785-B2466FB34FF4}	NA	NA	45349	49576	Silver Birch	No	No	No	1577329.54	5182065.115	1	-43.51399942	172.7195067	Betula	pendula
1008	45351	2/04/14	59140	Fleete Street	Dallington	59139	Tree	Betula pendula	Silver Birch	None	No	No	No	6.5	0.2	4	Semi-Mature	3	3	Retain	0	NA	NA	NA	NA	1	NA	0	NA	NA	18/08/14	18/08/14	NA	{F19F9727-893B-4135-A3F1-2036B6FC3217}	NA	NA	45351	59139	Silver Birch	No	No	No	1574144.201	5182440.993	1	-43.5105115	172.6801152	Betula	pendula
1009	45353	16/09/13	53701	Mervyn Place	Avondale	53699	Tree	Gleditsia sp	Honey Locust	None	No	No	No	3.5	0.06	2.5	Mature	2	2	Retain	0	NA	NA	NA	NA	1	NA	0	NA	NA	18/08/14	18/08/14	NA	{0AD0FE28-A05D-40CD-8CF3-42063E38B291}	NA	NA	45353	53699	Honey Locust	No	No	No	1575016.107	5183261.68	1	-43.50315157	172.6909396	Gleditsia
1010	48025	NA	0	NA	NA	80784	Tree	Fraxinus excelsior	English Ash	Protected	NA	NA	NA	0	0	0	NA	0	0	Retain	0	NA	NA	NA	NA	1	NA	0	NA	NA	18/08/14	18/08/14	CCC	{485FC4D7-C2B3-4F53-BB44-6FEF98FB7E79}	NA	NA	48025	80784	English Ash	NA	NA	NA	1573234.131	5181989.588	1	-43.51454396	172.6688341	Fraxinus	excelsior
1011	45355	29/08/13	48696	Cardrona Street	Avondale	48695	Tree	Citrus sp	Citrus	None	No	No	Yes	5	0.2	4	Mature	3	4	Retain	0	NA	NA	NA	NA	1	NA	0	NA	NA	18/08/14	18/08/14	NA	{E28E1689-B0B1-41DE-807C-EF58940D0FE5}	NA	NA	45355	48695	Citrus	No	No	Yes	1574587.396	5182438.434	1	-43.51054975	172.685598	Citrus
1012	45356	9/12/13	53198	Avonside Drive	Avonside	53197	Tree	Pseudopanax sp	Finger	None	No	No	No	4	0.1	2	Semi-Mature	3	3	Retain	0	NA	NA	NA	NA	1	NA	0	NA	NA	18/08/14	18/08/14	NA	{C6D1E10C-715D-47B3-BE59-53470E0A70D3}	NA	NA	45356	53197	Finger	No	No	No	1572970.129	5181466.994	1	-43.51923995	172.6655419	Pseudopanax
1013	45357	29/01/14	58271	Fleete Street	Burwood	58270	Shrub	Pittosporum tenuifolium	Kohuhu	None	Yes	Yes	No	6	0	0	Mature	2	2	Retain	0	NA	NA	NA	NA	1	NA	0	NA	NA	18/08/14	18/08/14	NA	{AF04F2BA-94D0-4623-BF47-5B9998D56B10}	NA	NA	45357	58270	Kohuhu	Yes	Yes	No	1574037.322	5182875.16	1	-43.50659849	172.6788137	Pittosporum	tenuifolium
1014	45361	9/09/13	51497	Avoca Valley Road	Heathcote Valley	51496	Tree	Pinus pinea	Stone Pine	None	No	No	No	14	2	7	Over Mature	2	2	Retain	0	NA	NA	NA	NA	1	NA	0	NA	NA	18/08/14	18/08/14	NA	{E1CA3160-60C6-44E8-904B-24AE925ED675}	NA	NA	45361	51496	Stone Pine	No	No	No	1574280.075	5175041.966	1	-43.57713773	172.6814456	Pinus	pinea
1015	45362	31/01/14	58774	Hulverstone Drive	Avondale	58773	Tree	Cordyline australis	Cabbage Tree	None	Yes	Yes	No	5.5	0.2	3	Mature	3	3	Retain	0	NA	NA	NA	NA	1	NA	0	NA	NA	18/08/14	18/08/14	NA	{0019B1CD-16DC-4634-B174-32C0EB3C0EE3}	NA	NA	45362	58773	Cabbage Tree	Yes	Yes	No	1575599.921	5183443.72	1	-43.50153174	172.6981695	Cordyline	australis
1016	45363	2/03/14	58930	Cadrona Street	Avondale	58929	Shrub	Myrtus bullata	Ramarama	None	No	No	No	2	0	0	Juvenile	3	3	Retain	0	NA	NA	NA	NA	1	NA	0	NA	NA	18/08/14	18/08/14	NA	{34889113-2440-4928-8A70-90B16378D93E}	NA	NA	45363	58929	Ramarama	No	No	No	1574589.698	5182318.561	1	-43.51162918	172.6856209	Myrtus	bullata
1017	45365	25/09/13	55502	Salecia Gardens	Brooklands	55501	Tree	Hoheria angustifolia	Narrow-leaved Lacebark	None	Yes	Yes	No	4	0.1	2.5	Semi-Mature	3	3	Retain	0	NA	NA	NA	NA	1	NA	0	NA	NA	18/08/14	18/08/14	NA	{9FD95A91-38DA-4209-97D1-B12DC6D0CD6B}	NA	NA	45365	55501	Narrow-leaved Lacebark	Yes	Yes	No	1575502.751	5194622.469	1	-43.40087229	172.6974698	Hoheria	angustifolia
1018	45366	2/10/14	59576	Goodman Street	Burwood	59575	Tree	Gleditsia triacanthos	Honey Locust	None	No	No	No	4	0.05	1.5	Mature	2	2	Retain	0	NA	NA	NA	NA	1	NA	0	NA	NA	18/08/14	18/08/14	NA	{E7899725-C06A-4D90-8185-FEB9FB6DCDA6}	NA	NA	45366	59575	Honey Locust	No	No	No	1573956.006	5183221.873	1	-43.5034738	172.6778244	Gleditsia	triacanthos
1019	45367	29/08/13	48716	Nevis Place	Avondale	48715	Tree	Magnolia grandiflora	Southern Magnolia	None	No	No	No	5.5	0.3	5	Mature	3	3	Retain	0	NA	NA	NA	NA	1	NA	0	NA	NA	18/08/14	18/08/14	NA	{13AA95B0-A3AE-465E-B0ED-B92D667DA8F3}	NA	NA	45367	48715	Southern Magnolia	No	No	No	1574545.06	5182531.457	1	-43.50971072	172.6850786	Magnolia	grandiflora
1020	45370	9/09/13	51267	River Road	Richmond	51266	Tree	Malus domestica	Apple	None	No	No	Yes	4	0.25	5	Mature	3	3	Retain	0	NA	NA	NA	NA	1	NA	0	NA	NA	18/08/14	18/08/14	NA	{9C4F7E64-AB4E-4A71-B2BB-162AD6424DFC}	NA	NA	45370	51266	Apple	No	No	Yes	1573072.112	5182077.568	1	-43.51374595	172.666834	Malus	domestica
1021	45371	16/09/13	53809	Woolley Street	Avondale	53807	Shrub	Pittosporum crassifolium	Karo	None	Yes	No	No	3.5	0	0	Mature	3	3	Retain	0	NA	NA	NA	NA	1	NA	0	NA	NA	18/08/14	18/08/14	NA	{AE615E5C-2393-4999-98B4-897504D3CDF3}	NA	NA	45371	53807	Karo	Yes	No	No	1574479.292	5183115.596	1	-43.50444879	172.6842924	Pittosporum	crassifolium
1022	45373	23/09/13	54353	Terrelle Street	New Brighton	54352	Tree	Myrtus bullata	Ramarama	None	No	No	No	4.5	0.2	3	Mature	4	3	Retain	0	NA	NA	NA	NA	1	NA	0	NA	NA	18/08/14	18/08/14	NA	{3D9E6F2B-CBDA-4D00-B071-6ACAA0133288}	NA	NA	45373	54352	Ramarama	No	No	No	1576403.955	5183785.682	1	-43.49847847	172.7081299	Myrtus	bullata
1023	45377	29/08/13	48722	Niven Street	Avondale	48721	Tree	Cordyline australis	Cabbage Tree	None	Yes	Yes	No	5	0.4	3	Semi-Mature	3	2	Retain	0	NA	NA	NA	NA	1	NA	0	NA	NA	18/08/14	18/08/14	NA	{CF0B6DF5-751E-4299-949C-165D861062B4}	NA	NA	45377	48721	Cabbage Tree	Yes	Yes	No	1574434.807	5182801.618	1	-43.50727438	172.6837274	Cordyline	australis
1024	45378	31/01/14	58866	Avonside Drive	Avondale	58865	Tree	Cordyline australis	Cabbage Tree	None	Yes	Yes	No	3	0.2	1.5	Semi-Mature	3	3	Retain	0	NA	NA	NA	NA	1	NA	0	NA	NA	18/08/14	18/08/14	NA	{E0B3CB1F-0583-43B8-869F-98F1235E5A6A}	NA	NA	45378	58865	Cabbage Tree	Yes	Yes	No	1574442.778	5182231.812	1	-43.51240527	172.6837992	Cordyline	australis
1025	45379	29/08/13	48654	Harbour Road	Brooklands	48653	Tree	Chamaecyparis lawsoniana	Lawson Cypress	None	No	No	No	5	0.5	1	Semi-Mature	3	2	Retain	0	NA	NA	NA	NA	1	NA	0	NA	NA	18/08/14	18/08/14	NA	{CA5B815F-787C-4838-99AE-6F633B9B4681}	NA	NA	45379	48653	Lawson Cypress	No	No	No	1575858.964	5194907.638	1	-43.39831607	172.7018813	Chamaecyparis	lawsoniana
1026	45380	29/08/13	48513	Blackridge Lane	Brooklands	48512	Shrub	Phormium	Phormium	None	Yes	No	No	2	0	0	Mature	3	3	Retain	0	NA	NA	NA	NA	1	NA	0	NA	NA	18/08/14	18/08/14	NA	{9CD3F26A-F399-440D-8632-6B069A6AECDC}	NA	NA	45380	48512	Phormium	Yes	No	No	1575485.957	5194537.201	1	-43.40163951	172.6972586	Phormium	Phormium
1027	45381	9/09/13	51273	Woodchester Avenue	Richmond	51272	Shrub	Pittosporum sp	Pittosporum	None	Yes	No	No	4	0	0	Semi-Mature	2	2	Retain	0	Hedge x5	NA	NA	NA	1	NA	0	NA	NA	18/08/14	18/08/14	NA	{B6F2D805-2CB2-4813-98C1-C4F5FB12216D}	NA	NA	45381	51272	Pittosporum	Yes	No	No	1572864.427	5181978.332	1	-43.51463197	172.6642595	Pittosporum
1028	45386	9/02/13	49817	Arncliff Street	Bexley	49816	Tree	Plagianthus regius	Ribbonwood	None	Yes	Yes	No	5.5	0.15	1.5	Juvenile	3	4	Retain	0	NA	NA	NA	NA	1	NA	0	NA	NA	18/08/14	18/08/14	NA	{C43CAC9A-0926-4B7C-9EB9-ADA5CB3E2D6B}	NA	NA	45386	49816	Ribbonwood	Yes	Yes	No	1577570.039	5182231.154	1	-43.51251164	172.7224891	Plagianthus	regius
1029	45389	2/03/14	58990	Culver Place	Avondale	58989	Tree	Podocarpus totara	Totara	None	Yes	Yes	No	5	0.15	5	Semi-Mature	3	3	Retain	0	NA	NA	NA	NA	1	NA	0	NA	NA	18/08/14	18/08/14	NA	{B144FD7D-B0D3-4B31-887E-1F5B20D7CFEC}	NA	NA	45389	58989	Totara	Yes	Yes	No	1576005.124	5183265.499	1	-43.50314959	172.7031738	Podocarpus	totara
1030	45391	26/09/13	55773	Queensbury Street	Burwood	55772	Tree	Malus domestica	Apple	None	No	No	Yes	5	0.3	4.5	Mature	3	3	Retain	0	NA	NA	NA	NA	1	NA	0	NA	NA	18/08/14	18/08/14	NA	{4A164622-C6DA-466E-8252-FD69D1E4EDF9}	NA	NA	45391	55772	Apple	No	No	Yes	1573870.978	5183280.538	1	-43.5029426	172.6767754	Malus	domestica
1031	45392	31/01/14	58882	Avonside Drive	Avondale	58881	Tree	Other	Other	None	NA	NA	NA	7	0.15	0.4	Mature	3	3	Retain	0	NA	NA	NA	NA	1	NA	0	NA	NA	18/08/14	18/08/14	NA	{1212FD7B-721D-417E-9082-CC5293099B1A}	NA	NA	45392	58881	Other	NA	NA	NA	1574466.359	5182230.713	1	-43.51241597	172.6840909	Other	Other
1032	45395	2/03/14	58934	Cadrona Street	Avondale	58933	Shrub	Pittosporum tenuifolium	Kohuhu	None	Yes	Yes	No	5.5	0	0	Mature	3	3	Retain	0	NA	NA	NA	NA	1	NA	0	NA	NA	18/08/14	18/08/14	NA	{8B27A244-368C-49A8-A228-51CC3A26A2A5}	NA	NA	45395	58933	Kohuhu	Yes	Yes	No	1574590.577	5182331.576	1	-43.51151202	172.6856324	Pittosporum	tenuifolium
1033	45398	30/01/14	58462	Dunair Drive	Burwood	58461	Tree	Hoheria populnea Alba Variegata	Variegated Lacebark	None	Yes	No	No	3.5	0.03	2	Semi-Mature	2	2	Retain	0	NA	NA	NA	NA	1	NA	0	NA	NA	18/08/14	18/08/14	NA	{0DFD1274-11DF-4252-BB07-737298005677}	NA	NA	45398	58461	Variegated Lacebark	Yes	No	No	1575359.801	5183700.895	1	-43.49920822	172.695211	Hoheria	populnea
1034	45400	30/01/14	58397	Stour Drive	Burwood	58396	Tree	Cordyline australis	Cabbage Tree	None	Yes	Yes	No	3.5	0.15	2	Mature	2	2	Retain	0	NA	NA	NA	NA	1	NA	0	NA	NA	18/08/14	18/08/14	NA	{D3B5FB9E-5C72-4DED-8B2F-E2EC0BE5E992}	NA	NA	45400	58396	Cabbage Tree	Yes	Yes	No	1575135.151	5183644.062	1	-43.4997125	172.6924296	Cordyline	australis
1035	45408	1/08/14	57047	Kingsford Street	Burwood	57046	Tree	Betula pendula	Silver Birch	None	No	No	No	10	0.5	8	Mature	3	2	Retain	0	NA	NA	NA	NA	1	NA	0	NA	NA	18/08/14	18/08/14	NA	{6ECB98BE-030A-43E5-8B21-3F6AAB8FA636}	NA	NA	45408	57046	Silver Birch	No	No	No	1573758.604	5183653.031	1	-43.49958469	172.6754033	Betula	pendula
1036	45409	30/08/13	48990	Hulverstone Drive	Avondale	48989	Tree	Prunus cultivar	Flowering Cherry	None	No	No	No	4.5	0.2	5	Mature	3	2	Retain	0	NA	NA	NA	NA	1	NA	0	NA	NA	18/08/14	18/08/14	NA	{40C2082F-8461-4A92-9BA5-28891FF6CB0F}	NA	NA	45409	48989	Flowering Cherry	No	No	No	1575276.123	5183312.396	1	-43.50270356	172.6941583	Prunus	cultivar
1037	47673	NA	0	NA	NA	21445	Tree	Fraxinus velutina	Arizona Ash	Protected	NA	NA	NA	0	0	0	NA	0	0	Retain	0	NA	NA	NA	NA	1	NA	0	NA	NA	18/08/14	18/08/14	CCC	{624635FF-6B28-47CA-827B-471F99D570D9}	NA	NA	47673	21445	Arizona Ash	NA	NA	NA	1575135.249	5183613.46	1	-43.49998806	172.6924295	Fraxinus	velutina
1038	45412	29/08/13	48838	Woolley Street	Avondale	48836	Shrub	Pittosporum tenuifolium	Kohuhu	None	Yes	Yes	No	4.5	0	0	Mature	3	3	Retain	0	NA	NA	NA	NA	1	NA	0	NA	NA	18/08/14	18/08/14	NA	{D210ECA5-35DE-4805-9AB5-C79E6D4138A8}	NA	NA	45412	48836	Kohuhu	Yes	Yes	No	1574568.207	5183134.78	1	-43.50427908	172.6853932	Pittosporum	tenuifolium
1039	45413	2/10/14	59622	Kingsford Street	Burwood	59621	Tree	Plagianthus regius	Ribbonwood	None	Yes	Yes	No	5	0.08	2.5	Mature	3	3	Retain	0	NA	NA	NA	NA	1	NA	0	NA	NA	18/08/14	18/08/14	NA	{17660BDD-C2B4-4E3B-850F-E65612154A5C}	NA	NA	45413	59621	Ribbonwood	Yes	Yes	No	1573874.679	5182780.204	1	-43.50744782	172.6767971	Plagianthus	regius
1040	45415	9/10/13	52169	Priory Close	Burwood	52168	Shrub	Camellia	Camellia	None	No	No	No	3.5	0	0	Mature	3	3	Retain	0	NA	NA	NA	NA	1	NA	0	NA	NA	18/08/14	18/08/14	NA	{906BCBC6-9467-4004-A204-CA764033D7E6}	NA	NA	45415	52168	Camellia	No	No	No	1575008.252	5183610.503	1	-43.50001044	172.6908585	Camellia	Camellia
1041	45416	25/09/13	55444	Blue Lagoon Drive	Brooklands	55443	Shrub	Phormium	Phormium	None	Yes	No	No	1.5	0	0	Mature	2	2	Retain	0	NA	NA	NA	NA	1	NA	0	NA	NA	18/08/14	18/08/14	NA	{A5753AC8-C868-4E9A-9F2E-665E7385F64E}	NA	NA	45416	55443	Phormium	Yes	No	No	1575809.953	5194881.378	1	-43.39855095	172.7012749	Phormium	Phormium
1042	45417	29/08/13	48210	Lower Styx Road	Brooklands	48209	Tree	Cordyline australis	Cabbage Tree	None	Yes	Yes	No	4	0.25	2	Mature	2	3	Retain	0	NA	NA	NA	NA	1	NA	0	NA	NA	18/08/14	18/08/14	NA	{A576A5C8-D691-4E22-A718-4A02CC30FBD0}	NA	NA	45417	48209	Cabbage Tree	Yes	Yes	No	1575376.32	5194712.495	1	-43.40005752	172.6959125	Cordyline	australis
1043	45418	9/11/13	52788	Ferner Street	Dallington	52787	Shrub	Pittosporum eugenioides	Lemonwood	None	Yes	Yes	No	2.5	0	0	Semi-Mature	3	3	Retain	0	NA	NA	NA	NA	1	NA	0	NA	NA	18/08/14	18/08/14	NA	{D76ECD4E-5260-41F1-9AC4-E0293E0B3E9E}	NA	NA	45418	52787	Lemonwood	Yes	Yes	No	1574025.25	5182357.423	1	-43.51125985	172.6786396	Pittosporum	eugenioides
1044	45419	13/09/13	53357	Cowlishaw Street	Avonside	53356	Tree	Acer sp	Maple	None	No	No	No	10	1.3	9	Mature	2	2	Retain	0	NA	NA	NA	NA	1	NA	0	NA	NA	18/08/14	18/08/14	NA	{9A378955-959E-4000-ABAA-7EC9AD4A03B8}	NA	NA	45419	53356	Maple	No	No	No	1572826.336	5181095.915	1	-43.52257597	172.6637441	Acer
1045	45420	29/08/13	48812	Woolley Street	Avondale	48809	Tree	Hoheria angustifolia	Narrow-leaved Lacebark	None	Yes	Yes	No	4	0.5	2	Semi-Mature	3	3	Retain	0	NA	NA	NA	NA	1	NA	0	NA	NA	18/08/14	18/08/14	NA	{E1CECD28-219A-4787-AADE-4C95BDE87693}	NA	NA	45420	48809	Narrow-leaved Lacebark	Yes	Yes	No	1574565.859	5183062.419	1	-43.50493056	172.6853608	Hoheria	angustifolia
1046	45421	25/09/13	55055	Lower Styx Road	Brooklands	55052	Tree	Sophora microphylla	Small-leaved Kowhai	None	Yes	Yes	No	4	0.04	1.2	Mature	2	2	Retain	0	NA	NA	NA	NA	1	NA	0	NA	NA	18/08/14	18/08/14	NA	{B8FBDAE5-D8C5-42FF-8FAE-1627B8445E0C}	NA	NA	45421	55052	Small-leaved Kowhai	Yes	Yes	No	1575101.046	5193445	1	-43.41146136	172.6924554	Sophora	microphylla
1047	45422	2/04/14	59034	Fleete Street	Dallington	59033	Tree	Pittosporum eugenioides	Lemonwood	None	Yes	Yes	No	5	0.25	3.5	Mature	3	3	Retain	0	NA	NA	NA	NA	1	NA	0	NA	NA	18/08/14	18/08/14	NA	{8A3A8229-0440-489D-B4AC-AD007B969D72}	NA	NA	45422	59033	Lemonwood	Yes	Yes	No	1574146.248	5182527.629	1	-43.50973149	172.6801446	Pittosporum	eugenioides
1048	45423	29/08/13	48234	Lower Styx Road	Brooklands	48233	Tree	Acer sp	Maple	None	No	No	No	4	0.2	4.5	Mature	3	3	Retain	0	NA	NA	NA	NA	1	NA	0	NA	NA	18/08/14	18/08/14	NA	{DFF815A4-400F-4E6A-A325-B5844E30DF52}	NA	NA	45423	48233	Maple	No	No	No	1575392.474	5194717.383	1	-43.40001404	172.6961122	Acer
1049	45426	13/09/13	53383	Cowlishaw Street	Avonside	53382	Tree	Prunus cerasifera	Myrobalan Plum	None	No	No	No	6.5	0.3	10	Mature	3	3	Retain	0	NA	NA	NA	NA	1	NA	0	NA	NA	18/08/14	18/08/14	NA	{A7356418-1344-41E2-92B1-48D543CB0673}	NA	NA	45426	53382	Myrobalan Plum	No	No	No	1572824.256	5181136.279	1	-43.52221246	172.6637204	Prunus	cerasifera
1050	45429	16/09/13	53793	Prestwick Street	Avondale	53792	Tree	Prunus sp	Cherry	None	No	No	No	4.5	0.3	5.5	Mature	2	2	Retain	0	NA	NA	NA	NA	1	NA	0	NA	NA	18/08/14	18/08/14	NA	{1A031F8B-3DDA-4BB5-B749-9F72982AB6AB}	NA	NA	45429	53792	Cherry	No	No	No	1574630.48	5183217.389	1	-43.50353738	172.6861674	Prunus
1051	45432	25/09/13	55143	Lower Styx Road	Brooklands	55142	Tree	Plagianthus regius	Ribbonwood	None	Yes	Yes	No	3	0.03	1.2	Semi-Mature	3	4	Retain	0	NA	NA	NA	NA	1	NA	0	NA	NA	18/08/14	18/08/14	NA	{BDA5C744-2C0D-4A13-99A6-034F1D84C558}	NA	NA	45432	55142	Ribbonwood	Yes	Yes	No	1575367.813	5194686.455	1	-43.40029172	172.6958063	Plagianthus	regius
1052	45433	9/05/13	50683	Chimera Crescent	New Brighton	50682	Shrub	Citrus sp	Citrus	None	No	No	Yes	2	0	0	Mature	4	3	Retain	0	NA	NA	NA	NA	1	NA	0	NA	NA	18/08/14	18/08/14	NA	{165FCB94-32DC-45DF-99C5-0D389AB16C89}	NA	NA	45433	50682	Citrus	No	No	Yes	1575943.692	5184080.516	1	-43.49580905	172.70245	Citrus
1053	45435	9/11/13	52508	Kingsford Street	Burwood	52507	Tree	Cedrus atlantica	Atlas Cedar	None	No	No	No	14	0.45	8	Mature	3	3	Retain	0	NA	NA	NA	NA	1	NA	0	NA	NA	18/08/14	18/08/14	NA	{AF6BBE36-C5B0-44C7-8E75-D98CDB57D4B9}	NA	NA	45435	52507	Atlas Cedar	No	No	No	1573552.48	5183876.029	1	-43.4975695	172.6728646	Cedrus	atlantica
1054	45438	9/04/13	50264	Azalea Place	NA	50262	Tree	Liquidambar formosana	Formosa Sweet Gum	None	No	No	No	7.5	0.3	9	Mature	3	3	Retain	0	NA	2014-006V	7/05/14	T Pow	2	NA	0	NA	NA	18/08/14	18/08/14	NA	{A0DF6C01-83C5-454B-AACC-DFB803B0E618}	NA	NA	45438	50262	Formosa Sweet Gum	No	No	No	1573447.405	5196325.773	1	-43.38546524	172.6721709	Liquidambar	formosana
1055	45440	30/08/13	49366	Avonside Drive	Avonside	49365	Shrub	Pittosporum sp	Kohuhu	None	Yes	No	No	2	0	0	Semi-Mature	3	3	Retain	0	X3	NA	NA	NA	1	NA	0	NA	NA	18/08/14	18/08/14	NA	{85BB6755-E75E-46B2-8DC7-922F3F9DBBE4}	NA	NA	45440	49365	Kohuhu	Yes	No	No	1572960.654	5181790.268	1	-43.51632882	172.6654407	Pittosporum
1056	45443	29/08/13	48842	Woolley Street	Avondale	48841	Shrub	Pittosporum tenuifolium	Kohuhu	None	Yes	Yes	No	2.5	0	0	Mature	3	3	Retain	0	NA	NA	NA	NA	1	NA	0	NA	NA	18/08/14	18/08/14	NA	{B998AB00-D808-4BD7-BECF-B9FC94E521D4}	NA	NA	45443	48841	Kohuhu	Yes	Yes	No	1574563.889	5183128.553	1	-43.50433501	172.6853395	Pittosporum	tenuifolium
1057	45444	2/04/14	59178	Ava Place	Dallington	59177	Shrub	Pseudopanax anomalus	Whauwhaupaku	None	No	No	No	3.5	0	0	Mature	3	3	Retain	0	NA	NA	NA	NA	1	NA	0	NA	NA	18/08/14	18/08/14	NA	{4FC9E853-C99C-4F43-B72A-4987AF1EEE7C}	NA	NA	45444	59177	Whauwhaupaku	Yes	No	No	1574277.318	5182450.022	1	-43.51043479	172.6817625	Pseudopanax	anomalus
1058	45445	2/10/14	59790	Stiles Place	Burwood	59789	Tree	Prunus serrulata	Flowering Cherry	None	No	No	No	4	0.15	2	Mature	5	4	Remove	0	FEL felling; dying	NA	NA	NA	1	NA	0	NA	NA	18/08/14	18/08/14	NA	{4B181395-1F73-4070-8DBC-38BC6A4D2BCC}	NA	NA	45445	59789	Flowering Cherry	No	No	No	1574220.438	5182980.973	1	-43.50565207	172.6810839	Prunus	serrulata
1059	45447	23/09/13	54419	Terrelle Street	New Brighton	54417	Tree	Cordyline australis	Cabbage Tree	None	Yes	Yes	No	4.5	0.2	1.5	Mature	3	3	Retain	0	NA	NA	NA	NA	1	NA	0	NA	NA	18/08/14	18/08/14	NA	{59BADC51-F238-4B5E-9799-D0FB46B984DC}	NA	NA	45447	54417	Cabbage Tree	Yes	Yes	No	1576316.621	5183699.844	1	-43.49924861	172.7070459	Cordyline	australis
1060	45448	9/06/13	51046	River Road	Richmond	51043	Tree	Prunus persica	Peach	None	No	No	Yes	4	0.3	3	Mature	3	2	Retain	0	NA	NA	NA	NA	1	NA	0	NA	NA	18/08/14	18/08/14	NA	{692CC586-441F-4B05-B8DC-E9894D88ADD1}	NA	NA	45448	51043	Peach	No	No	Yes	1572623.987	5181411.436	1	-43.51972759	172.6612562	Prunus	persica
1061	45449	13/09/13	53379	Cowlishaw Street	Avonside	53378	Tree	Prunus sp	Cherry	None	No	No	No	5	0.4	5	Mature	3	3	Retain	0	NA	NA	NA	NA	1	NA	0	NA	NA	18/08/14	18/08/14	NA	{C0637A64-35BC-4A4F-9ED0-236D7D5FC470}	NA	NA	45449	53378	Cherry	No	No	No	1572813.58	5181136.019	1	-43.52221441	172.6635883	Prunus
1062	45450	25/09/13	55007	Lower Styx Road	Brooklands	55006	Tree	Cordyline australis	Cabbage Tree	None	Yes	Yes	No	2.5	0.08	1	Mature	2	2	Retain	0	NA	NA	NA	NA	1	NA	0	NA	NA	18/08/14	18/08/14	NA	{F00DE7D8-06E8-42D3-8DCA-B917C6992B7B}	NA	NA	45450	55006	Cabbage Tree	Yes	Yes	No	1575171.779	5193337.262	1	-43.41243382	172.6933242	Cordyline	australis
1063	45451	30/08/13	49382	Avonside Drive	Avonside	49381	Tree	Malus domestica	Apple	None	No	No	Yes	4	0.3	3	Semi-Mature	3	3	Retain	0	NA	NA	NA	NA	1	NA	0	NA	NA	18/08/14	18/08/14	NA	{4EB52C4B-D031-4BDA-81BA-B82C369F656B}	NA	NA	45451	49381	Apple	No	No	Yes	1573430.841	5181697.676	1	-43.5171794	172.6712536	Malus	domestica
1064	45453	25/09/13	55184	Lower Styx Road	Brooklands	55183	Shrub	Corokia	Corokia	None	Yes	No	No	2.5	0	0	Mature	2	2	Retain	0	NA	NA	NA	NA	1	NA	0	NA	NA	18/08/14	18/08/14	NA	{7CCC4CAD-DF1A-4D51-8DF0-A1B80EDEF86F}	NA	NA	45453	55183	Corokia	Yes	No	No	1575376.46	5194687.204	1	-43.40028525	172.6959131	Corokia	Corokia
1065	45454	9/09/13	51191	Glade Avenue	Richmond	51190	Shrub	Phormium	Phormium	None	Yes	No	No	3	0	0	Mature	3	3	Retain	0	NA	NA	NA	NA	1	NA	0	NA	NA	18/08/14	18/08/14	NA	{BF0C4B9B-7CFA-49BD-96D5-DCB8BDAAA2C9}	NA	NA	45454	51190	Phormium	Yes	No	No	1572378.958	5180885.064	1	-43.52445808	172.6581976	Phormium	Phormium
1066	45455	9/11/13	52586	Queensbury Street	Burwood	52585	Tree	Betula pendula	Silver Birch	None	No	No	No	12	0.4	9	Mature	3	3	Retain	0	NA	NA	NA	NA	1	NA	0	NA	NA	18/08/14	18/08/14	NA	{8217D985-92D9-468F-B9B7-2DB924711185}	NA	NA	45455	52585	Silver Birch	No	No	No	1573913.887	5183481.091	1	-43.50113829	172.6773158	Betula	pendula
1067	45457	9/06/13	51165	Flesher Avenue	Richmond	51164	Tree	Magnolia grandiflora	Southern Magnolia	None	No	No	No	6.5	0.3	4.5	Mature	4	3	Retain	0	NA	NA	NA	NA	1	NA	0	NA	NA	18/08/14	18/08/14	NA	{B1CCEE19-65C8-4177-B502-A1BAAC708AE4}	NA	NA	45457	51164	Southern Magnolia	No	No	No	1572747.68	5181702.646	1	-43.51711003	172.6628013	Magnolia	grandiflora
1068	45458	31/01/14	58846	Avonside Drive	Avondale	58845	Tree	Acer pseudoplatanus Brilliantissimum	Variegated Sycamore	None	No	No	No	6	0.15	4	Semi-Mature	3	3	Retain	0	NA	NA	NA	NA	1	NA	0	NA	NA	18/08/14	18/08/14	NA	{A244E91E-F50E-4736-BDA0-95907D1A67AD}	NA	NA	45458	58845	Variegated Sycamore	No	No	No	1574481.46	5182320.288	1	-43.51160994	172.6842819	Acer	pseudoplatanus
1069	45459	29/08/13	48296	Lower Styx Road	Brooklands	48295	Shrub	Acca sellowiana	Feijoa	None	No	No	Yes	2	0	0	Semi-Mature	3	3	Retain	0	NA	NA	NA	NA	1	NA	0	NA	NA	18/08/14	18/08/14	NA	{9EECD0D5-2E5F-4AAF-BFB9-C4218C7BF3F8}	NA	NA	45459	48295	Feijoa	No	No	Yes	1575378.049	5194743.783	1	-43.39977585	172.6959353	Acca	sellowiana
1070	45461	27/01/14	57924	Charon Street	Brooklands	57923	Tree	Cordyline australis	Cabbage Tree	None	Yes	Yes	No	5	0.15	1	Mature	2	2	Retain	0	NA	NA	NA	NA	1	NA	0	NA	NA	18/08/14	18/08/14	NA	{65FA9EE4-231A-421B-8026-6C9267CE985A}	NA	NA	45461	57923	Cabbage Tree	Yes	Yes	No	1575725.685	5194588.371	1	-43.40118657	172.7002213	Cordyline	australis
1071	45463	29/08/13	48250	Lower Styx Road	Brooklands	48248	Tree	Phoenix canariensis	Canary Island Palm	None	No	No	No	6	3	6	Over Mature	2	2	Retain	0	NA	NA	NA	NA	1	NA	0	NA	NA	18/08/14	18/08/14	NA	{27C642E0-236C-4A01-B3B2-F7043293B7FB}	NA	NA	45463	48248	Canary Island Palm	No	No	No	1575337.595	5194747.571	1	-43.39974041	172.6954359	Phoenix	canariensis
1072	45464	1/07/14	56933	Jean Batten Place	Burwood	56932	Tree	Prunus serrulata	Birch Bark Cherry	None	No	No	No	6	0.3	6	Mature	3	3	Retain	0	NA	NA	NA	NA	1	NA	0	NA	NA	18/08/14	18/08/14	NA	{8336D097-E7A3-40F6-A5E0-B387AC619C13}	NA	NA	45464	56932	Birch Bark Cherry	No	No	No	1573952.916	5183717.629	1	-43.49900982	172.6778099	Prunus	serrulata
1073	45465	1/07/14	56939	Jean Batten Place	Burwood	56938	Tree	Dodonaea viscosa Purpurea	Purple Ake Ake	None	Yes	Yes	No	4	0.08	2	Mature	5	4	Remove	0	FEL felling;	NA	NA	NA	1	NA	0	NA	NA	18/08/14	18/08/14	NA	{400BFEC9-54D9-4D92-9E51-2FA9C47C2BAB}	NA	NA	45465	56938	Purple Ake Ake	Yes	Yes	No	1573951.067	5183725.316	1	-43.49894055	172.6777874	Dodonaea	viscosa
1074	45473	29/08/13	48774	Sharlick Street	Avondale	48773	Tree	Cordyline australis	Cabbage Tree	None	Yes	Yes	No	6	0.8	2	Mature	2	2	Retain	0	NA	NA	NA	NA	1	NA	0	NA	NA	18/08/14	18/08/14	NA	{7CF850D1-6FFC-4713-971B-1EF5545BD912}	NA	NA	45473	48773	Cabbage Tree	Yes	Yes	No	1574535.183	5182979.191	1	-43.50567891	172.6849774	Cordyline	australis
1075	45477	25/09/13	55243	Harbour Road	Brooklands	55241	Shrub	Olearia sp	Tree Daisy	None	No	No	No	4	0	0	Mature	3	3	Retain	0	NA	NA	NA	NA	1	NA	0	NA	NA	18/08/14	18/08/14	NA	{F0089484-6833-4C71-94BB-C486A3983DBA}	NA	NA	45477	55241	Tree Daisy	No	No	No	1575358.527	5194796.383	1	-43.39930158	172.6956966	Olearia
1076	45478	29/01/14	58305	Fleete Street	Burwood	58304	Shrub	Pittosporum tenuifolium	Kohuhu	None	Yes	Yes	No	5	0	0	Over Mature	3	3	Retain	0	NA	NA	NA	NA	1	NA	0	NA	NA	18/08/14	18/08/14	NA	{823A57A9-F637-41DB-B8DB-C5696310F28F}	NA	NA	45478	58304	Kohuhu	Yes	Yes	No	1574064.102	5182848.841	1	-43.5068364	172.6791437	Pittosporum	tenuifolium
1077	45486	30/01/14	58419	Priory Close	Burwood	58418	Shrub	Pittosporum eugenioides	Lemonwood	None	Yes	Yes	No	4	0	0	Mature	2	2	Retain	0	NA	NA	NA	NA	1	NA	0	NA	NA	18/08/14	18/08/14	NA	{DBEABA05-2CF5-4456-A0F8-737CA40309FD}	NA	NA	45486	58418	Lemonwood	Yes	Yes	No	1575024.924	5183675.308	1	-43.49942749	172.6910677	Pittosporum	eugenioides
1078	45487	9/05/13	50633	Waygreen Avenue	New Brighton	50632	Tree	Prunus avium	Wild Cherry	None	No	No	No	4	0.4	1	Semi-Mature	3	3	Retain	0	NA	NA	NA	NA	1	NA	0	NA	NA	18/08/14	18/08/14	NA	{D02E0B14-BC54-4C7C-8221-6BF772BBFB5A}	NA	NA	45487	50632	Wild Cherry	No	No	No	1576151.551	5183507.237	1	-43.50097763	172.7049957	Prunus	avium
1079	45488	1/09/14	57217	Kingsford Street	Burwood	57216	Shrub	Pittosporum tenuifolium	Kohuhu	None	Yes	Yes	No	4	0	0	Mature	3	3	Retain	0	NA	NA	NA	NA	1	NA	0	NA	NA	18/08/14	18/08/14	NA	{EED0B0FB-23F1-4DED-AD8E-09958070E31D}	NA	NA	45488	57216	Kohuhu	Yes	Yes	No	1573740.889	5183321.549	1	-43.50256877	172.6751682	Pittosporum	tenuifolium
1080	45490	9/05/13	50353	Raven Quay	NA	50352	Tree	Sophora tetraptera	Large-leaved Kowhai	None	Yes	No	No	4	0.1	2	Mature	3	3	Retain	0	NA	2014-004V	7/05/14	T Pow	2	NA	0	NA	NA	18/08/14	18/08/14	NA	{91C2D8DA-2FEF-4163-BD99-418CA1E2820A}	NA	NA	45490	50352	Large-leaved Kowhai	Yes	No	No	1572005.183	5196785.148	1	-43.38127645	172.6543888	Sophora	tetraptera
1081	45492	1/08/14	57017	Liggins Street	Burwood	57016	Tree	Fraxinus angustifolia	Narrow-leaved Ash	None	No	No	No	8	0.3	4	Mature	4	2	Retain	0	NA	NA	NA	NA	1	NA	0	NA	NA	18/08/14	18/08/14	NA	{FAC37790-BB18-4F11-A37E-E4A67FABD5CE}	NA	NA	45492	57016	Narrow-leaved Ash	No	No	No	1573802.829	5183542.335	1	-43.50058296	172.675945	Fraxinus	angustifolia
1082	45493	17/09/13	54110	Parenga Place	Bexley	54109	Tree	Prunus serrulata	Flowering Cherry	None	No	No	No	3.5	0.08	2.5	Mature	3	2	Retain	0	NA	NA	NA	NA	1	NA	0	NA	NA	18/08/14	18/08/14	NA	{8A2412E0-C689-444B-BEA4-667A64D8A106}	NA	NA	45493	54109	Flowering Cherry	No	No	No	1577756.158	5182048.851	1	-43.51415869	172.7247842	Prunus	serrulata
1083	45503	9/10/13	51932	Rebecca Avenue	Burwood	51930	Tree	Albizia julibrissin	Silk Tree	None	No	No	No	3.5	0.1	4	Mature	3	3	Retain	0	NA	NA	NA	NA	1	NA	0	NA	NA	18/08/14	18/08/14	NA	{CF23AFF0-AC3B-4FF1-BAAF-AFD363CAC16A}	NA	NA	45503	51930	Silk Tree	No	No	No	1575559.007	5183968.033	1	-43.49680939	172.697687	Albizia	julibrissin
1084	45504	9/05/13	50676	Chimera Crescent	New Brighton	50674	Tree	Pittosporum eugenioides	Lemonwood	None	Yes	Yes	No	4	0.5	4	Mature	3	3	Retain	0	NA	NA	NA	NA	1	NA	0	NA	NA	18/08/14	18/08/14	NA	{515BC3E2-12D7-4339-98F1-F0A7096016A8}	NA	NA	45504	50674	Lemonwood	Yes	Yes	No	1576025.88	5184076.21	1	-43.49585047	172.7034663	Pittosporum	eugenioides
1085	45505	9/11/13	52510	Kingsford Street	Burwood	52509	Tree	Fagus sylvatica Purpurea	Copper Beech	None	No	No	No	9	0.7	7	Mature	2	2	Retain	0	NA	NA	NA	NA	1	NA	0	NA	NA	18/08/14	18/08/14	NA	{FAB6BD93-065B-4A98-BBE6-1B6F7D34D1E9}	NA	NA	45505	52509	Copper Beech	No	No	No	1573535.487	5183868.752	1	-43.49763443	172.672654	Fagus	sylvatica
1086	45507	31/01/14	58706	Kingsbridge Drive	Burwood	58705	Shrub	Pseudopanax sp	Lancewood	None	No	No	No	2	0	0	Mature	2	2	Retain	0	NA	NA	NA	NA	1	NA	0	NA	NA	18/08/14	18/08/14	NA	{1A660E13-D320-4B42-9480-CCC39C359DA3}	NA	NA	45507	58705	Lancewood	Yes	Yes	No	1575745.9	5184112.75	1	-43.49551243	172.700005	Pseudopanax
1087	45508	9/10/13	51891	Longview Place	Burwood	51890	Shrub	Griselinia littoralis	Broadleaf	None	Yes	Yes	No	2	0	0	Mature	2	2	Retain	0	NA	NA	NA	NA	1	NA	0	NA	NA	18/08/14	18/08/14	NA	{8C6F75AB-B147-4D8A-8D1F-9316D7B17F90}	NA	NA	45508	51890	Broadleaf	Yes	Yes	No	1575657.98	5183851.021	1	-43.49786622	172.6989059	Griselinia	littoralis
1088	45509	1/08/14	57065	Liggins Street	Burwood	57064	Tree	Pyrus salicifolia Pendula	Weeping Willow-Leaved Pear	None	No	No	No	5	0.02	3.5	Mature	2	1	Retain	0	NA	NA	NA	NA	1	NA	0	NA	NA	18/08/14	18/08/14	NA	{88891BA0-22BB-404B-A079-536A34986785}	NA	NA	45509	57064	Weeping Willow-Leaved Pear	No	No	No	1573733.135	5183622.132	1	-43.49986201	172.6750868	Pyrus	salicifolia
1089	45510	9/02/13	49611	Brook Street	Bexley	49610	Tree	Aristotelia serrata	Wineberry	None	Yes	Yes	No	3.5	0.1	1.5	Mature	3	3	Retain	0	NA	NA	NA	NA	1	NA	0	NA	NA	18/08/14	18/08/14	NA	{1F0CEC9F-1F6A-4B9E-9A65-57A492B79069}	NA	NA	45510	49610	Wineberry	Yes	Yes	No	1577434.027	5182081.591	1	-43.51385424	172.7208001	Aristotelia	serrata
1090	45521	1/08/14	56955	Jean Batten Place	Burwood	56954	Tree	Plagianthus betulinus	Manatu	None	Yes	No	No	3	0.02	1	Semi-Mature	2	2	Retain	0	NA	NA	NA	NA	1	NA	0	NA	NA	18/08/14	18/08/14	NA	{16C91A4A-6E16-44E9-BED1-8A3241587596}	NA	NA	45521	56954	Manatu	Yes	No	No	1573929.555	5183718.079	1	-43.49900496	172.6775209	Plagianthus	betulinus
1091	45522	1/06/14	56756	Cheam Street	Dallington	56755	Tree	Cordyline australis	Cabbage Tree	None	Yes	Yes	No	6	0.2	1	Mature	3	3	Retain	0	NA	NA	NA	NA	1	NA	0	NA	NA	18/08/14	18/08/14	NA	{A8A7709B-BA82-480E-8BAC-ECFA689F4BDB}	NA	NA	45522	56755	Cabbage Tree	Yes	Yes	No	1573949.272	5182685.572	1	-43.5083025	172.6777154	Cordyline	australis
1092	45524	9/09/13	51650	Kinsey Terrace	Clifton	51648	Shrub	Olearia paniculata	Golden Ake Ake	None	Yes	Yes	No	2	0	0	Semi-Mature	3	3	Retain	0	NA	NA	NA	NA	1	NA	0	NA	NA	18/08/14	18/08/14	NA	{0B62F429-169C-4BC7-9203-60F30C870471}	NA	NA	45524	51648	Golden Ake Ake	Yes	Yes	No	1580027.951	5176290.916	1	-43.56606822	172.7526795	Olearia	paniculata
1093	45525	25/09/13	55360	Charon Street	Brooklands	55358	Tree	Magnolia grandiflora Little Gem	Little Gem Southern Magnolia	None	No	No	No	4	0.04	2	Mature	2	3	Retain	0	NA	NA	NA	NA	1	NA	0	NA	NA	18/08/14	18/08/14	NA	{B8A76FAA-15FE-4661-83FA-A164B5A5AB03}	NA	NA	45525	55358	Little Gem Southern Magnolia	No	No	No	1575762.321	5194429.232	1	-43.40262069	172.7006666	Magnolia	grandiflora
1094	45527	9/06/13	50828	Fitzgerald Avenue	Richmond	50827	Shrub	Pittosporum eugenioides	Lemonwood	None	Yes	Yes	No	2	0	0	Semi-Mature	3	3	Retain	0	NA	NA	NA	NA	1	NA	0	NA	NA	18/08/14	18/08/14	NA	{FCE8E363-FCD9-4C95-BF85-817EDB183F4C}	NA	NA	45527	50827	Lemonwood	Yes	Yes	No	1571861.314	5180787.027	1	-43.52532149	172.6517871	Pittosporum	eugenioides
1095	45528	9/11/13	52678	Irene Street	Burwood	52677	Tree	Phoenix canariensis	Canary Island Palm	None	No	No	No	10	1	6	Mature	2	2	Retain	0	NA	NA	NA	NA	1	NA	0	NA	NA	18/08/14	18/08/14	NA	{2ECF71B9-DA3C-4B54-97CF-D65112C8E7E8}	NA	NA	45528	52677	Canary Island Palm	No	No	No	1573828.715	5183267.622	1	-43.50305742	172.676252	Phoenix	canariensis
1096	45530	1/08/14	56975	Jean Batten Place	Burwood	56974	Tree	Sophora microphylla	Small-leaved Kowhai	None	Yes	Yes	No	5	0.05	2.5	Mature	2	2	Retain	0	NA	NA	NA	NA	1	NA	0	NA	NA	18/08/14	18/08/14	NA	{AD7442E0-EB36-4ECE-8DA7-9B5D63995561}	NA	NA	45530	56974	Small-leaved Kowhai	Yes	Yes	No	1573985.553	5183743.28	1	-43.49878	172.6782148	Sophora	microphylla
1097	45531	9/09/13	51613	Port Hills Road	Hillsborough	51612	Shrub	Pittosporum tenuifolium	Kohuhu	None	Yes	Yes	No	2	0	0	Semi-Mature	3	3	Retain	0	NA	NA	NA	NA	1	NA	0	NA	NA	18/08/14	18/08/14	NA	{9E17FA2F-7F62-4C90-9717-52B23C80A992}	NA	NA	45531	51612	Kohuhu	Yes	Yes	No	1573592.992	5176552.318	1	-43.56351443	172.6730096	Pittosporum	tenuifolium
1098	45533	1/08/14	57029	Liggins Street	Burwood	57028	Tree	Hoheria angustifolia	Narrow-leaved Lacebark	None	Yes	Yes	No	8	0.4	5	Mature	2	2	Retain	0	NA	NA	NA	NA	1	NA	0	NA	NA	18/08/14	18/08/14	NA	{731B738F-E204-49A6-AA6B-3FCD3C8823A7}	NA	NA	45533	57028	Narrow-leaved Lacebark	Yes	Yes	No	1573772.67	5183577.02	1	-43.50026959	172.6755736	Hoheria	angustifolia
1099	45534	9/10/13	51996	Amber Grove	Burwood	51994	Tree	Olea europaea	Olive	None	No	No	No	2.5	0.03	1.5	Semi-Mature	2	2	Retain	0	NA	NA	NA	NA	1	NA	0	NA	NA	18/08/14	18/08/14	NA	{DA1069A2-4B54-4E41-84C2-9DA6B92783C8}	NA	NA	45534	51994	Olive	No	No	No	1575384.58	5183784.812	1	-43.49845342	172.6955212	Olea	europaea
1100	45535	25/09/13	55248	Harbour Rd	Brooklands	55247	Tree	Olea sp	Olive	None	No	No	No	5	0.15	1.5	Mature	2	2	Retain	0	NA	NA	NA	NA	1	NA	0	NA	NA	18/08/14	18/08/14	NA	{4B63DF8E-0155-47E4-863F-0BFF330D2891}	NA	NA	45535	55247	Olive	No	No	No	1575351.619	5194819.234	1	-43.3990956	172.6956123	Olea
1101	45537	30/01/14	58481	Brooker Avenue	Burwood	58480	Shrub	Pittosporum tenuifolium	Kohuhu	None	Yes	Yes	No	4	0	0	Mature	2	2	Retain	0	NA	NA	NA	NA	1	NA	0	NA	NA	18/08/14	18/08/14	NA	{9237C6D6-71F0-4F38-AE8D-8976933B7D30}	NA	NA	45537	58480	Kohuhu	Yes	Yes	No	1575485.023	5183611.832	1	-43.50001427	172.6967558	Pittosporum	tenuifolium
1102	45538	2/04/14	59016	Fleete Street	Dallington	59015	Tree	Acer palmatum	Japanese Maple	None	No	No	No	6	0.2	4	Mature	4	3	Retain	0	NA	NA	NA	NA	1	NA	0	NA	NA	18/08/14	18/08/14	NA	{9E1428F2-768E-4692-A773-075A5A5C6EAB}	NA	NA	45538	59015	Japanese Maple	No	No	No	1574141.489	5182546.611	1	-43.5095604	172.6800867	Acer	palmatum
1103	45539	31/01/14	58694	Istana Place	Burwood	58689	Shrub	Griselinia littoralis	Broadleaf	None	Yes	Yes	No	2	0	0	Semi-Mature	2	2	Retain	0	NA	NA	NA	NA	1	NA	0	NA	NA	18/08/14	18/08/14	NA	{DF435E9E-EFF5-45DD-AFC7-92E6F8BA096F}	NA	NA	45539	58689	Broadleaf	Yes	Yes	No	1575150.596	5184097.145	1	-43.49563338	172.6926414	Griselinia	littoralis
1104	45541	9/12/13	53010	Locksley Avenue	Dallington	53007	Shrub	Pseudopanax sp	Finger	None	No	No	No	4	0	0	Mature	3	3	Retain	0	NA	NA	NA	NA	1	NA	0	NA	NA	18/08/14	18/08/14	NA	{5208B918-EF22-4928-B4CC-2FCC05A881AD}	NA	NA	45541	53007	Finger	No	No	No	1574212.441	5182534.848	1	-43.50966878	172.6809639	Pseudopanax
1105	45544	16/09/13	53882	Niven Street	Avondale	53881	Shrub	Pittosporum tenuifolium	Kohuhu	None	Yes	Yes	No	4	0	0	Mature	3	3	Retain	0	NA	NA	NA	NA	1	NA	0	NA	NA	18/08/14	18/08/14	NA	{60BC0D5D-DAC9-4388-8DA5-DD72279B92BD}	NA	NA	45544	53881	Kohuhu	Yes	Yes	No	1574545.463	5182814.186	1	-43.507165	172.6850968	Pittosporum	tenuifolium
1106	45548	25/09/13	55094	Lower Styx Road	Brooklands	55093	Tree	Pseudotsuga menziesii	Douglas Fir	None	No	No	No	7.5	0.3	6	Mature	3	3	Retain	0	NA	NA	NA	NA	1	NA	0	NA	NA	18/08/14	18/08/14	NA	{52C4F252-3F78-4ECB-B149-CA9D647E4DC5}	NA	NA	45548	55093	Douglas Fir	No	No	No	1575338.934	5194243.614	1	-43.40427825	172.6954297	Pseudotsuga	menziesii
1107	45549	16/09/13	53910	Pembroke Street	Avondale	53909	Shrub	Pittosporum tenuifolium	Kohuhu	None	Yes	Yes	No	4	0	0	Mature	4	3	Retain	0	NA	NA	NA	NA	1	NA	0	NA	NA	18/08/14	18/08/14	NA	{0F217CCD-2D5F-48DD-8D6A-0CFAC5D801D1}	NA	NA	45549	53909	Kohuhu	Yes	Yes	No	1574556.094	5182205.025	1	-43.51265033	172.6851998	Pittosporum	tenuifolium
1108	45553	23/09/13	54465	New Brighton Road	New Brighton	54464	Shrub	Pittosporum eugenioides	Lemonwood	None	Yes	Yes	No	2.5	0	0	Semi-Mature	3	3	Retain	0	NA	NA	NA	NA	1	NA	0	NA	NA	18/08/14	18/08/14	NA	{CF234A54-B36C-44C0-A27D-B60380A055E8}	NA	NA	45553	54464	Lemonwood	Yes	Yes	No	1577302.035	5182826.231	1	-43.50714536	172.7191982	Pittosporum	eugenioides
1109	45554	24/09/13	54695	Askeaton Drive	NA	54694	Tree	Cordyline australis	Cabbage Tree	None	Yes	Yes	No	4.5	0.25	2	Mature	3	3	Retain	0	NA	2014-006V	7/05/14	T Pow	2	NA	0	NA	NA	18/08/14	18/08/14	NA	{4C43E6C0-FDFE-4DFA-AA15-F58167250F58}	NA	NA	45554	54694	Cabbage Tree	Yes	Yes	No	1573540.979	5196145.44	1	-43.38709232	172.6733174	Cordyline	australis
1110	45555	9/09/13	51617	Port Hills Road	Hillsborough	51614	Tree	Cupressus macrocarpa	Monterey Cypress	None	No	No	No	8	0.4	6.5	Mature	3	3	Retain	0	NA	NA	NA	NA	1	NA	0	NA	NA	18/08/14	18/08/14	NA	{B4540549-0FF1-4A57-B45C-83BD9A577122}	NA	NA	45555	51614	Monterey Cypress	No	No	No	1573606.917	5176550.789	1	-43.56352869	172.6731819	Cupressus	macrocarpa
1111	45556	9/09/13	51346	Avoca Valley Road	Heathcote Valley	51345	Tree	Pittosporum tenuifolium	Kohuhu	None	Yes	Yes	No	6	0.2	4.5	Mature	3	2	Retain	0	NA	NA	NA	NA	1	NA	0	NA	NA	18/08/14	18/08/14	NA	{C484DC42-F457-4B1B-A2CA-41A6F8DDD9E5}	NA	NA	45556	51345	Kohuhu	Yes	Yes	No	1574324.244	5175110.54	1	-43.57652181	172.6819958	Pittosporum	tenuifolium
1112	45557	9/11/13	52702	Mundys Road	Dallington	52701	Tree	Pseudopanax sp	Finger	None	No	No	No	5.5	0.2	2.5	Mature	4	3	Retain	0	NA	NA	NA	NA	1	NA	0	NA	NA	18/08/14	18/08/14	NA	{B5C094BF-FAB7-4D9F-9624-2BED5E20249A}	NA	NA	45557	52701	Finger	No	No	No	1574005.678	5182756.226	1	-43.50766829	172.6784165	Pseudopanax
1113	45560	25/09/13	55222	Lower Styx Road	Brooklands	55221	Shrub	Pittosporum eugenioides	Lemonwood	None	Yes	Yes	No	3	0	0	Mature	2	2	Retain	0	NA	NA	NA	NA	1	NA	0	NA	NA	18/08/14	18/08/14	NA	{A13A6191-D519-451F-8EF4-023BE83745E3}	NA	NA	45560	55221	Lemonwood	Yes	Yes	No	1575418.544	5194701.529	1	-43.40015765	172.6964334	Pittosporum	eugenioides
1114	45563	25/09/13	55490	Salecia Gardens	Brooklands	55489	Tree	Metrosideros excelsa Mistral	Pohutukawa	None	Yes	No	No	2.5	0.01	0.6	Mature	2	2	Retain	0	NA	NA	NA	NA	1	NA	0	NA	NA	18/08/14	18/08/14	NA	{A4D34314-D6AE-4B1E-8B77-3D74F8BF92F8}	NA	NA	45563	55489	Pohutukawa	Yes	No	No	1575483.598	5194619.22	1	-43.40090091	172.6972331	Metrosideros	excelsa
1115	45564	9/12/13	53015	Locksley Avenue	Dallington	53013	Tree	Cupressus sempervirens Stricta	Italian Cypress	None	No	No	No	6	0.2	1.5	Mature	3	2	Retain	0	NA	NA	NA	NA	1	NA	0	NA	NA	18/08/14	18/08/14	NA	{61E602FC-B0F5-4144-97F6-626911742AB1}	NA	NA	45564	53013	Italian Cypress	No	No	No	1574248.617	5182543.105	1	-43.50959567	172.6814118	Cupressus	sempervirens
1116	45565	9/06/13	51022	River Road	Richmond	51021	Tree	Nothofagus fusca	Red Beech	None	Yes	Yes	No	12	1	5	Mature	2	2	Retain	0	NA	NA	NA	NA	1	NA	0	NA	NA	18/08/14	18/08/14	NA	{0E33FF34-550C-4408-B20A-FE31CD7AE69D}	NA	NA	45565	51021	Red Beech	Yes	Yes	No	1572635.384	5181355.528	1	-43.52023141	172.6613944	Nothofagus	fusca
1117	45569	28/08/13	48182	Harbour Road	Brooklands	48181	Shrub	Olearia paniculata	Golden Ake Ake	None	Yes	Yes	No	2	0	0	Semi-Mature	2	2	Retain	0	Hedge x6	NA	NA	NA	1	NA	0	NA	NA	18/08/14	18/08/14	NA	{B480FF41-2BEB-4DDC-A5CF-E48256E4134C}	NA	NA	45569	48181	Golden Ake Ake	Yes	Yes	No	1575291.043	5194826.181	1	-43.39903104	172.6948646	Olearia	paniculata
1118	45570	25/09/13	55156	Lower Styx Road	Brooklands	55153	Tree	Plagianthus regius	Ribbonwood	None	Yes	Yes	No	4.5	0.2	3	Mature	3	4	Retain	0	NA	NA	NA	NA	1	NA	0	NA	NA	18/08/14	18/08/14	NA	{6B40635A-C6C2-4E41-94EB-E703DB35F9DC}	NA	NA	45570	55153	Ribbonwood	Yes	Yes	No	1575369.952	5194700.829	1	-43.40016235	172.6958333	Plagianthus	regius
1119	45574	25/09/13	55276	Harbour Road	Brooklands	55275	Tree	Cordyline sp	Cabbage Tree	None	Yes	No	No	3	0.2	1.5	Semi-Mature	3	3	Retain	0	NA	NA	NA	NA	1	NA	0	NA	NA	18/08/14	18/08/14	NA	{CE1ACE08-4B84-43CD-9C25-7A7B19BCA796}	NA	NA	45574	55275	Cabbage Tree	Yes	No	No	1575192.42	5194722.332	1	-43.39996289	172.693642	Cordyline
1120	45576	9/05/13	50520	Rocking Horse Road	Southshore	50519	Tree	Pittosporum crassifolium	Karo	None	Yes	No	No	4	0.5	4	Mature	2	2	Retain	0	NA	NA	NA	NA	1	NA	0	NA	NA	18/08/14	18/08/14	NA	{8212DDBC-DD17-421D-BA39-BC18C24FE37C}	NA	NA	45576	50519	Karo	Yes	No	No	1579502.166	5178070.032	1	-43.55003458	172.7462361	Pittosporum	crassifolium
1121	45578	10/09/13	55835	Moyna Avenue	Dallington	55834	Tree	Cordyline australis	Cabbage Tree	None	Yes	Yes	No	5	0.2	1.2	Mature	2	2	Retain	0	NA	NA	NA	NA	1	NA	0	NA	NA	18/08/14	18/08/14	NA	{BCDB6450-63C9-465E-8131-3AA39E88D7C1}	NA	NA	45578	55834	Cabbage Tree	Yes	Yes	No	1573976.702	5182220.565	1	-43.51249045	172.6780324	Cordyline	australis
1122	45580	30/08/13	49458	Galbraith Street	Avonside	49457	Tree	Olea sp	Olive	None	No	No	No	4	0.1	2.5	Mature	3	3	Retain	0	NA	NA	NA	NA	1	NA	0	NA	NA	18/08/14	18/08/14	NA	{321ABDF5-7833-480F-8613-6EDAEDE45475}	NA	NA	45580	49457	Olive	No	No	No	1573272.724	5181670.552	1	-43.51741798	172.6692959	Olea
1123	45584	9/11/13	52557	Alice Street	Burwood	52556	Shrub	Pittosporum eugenioides	Lemonwood	None	Yes	Yes	No	4.5	0	0	Mature	2	2	Retain	0	NA	NA	NA	NA	1	NA	0	NA	NA	18/08/14	18/08/14	NA	{39165BD9-EE70-4B2F-994A-C8CF5AD458EE}	NA	NA	45584	52556	Lemonwood	Yes	Yes	No	1573834.33	5183828.404	1	-43.49800825	172.6763484	Pittosporum	eugenioides
1124	45749	4/10/14	64496	Anfield Street	Brooklands	64495	Shrub	Corokia	Corokia	None	Yes	No	No	1.5	0	0	Mature	3	3	Retain	0	NA	NA	NA	NA	1	NA	0	NA	13/04/14 00:00	18/08/14	18/08/14	NA	{B4AEE028-0326-46FA-B12A-7CBD024BE79B}	NA	NA	45749	64495	Corokia	Yes	No	No	1575486.687	5194349.503	1	-43.40332963	172.6972591	Corokia	Corokia
1125	45585	29/08/13	48782	Sharlick Street	Avondale	48781	Tree	Betula pendula	Silver Birch	None	No	No	No	4	0.6	3	Semi-Mature	3	3	Retain	0	NA	NA	NA	NA	1	NA	0	NA	NA	18/08/14	18/08/14	NA	{0DEBBACD-C955-42AE-A9D6-942D69361C5D}	NA	NA	45585	48781	Silver Birch	No	No	No	1574531.585	5182957.029	1	-43.50587834	172.6849318	Betula	pendula
1126	45586	9/12/13	53082	Dallington Terrace	Dallington	53081	Tree	Cordyline australis	Cabbage Tree	None	Yes	Yes	No	4	0.2	2	Mature	3	3	Retain	0	NA	2014-001V	7/05/14	T Pow	2	NA	0	NA	NA	18/08/14	18/08/14	NA	{82B3919C-D1ED-4D69-B7C8-D6CF84BB2363}	NA	NA	45586	53081	Cabbage Tree	Yes	Yes	No	1573482.257	5181486.57	1	-43.51908205	172.6718795	Cordyline	australis
1127	45587	9/10/13	51975	Dunair Drive	Burwood	51974	Tree	Pseudopanax crassifolium	Lancewood	None	Yes	Yes	No	3.5	0.1	1	Mature	2	2	Retain	0	NA	NA	NA	NA	1	NA	0	NA	NA	18/08/14	18/08/14	NA	{7E980306-E79E-40C2-BD9E-F7D25A677C6A}	NA	NA	45587	51974	Lancewood	Yes	Yes	No	1575258.793	5183598.653	1	-43.50012548	172.6939569	Pseudopanax	crassifolium
1128	45588	9/02/13	49709	Wairoa Street	Bexley	49708	Tree	Cupressus glabra	Smooth Arizona Cypress	None	No	No	No	6	0.45	4	Mature	3	3	Retain	0	NA	NA	NA	NA	1	NA	0	NA	NA	18/08/14	18/08/14	NA	{1D18F9C2-6FAE-42D6-94D3-7129CDB255BB}	NA	NA	45588	49708	Smooth Arizona Cypress	No	No	No	1577727.179	5182116.973	1	-43.51354445	172.7244285	Cupressus	glabra
1129	45593	28/01/14	58143	Harbour Road	Brooklands	58142	Tree	Cordyline australis	Cabbage Tree	None	Yes	Yes	No	6	0.3	2.5	Mature	2	2	Retain	0	NA	NA	NA	NA	1	NA	0	NA	NA	18/08/14	18/08/14	NA	{85334B6A-BFC0-4022-A76F-2D1EB2655FB9}	NA	NA	45593	58142	Cabbage Tree	Yes	Yes	No	1575670.407	5194822.251	1	-43.39907883	172.699549	Cordyline	australis
1130	45595	16/09/13	53853	Sharlick Street	Avondale	53852	Shrub	Nothofagus solandri	Black Beech	None	Yes	No	No	0.8	0	0	Juvenile	4	4	Retain	0	NA	NA	NA	NA	1	NA	0	NA	NA	18/08/14	18/08/14	NA	{CA6E34A8-3D5D-434A-9792-0426BA483210}	NA	NA	45595	53852	Black Beech	Yes	No	No	1574555.106	5182944.845	1	-43.50598885	172.6852222	Nothofagus	solandri
1131	45597	9/06/13	51130	Medway Street	Richmond	51129	Shrub	Podocarpus totara Aurea	Golden Totara	None	Yes	Yes	No	7	0	0	Mature	3	3	Retain	0	NA	NA	NA	NA	1	NA	0	NA	NA	18/08/14	18/08/14	NA	{ED779B8F-F7C2-4D43-88B0-498B1C906FB7}	NA	NA	45597	51129	Golden Totara	Yes	Yes	No	1572914.358	5181930.872	1	-43.51506112	172.6648749	Podocarpus	totara
1132	45599	9/11/13	52747	Mundys Road	Burwood	52745	Tree	Sophora microphylla	Small-leaved Kowhai	None	Yes	Yes	No	3.5	0.15	3.5	Mature	3	3	Retain	0	NA	NA	NA	NA	1	NA	0	NA	NA	18/08/14	18/08/14	NA	{2214E45E-36E2-437F-80A9-E0CA33F1D632}	NA	NA	45599	52745	Small-leaved Kowhai	Yes	Yes	No	1573983.834	5182841.432	1	-43.50690032	172.6781504	Sophora	microphylla
1133	45603	2/03/14	58984	Cowes Street	Avondale	58983	Tree	Prunus cerasifera	Myrobalan Plum	None	No	No	No	6	0.25	6	Mature	3	3	Retain	0	NA	NA	NA	NA	1	NA	0	NA	NA	18/08/14	18/08/14	NA	{BF1F6905-0F11-42F9-97E3-B11C8529ACAF}	NA	NA	45603	58983	Myrobalan Plum	No	No	No	1575578.241	5183376.776	1	-43.5021338	172.6978983	Prunus	cerasifera
1134	45604	9/12/13	53222	Retreat Road	Avonside	53221	Tree	Leptospermum scoparium	Manuka	None	Yes	Yes	No	6.5	0.3	2.5	Mature	4	3	Retain	0	NA	NA	NA	NA	1	NA	0	NA	NA	18/08/14	18/08/14	NA	{50AF09CE-A5B7-4D6C-AE49-3CAD0855BA74}	NA	NA	45604	53221	Manuka	Yes	Yes	No	1572701.552	5181212.696	1	-43.52151991	172.6622059	Leptospermum	scoparium
1135	45608	9/11/13	52496	Kingsford Street	Burwood	52495	Tree	Pseudopanax crassifolium	Lancewood	None	Yes	Yes	No	5	0.25	23	Mature	3	3	Retain	0	NA	NA	NA	NA	1	NA	0	NA	NA	18/08/14	18/08/14	NA	{8BE18E52-C93C-42C7-8E9C-7AD4F3EFA04C}	NA	NA	45608	52495	Lancewood	Yes	Yes	No	1573549.902	5183835.235	1	-43.49793673	172.6728307	Pseudopanax	crassifolium
1136	45611	31/01/14	58561	Falconwood Grove	Aranui	58560	Shrub	Citrus sp	Citrus	None	No	No	Yes	2	0	0	Mature	3	3	Retain	0	NA	NA	NA	NA	1	NA	0	NA	NA	18/08/14	18/08/14	NA	{EA5ACB36-6C98-4CA0-8CEB-DDC6B86FE3E5}	NA	NA	45611	58560	Citrus	No	No	Yes	1576427.129	5183112.109	1	-43.50454418	172.7083874	Citrus
1137	47675	NA	0	NA	NA	23973	Tree	Casuarina cunninghamiana	She Oak	Protected	NA	NA	NA	0	0	0	NA	0	0	Retain	0	NA	NA	NA	NA	1	NA	0	NA	NA	18/08/14	18/08/14	CCC	{2276D9C6-F182-4F4B-9E8A-996BB5902A31}	NA	NA	47675	23973	She Oak	NA	NA	NA	1577947.523	5182013.101	1	-43.51448626	172.7271504	Casuarina	cunninghamiana
1138	45613	9/02/13	49763	Parenga Place	Bexley	49762	Shrub	Coprosma	Coprosma	None	Yes	No	No	2	0	0	Semi-Mature	3	3	Retain	0	NA	NA	NA	NA	1	NA	0	NA	NA	18/08/14	18/08/14	NA	{B90EDFF6-9547-4198-9DCB-B857A6879AE3}	NA	NA	45613	49762	Coprosma	Yes	No	No	1577810.611	5182283.878	1	-43.51204409	172.7254675	Coprosma	Coprosma
1139	45616	9/06/13	51160	Flesher Avenue	Richmond	51159	Tree	Cordyline australis	Cabbage Tree	None	Yes	Yes	No	6	0.7	4	Mature	3	3	Retain	0	NA	NA	NA	NA	1	NA	0	NA	NA	18/08/14	18/08/14	NA	{0CBD097A-26FA-49CB-800A-C56CDB10ACF8}	NA	NA	45616	51159	Cabbage Tree	Yes	Yes	No	1572762.714	5181716.201	1	-43.51698853	172.662988	Cordyline	australis
1140	45617	30/01/14	58443	Belair Close	Burwood	58442	Shrub	Pittosporum tenuifolium	Kohuhu	None	Yes	Yes	No	2.5	0	0	Mature	3	3	Remove	0	FEL felling; damaged	NA	NA	NA	1	NA	0	NA	NA	18/08/14	18/08/14	NA	{74CECAA6-0B72-40BC-BE46-7D9AA06284A0}	NA	NA	45617	58442	Kohuhu	Yes	Yes	No	1575401.165	5183686.431	1	-43.49933981	172.6957219	Pittosporum	tenuifolium
1141	45618	25/09/13	55155	Lower Styx Road	Brooklands	55154	Shrub	Pittosporum tenuifolium Irene Paterson	Kohuhu	None	Yes	Yes	No	2	0	0	Mature	2	2	Retain	0	NA	NA	NA	NA	1	NA	0	NA	NA	18/08/14	18/08/14	NA	{9D63F7D3-6B07-4205-A85D-46C1BCE49A42}	NA	NA	45618	55154	Kohuhu	Yes	Yes	No	1575368.683	5194685.485	1	-43.40030048	172.695817	Pittosporum	tenuifolium
1142	45619	26/09/13	55725	Cowlishaw Street	Avonside	55722	Tree	Olea sp	Olive	None	No	No	No	2.5	0.05	2	Juvenile	3	4	Retain	0	NA	NA	NA	NA	1	NA	0	NA	NA	18/08/14	18/08/14	NA	{6EE4FF48-385B-4A14-BE04-9F17287D0E59}	NA	NA	45619	55722	Olive	No	No	No	1572832.755	5181038.547	1	-43.52309275	172.6638207	Olea
1143	45624	24/04/13	27745	Parish Street	Burwood	27743	Tree	Other	Other	None	NA	NA	NA	9	0.1	3	Over Mature	5	5	Remove	0	FEL felling;dead	Deleted	2/04/14	Deleted	4	NA	0	NA	NA	18/08/14	18/08/14	NA	{B298E02E-C41B-44AB-9270-17859A3AAFE0}	NA	NA	45624	27743	Other	NA	NA	NA	1573955.861	5183430.841	1	-43.50159221	172.6778326	Other	Other
1144	45625	23/01/14	57782	Feldwick Drive	Kaiapoi	57781	Shrub	Pittosporum tenuifolium	Kohuhu	None	Yes	Yes	No	6	0	0	Mature	5	3	Remove	0	FEL felling; damaged	2014-005V	7/05/14	T Pow	2	NA	0	NA	NA	18/08/14	18/08/14	NA	{044DD034-09AB-4312-97CD-575D12EC141B}	NA	NA	45625	57781	Kohuhu	Yes	Yes	No	1573271.955	5196758.401	1	-43.38156347	172.6700259	Pittosporum	tenuifolium
1145	45627	21/06/13	39731	Blackwell Crescent	NA	39728	Tree	Trachycarpus fortunei	Chusan Palm	None	No	No	No	8	0.3	2	Mature	3	3	Retain	0	NA	2014-005V	7/05/14	T Pow	2	NA	0	NA	NA	18/08/14	18/08/14	NA	{4A638F9A-A81B-46C3-9D4C-EBF70F08611C}	NA	NA	45627	39728	Chusan Palm	No	No	No	1572971.728	5196713.35	1	-43.38195838	172.6663173	Trachycarpus	fortunei
1146	45629	4/04/14	63952	Otakaro Place	Bexley	63951	Tree	Cordyline australis	Cabbage Tree	None	Yes	Yes	No	4	0.2	2.5	Mature	3	3	Retain	0	NA	NA	NA	NA	1	NA	0	NA	9/04/14 00:00	18/08/14	18/08/14	NA	{B660639C-A943-443E-A767-7AD09F487503}	NA	NA	45629	63951	Cabbage Tree	Yes	Yes	No	1577735.163	5181750.04	1	-43.51684861	172.7245123	Cordyline	australis
1147	45630	19/06/13	39211	Feldwick Drive	NA	39210	Shrub	Coprosma	Coprosma	None	Yes	No	No	3	0	0	Mature	3	2	Retain	0	NA	2014-005V	7/05/14	T Pow	2	NA	0	NA	NA	18/08/14	18/08/14	NA	{57593304-BC12-4E88-8FAD-0585EC9D7350}	NA	NA	45630	39210	Coprosma	Yes	No	No	1573193.733	5196597.612	1	-43.38300848	172.6690524	Coprosma	Coprosma
1148	45631	24/04/13	27629	Reaby Street	Burwood	27626	Tree	Prunus avium Pendula	Flowering Cherry	None	No	No	No	6	0.3	1	Mature	3	3	Retain	0	NA	Deleted	2/04/14	Deleted	4	NA	0	NA	NA	18/08/14	18/08/14	NA	{94AF3FC6-8748-4F14-9BEA-EE6630404150}	NA	NA	45631	27626	Flowering Cherry	No	No	No	1574095.758	5183376.696	1	-43.50208461	172.6795604	Prunus	avium
1149	45634	24/04/13	27715	Parish Street	Burwood	27714	Tree	Pinus pinea	Stone Pine	None	No	No	No	10	1	5	Mature	2	3	Retain	0	NA	Deleted	2/04/14	Deleted	4	NA	0	NA	NA	18/08/14	18/08/14	NA	{CC9E8D1F-80CB-4C59-91EB-E8FDEEE5E175}	NA	NA	45634	27714	Stone Pine	No	No	No	1573970.725	5183456.172	1	-43.50136465	172.6780176	Pinus	pinea
1150	45635	28/08/13	47465	Lower Styx Road	Brooklands	47464	Tree	Azara microphylla	Vanilla Tree	None	No	No	No	7	0.2	5.5	Mature	3	2	Retain	0	NA	NA	NA	NA	1	NA	0	NA	NA	18/08/14	18/08/14	NA	{85E55F0C-7CA3-446E-A843-CD582472C792}	NA	NA	45635	47464	Vanilla Tree	No	No	No	1575351.309	5194360.319	1	-43.4032278	172.6955878	Azara	microphylla
1151	45637	4/10/14	64323	Harbour Road	Brooklands	64322	Shrub	Pseudopanax arboreus	Five Finger	None	Yes	Yes	No	3	0	0	Mature	3	3	Retain	0	NA	NA	NA	NA	1	NA	0	NA	13/04/14 00:00	18/08/14	18/08/14	NA	{C47FFAA6-DE2E-4714-9124-16AE1ADC06E5}	NA	NA	45637	64322	Five Finger	Yes	Yes	No	1575836.663	5194810.456	1	-43.39919042	172.7016016	Pseudopanax	arboreus
1152	45639	24/04/13	27757	Parish Street	Burwood	27756	Tree	Acca sellowiana	Feijoa	None	No	No	Yes	5	0.5	3	Semi-Mature	3	3	Retain	0	NA	Deleted	2/04/14	Deleted	4	NA	0	NA	NA	18/08/14	18/08/14	NA	{5691900E-1531-412C-8E3B-15D0A9199135}	NA	NA	45639	27756	Feijoa	No	No	Yes	1573971.986	5183409.34	1	-43.50178638	172.678031	Acca	sellowiana
1153	45640	17/05/13	36836	Gayhurst Road	Dallington	36835	Tree	Prunus sp	Cherry	None	No	No	No	5	0.3	3	Mature	3	2	Retain	0	NA	2014-008V	12/03/14	JC - Exceptions	3	NA	0	NA	NA	18/08/14	18/08/14	NA	{AA45D8FD-5025-4242-B0A2-3A3BFE18DD2B}	NA	NA	45640	36835	Cherry	No	No	No	1573564.01	5181289.949	1	-43.52085535	172.6728814	Prunus
1154	45641	4/11/14	64996	Terrelle Street	New Brighton	64995	Shrub	Citrus sp	Citrus	None	No	No	Yes	3	0	0	Mature	3	3	Retain	0	NA	NA	NA	NA	1	NA	0	NA	13/04/14 00:00	18/08/14	18/08/14	NA	{15482993-B7AD-4764-9D3F-953E4D7B6EC1}	NA	NA	45641	64995	Citrus	No	No	Yes	1576390.289	5183821.018	1	-43.49815987	172.7079624	Citrus
1155	45642	4/10/14	64768	Featherston Avenue	NA	64766	Shrub	Pittosporum crassifolium	Karo	None	Yes	No	No	3	0	0	Juvenile	3	3	Retain	0	NA	2014-002V	4/05/14	T Pow	2	NA	0	NA	13/04/14 00:00	18/08/14	18/08/14	NA	{3E032FBC-E13B-42F7-BC46-A75FDE235B9B}	NA	NA	45642	64766	Karo	Yes	No	No	1575916.625	5196541.926	1	-43.38360223	172.7026652	Pittosporum	crassifolium
1156	45646	20/06/13	39355	Cass Street	NA	39354	Shrub	Pittosporum tenuifolium	Kohuhu	None	Yes	Yes	No	10	0	0	Mature	3	2	Retain	0	Covered in ivy	2014-005V	7/05/14	T Pow	2	NA	0	NA	NA	18/08/14	18/08/14	NA	{96C8C37E-786F-4450-906E-C2DDBC569E50}	NA	NA	45646	39354	Kohuhu	Yes	Yes	No	1572834.739	5196547.373	1	-43.38344795	172.6646179	Pittosporum	tenuifolium
1157	45649	19/06/13	39031	Gray Crescent	NA	39030	Shrub	Phormium	Phormium	None	Yes	No	No	1.5	0	0	Mature	2	2	Retain	0	NA	2014-005V	7/05/14	T Pow	2	NA	0	NA	NA	18/08/14	18/08/14	NA	{B3A85F32-36E9-42DB-A7A3-D1FF3DED9F96}	NA	NA	45649	39030	Phormium	Yes	No	No	1573119.062	5196711.739	1	-43.38197817	172.6681361	Phormium	Phormium
1158	45650	19/06/13	39016	Gray Crescent	NA	39015	Shrub	Phormium	Phormium	None	Yes	No	No	1	0	0	Mature	2	2	Retain	0	NA	2014-005V	7/05/14	T Pow	2	NA	0	NA	NA	18/08/14	18/08/14	NA	{FB211009-9ED5-4023-A4F1-9BEB63CB6EF9}	NA	NA	45650	39015	Phormium	Yes	No	No	1573078.928	5196739.729	1	-43.3817247	172.667642	Phormium	Phormium
1159	45651	20/06/13	39415	Cass Street	NA	39414	Tree	Cordyline australis	Cabbage Tree	None	Yes	Yes	No	5	0.3	1.5	Mature	4	3	Retain	0	NA	2014-005V	7/05/14	T Pow	2	NA	0	NA	NA	18/08/14	18/08/14	NA	{9DF6F154-5E7A-458D-A07D-C638BD45466D}	NA	NA	45651	39414	Cabbage Tree	Yes	Yes	No	1573114.992	5196455.386	1	-43.38428632	172.6680733	Cordyline	australis
1160	45654	20/06/13	39311	Cass Street	NA	39308	Shrub	Pittosporum tenuifolium	Kohuhu	None	Yes	Yes	No	3	0	0	Juvenile	3	3	Retain	0	NA	2014-005V	7/05/14	T Pow	2	NA	0	NA	NA	18/08/14	18/08/14	NA	{CB096E1F-A128-4495-83AB-6845C92A77C2}	NA	NA	45654	39308	Kohuhu	Yes	Yes	No	1572730.859	5196645.976	1	-43.38255632	172.6633404	Pittosporum	tenuifolium
1161	45655	4/10/14	64343	Shammys Place	Brooklands	64341	Shrub	Podocarpus totara	Totara	None	Yes	Yes	No	2.5	0	0	Juvenile	3	3	Retain	0	NA	NA	NA	NA	1	NA	0	NA	13/04/14 00:00	18/08/14	18/08/14	NA	{D67C6D3F-BCA3-45A0-943E-FB9CEFF07F59}	NA	NA	45655	64341	Totara	Yes	Yes	No	1575791.451	5194973.253	1	-43.39772308	172.7010505	Podocarpus	totara
1162	45656	4/10/14	64666	Charon Street	Brooklands	64665	Shrub	Corokia	Corokia	None	Yes	No	No	3	0	0	Juvenile	3	3	Retain	0	NA	NA	NA	NA	1	NA	0	NA	13/04/14 00:00	18/08/14	18/08/14	NA	{09AFDB6C-EADF-4968-9F8E-1BDF4E6930DA}	NA	NA	45656	64665	Corokia	Yes	No	No	1575764.07	5194421.415	1	-43.40269113	172.7006879	Corokia	Corokia
1163	45657	4/10/14	64608	Anfield street	Brooklands	64607	Tree	Liquidambar styraciflua	Sweet Gum	None	No	No	No	4.5	0.1	2.5	Juvenile	3	3	Retain	0	NA	NA	NA	NA	1	NA	0	NA	13/04/14 00:00	18/08/14	18/08/14	NA	{3F11E284-B564-4E62-82ED-F57FA88DBCD4}	NA	NA	45657	64607	Sweet Gum	No	No	No	1575603.352	5194289.396	1	-43.40387467	172.6986972	Liquidambar	styraciflua
1164	45659	30/08/13	49022	Avonside Drive	Avondale	49021	Tree	Dodonaea viscosa Purpurea	Purple Ake Ake	None	Yes	Yes	No	4	0.5	1	Semi-Mature	4	4	Retain	0	NA	NA	NA	NA	1	NA	0	NA	NA	18/08/14	18/08/14	NA	{2AD5D136-BCBE-48F7-A5C8-9EA9DDBBB236}	NA	NA	45659	49021	Purple Ake Ake	Yes	Yes	No	1574464.993	5182461.732	1	-43.5103358	172.6840848	Dodonaea	viscosa
1165	45660	4/11/14	65060	New Brighton Road	New Brighton	65059	Shrub	Other	Other	None	NA	NA	NA	1	0	0	Juvenile	3	3	Retain	0	NA	NA	NA	NA	1	NA	0	NA	13/04/14 00:00	18/08/14	18/08/14	NA	{4138B732-6B5C-47A1-99B5-CDB55586C582}	NA	NA	45660	65059	Other	NA	NA	NA	1576983.56	5182959.121	1	-43.50593905	172.715264	Other	Other
1166	45661	17/05/13	36842	Gayhurst Road	Dallington	36841	Shrub	Rhododendron sp	Rhododendron	None	No	No	No	2	0	0	Mature	3	3	Retain	0	NA	2014-008V	12/03/14	JC - Exceptions	3	NA	0	NA	NA	18/08/14	18/08/14	NA	{BE6D2A69-A5AE-4868-B6C5-5938F55BA7EB}	NA	NA	45661	36841	Rhododendron	No	No	No	1573580.543	5181297.157	1	-43.52079103	172.6730864	Rhododendron
1167	45666	21/06/13	39696	Blackwell Crescent	NA	39695	Tree	Betula pendula	Silver Birch	None	No	No	No	12	0.5	5	Mature	2	2	Retain	0	NA	2014-005V	7/05/14	T Pow	2	NA	0	NA	NA	18/08/14	18/08/14	NA	{199DD063-F600-4CFD-85D8-E9D3FE904E76}	NA	NA	45666	39695	Silver Birch	No	No	No	1572859.371	5196748.947	1	-43.38163379	172.664932	Betula	pendula
1168	45667	19/06/13	39281	Kirk Street	NA	39280	Shrub	Olearia paniculata	Golden Ake Ake	None	Yes	Yes	No	6	0	0	Mature	2	2	Retain	0	NA	2014-005V	7/05/14	T Pow	2	NA	0	NA	NA	18/08/14	18/08/14	NA	{F926D7CE-4CC9-4826-84CE-1E2C9613822C}	NA	NA	45667	39280	Golden Ake Ake	Yes	Yes	No	1573248.512	5196471.129	1	-43.38414933	172.6697224	Olearia	paniculata
1169	45671	9/04/13	50291	Feldwick Drive	NA	50289	Tree	Cordyline australis	Cabbage Tree	None	Yes	Yes	No	4.5	0.2	1.5	Mature	3	3	Retain	0	NA	2014-005V	7/05/14	T Pow	2	NA	0	NA	NA	18/08/14	18/08/14	NA	{2B801311-2F75-48D1-B411-182921A46F6F}	NA	NA	45671	50289	Cabbage Tree	Yes	Yes	No	1573163.445	5196671.474	1	-43.38234232	172.6686821	Cordyline	australis
1170	45672	24/09/13	54808	Kirk Street	NA	54806	Tree	Sophora microphylla	Small-leaved Kowhai	None	Yes	Yes	No	5	0.1	3	Mature	2	2	Retain	0	NA	2014-005V	7/05/14	T Pow	2	NA	0	NA	NA	18/08/14	18/08/14	NA	{31B18C42-E8AA-4390-878A-0BE8A835112A}	NA	NA	45672	54806	Small-leaved Kowhai	Yes	Yes	No	1573250.381	5196518.811	1	-43.38372005	172.6697479	Sophora	microphylla
1171	45675	4/03/14	63458	Galbraith Avenue	Avonside	63457	Shrub	Camellia	Camellia	None	No	No	No	4	0	0	Mature	3	3	Retain	0	NA	NA	NA	NA	1	NA	0	NA	9/04/14 00:00	18/08/14	18/08/14	NA	{99970E73-AD3A-4FA9-ACDD-36D47C51E392}	NA	NA	45675	63457	Camellia	No	No	No	1573283.481	5181652.65	1	-43.51757956	172.6694281	Camellia	Camellia
1172	45680	4/10/14	64459	Anfield Street	Brooklands	64457	Tree	Plagianthus regius	Ribbonwood	None	Yes	Yes	No	6	0.2	3	Mature	3	3	Retain	0	NA	NA	NA	NA	1	NA	0	NA	13/04/14 00:00	18/08/14	18/08/14	NA	{7822FD56-375D-4515-BA24-F17D47996D8A}	NA	NA	45680	64457	Ribbonwood	Yes	Yes	No	1575488.506	5194333.719	1	-43.40347182	172.6972809	Plagianthus	regius
1173	53524	5/09/13	33702	Hulverstone Drive	Avondale	33701	Shrub	Other	Other	None	NA	NA	NA	4	0	0	Mature	2	3	Retain	0	NA	NA	NA	NA	1	NA	0	NA	NA	18/08/14	18/08/14	NA	{CBFF8673-7A3A-4057-8E6A-9FDDF9BB2CC1}	NA	NA	53524	33701	Other	NA	NA	NA	1575299.962	5183350.101	1	-43.50236484	172.6944549	Other	Other
1174	45682	4/11/14	64946	Wattle Drive	New Brighton	64945	Shrub	Pittosporum tenuifolium	Kohuhu	None	Yes	Yes	No	3	0	0	Juvenile	3	3	Retain	0	NA	NA	NA	NA	1	NA	0	NA	13/04/14 00:00	18/08/14	18/08/14	NA	{C70AD2DA-1428-4A06-AD19-F8A6372BD907}	NA	NA	45682	64945	Kohuhu	Yes	Yes	No	1576252.926	5183715.297	1	-43.49910745	172.7062588	Pittosporum	tenuifolium
1175	45683	17/06/13	38918	Gray Crescent	NA	38916	Tree	Cordyline australis	Cabbage Tree	None	Yes	Yes	No	5	0.3	3	Mature	3	3	Retain	0	NA	2014-005V	7/05/14	T Pow	2	NA	0	NA	NA	18/08/14	18/08/14	NA	{27E1B7C5-F317-4156-A1BC-E112772E1C4E}	NA	NA	45683	38916	Cabbage Tree	Yes	Yes	No	1573001.906	5196610.768	1	-43.38288314	172.6666848	Cordyline	australis
1176	45685	20/06/13	39357	Cass Street	NA	39356	Tree	Pseudopanax crassifolium	Lancewood	None	Yes	Yes	No	2.2	0.05	1	Juvenile	3	3	Retain	0	NA	2014-005V	7/05/14	T Pow	2	NA	0	NA	NA	18/08/14	18/08/14	NA	{6E3A2E84-0CCB-4BB0-87AA-2468D45C7418}	NA	NA	45685	39356	Lancewood	Yes	Yes	No	1572849.283	5196534.517	1	-43.38356423	172.6647969	Pseudopanax	crassifolium
1177	45687	20/06/13	39437	Cass Street	NA	39436	Tree	Albizia julibrissin	Silk Tree	None	No	No	No	7	0.2	4	Mature	2	2	Retain	0	NA	2014-005V	7/05/14	T Pow	2	NA	0	NA	NA	18/08/14	18/08/14	NA	{BF2FD780-9839-4FA3-860B-2CACE5B7DF44}	NA	NA	45687	39436	Silk Tree	No	No	No	1573171.211	5196469.46	1	-43.3841616	172.668768	Albizia	julibrissin
1178	45688	4/10/14	64342	Shammys Place	Brooklands	64340	Shrub	Phormium	Phormium	None	Yes	No	No	2	0	0	Semi-Mature	3	3	Retain	0	NA	NA	NA	NA	1	NA	0	NA	13/04/14 00:00	18/08/14	18/08/14	NA	{3AC07CBC-0EEC-4658-8447-FF7D57CBFDBD}	NA	NA	45688	64340	Phormium	Yes	No	No	1575804.655	5194944.204	1	-43.39798507	172.7012122	Phormium	Phormium
1179	45692	4/11/14	65232	New Brighton Road	New Brighton	65229	Shrub	Pittosporum tenuifolium	Kohuhu	None	Yes	Yes	No	3	0	0	Mature	3	3	Retain	0	NA	NA	NA	NA	1	NA	0	NA	13/04/14 00:00	18/08/14	18/08/14	NA	{EAE037F1-EB4E-4DFF-BA2F-BDF41F07E41B}	NA	NA	45692	65229	Kohuhu	Yes	Yes	No	1577407.863	5182773.584	1	-43.50762261	172.7205052	Pittosporum	tenuifolium
1180	45693	17/06/13	38929	Gray Crescent	NA	38926	Shrub	Pittosporum eugenioides	Lemonwood	None	Yes	Yes	No	4	0	0	Mature	3	3	Retain	0	NA	2014-005V	7/05/14	T Pow	2	NA	0	NA	NA	18/08/14	18/08/14	NA	{6100F820-620C-4ECE-BF56-8E8EAF9AA2C5}	NA	NA	45693	38926	Lemonwood	Yes	Yes	No	1572979.584	5196623.663	1	-43.38276623	172.6664099	Pittosporum	eugenioides
1181	45694	4/10/14	64638	Charon Street	Brooklands	64637	Tree	Cordyline australis	Cabbage Tree	None	Yes	Yes	No	4.5	0.2	3	Mature	3	3	Retain	0	NA	NA	NA	NA	1	NA	0	NA	13/04/14 00:00	18/08/14	18/08/14	NA	{0E14BD6D-595F-4859-ABDE-78CA66EAAFAF}	NA	NA	45694	64637	Cabbage Tree	Yes	Yes	No	1575726.665	5194423.154	1	-43.40267426	172.700226	Cordyline	australis
1182	45695	4/04/14	63876	Wetlands Grove	Bexley	63875	Shrub	Other	Other	None	NA	NA	NA	1	0	0	Juvenile	3	3	Retain	0	NA	NA	NA	NA	1	NA	0	NA	9/04/14 00:00	18/08/14	18/08/14	NA	{B528A437-EA06-4D21-B318-9DCFE4C15236}	NA	NA	45695	63875	Other	NA	NA	NA	1577504.716	5181763.589	1	-43.51671971	172.7216616	Other	Other
1183	45696	20/06/13	39604	Cookson Lane	NA	39603	Tree	Sophora microphylla	Small-leaved Kowhai	None	Yes	Yes	No	6	0.2	3	Mature	2	2	Retain	0	NA	2014-005V	7/05/14	T Pow	2	NA	0	NA	NA	18/08/14	18/08/14	NA	{A70D1A7A-F091-45AB-92E8-9C623893115B}	NA	NA	45696	39603	Small-leaved Kowhai	Yes	Yes	No	1572965.08	5196568.854	1	-43.38325923	172.6662281	Sophora	microphylla
1184	45697	28/08/13	47744	Corokia Close	Brooklands	47743	Tree	Fagus sylvatica	European Beech	None	No	No	No	8	0.3	7	Mature	3	3	Retain	0	NA	NA	NA	NA	1	NA	0	NA	NA	18/08/14	18/08/14	NA	{1098438D-6C38-4483-BBB6-A2A7E25C866E}	NA	NA	45697	47743	European Beech	No	No	No	1575454.509	5194441.688	1	-43.40249852	172.6968659	Fagus	sylvatica
1185	45698	4/10/14	64272	Blackridge Lane	Brooklands	64271	Shrub	Sophora microphylla	Small-leaved Kowhai	None	Yes	Yes	No	1.5	0	0	Juvenile	3	3	Retain	0	NA	NA	NA	NA	1	NA	0	NA	13/04/14 00:00	18/08/14	18/08/14	NA	{34F694D5-0D2A-4697-B8D7-17A2C9579D87}	NA	NA	45698	64271	Small-leaved Kowhai	Yes	Yes	No	1575412.206	5194639.122	1	-43.40071937	172.6963524	Sophora	microphylla
1186	45701	2/11/14	60173	Avonside Drive	Avonside	60172	Tree	Cordyline australis	Cabbage Tree	None	Yes	Yes	No	3.5	0.2	1.5	Semi-Mature	3	3	Retain	0	NA	Deleted	9/04/14	Deleted	4	NA	0	NA	NA	18/08/14	18/08/14	NA	{2DF36723-79D5-4CFD-8DE3-6880D238BB1A}	NA	NA	45701	60172	Cabbage Tree	Yes	Yes	No	1573350.666	5181575.262	1	-43.51827877	172.6702556	Cordyline	australis
1187	45703	4/10/14	64283	Blackridge Lane	Brooklands	64282	Shrub	Corokia	Corokia	None	Yes	No	No	2	0	0	Mature	3	3	Retain	0	NA	NA	NA	NA	1	NA	0	NA	13/04/14 00:00	18/08/14	18/08/14	NA	{B0E1033C-1F61-48D6-85C1-6B0F6275A373}	NA	NA	45703	64282	Corokia	Yes	No	No	1575421.302	5194644.011	1	-43.40067565	172.6964649	Corokia	Corokia
1188	45704	24/04/13	27779	Parish Street	Burwood	27777	Tree	Other	Other	None	NA	NA	NA	5	0.5	2	Semi-Mature	3	3	Retain	0	NA	Deleted	2/04/14	Deleted	4	NA	0	NA	NA	18/08/14	18/08/14	NA	{6B237959-2DB6-43BF-97BC-A72DC759D471}	NA	NA	45704	27777	Other	NA	NA	NA	1573999.154	5183448.985	1	-43.50143035	172.6783689	Other	Other
1189	45707	24/04/13	27619	Reaby Street	Burwood	27617	Tree	Cordyline australis	Cabbage Tree	None	Yes	Yes	No	2	1	1	Semi-Mature	4	3	Retain	0	NA	Deleted	2/04/14	Deleted	4	NA	0	NA	NA	18/08/14	18/08/14	NA	{4EDBF6C0-EA77-4D9A-8FBD-02D8CC27A3CB}	NA	NA	45707	27617	Cabbage Tree	Yes	Yes	No	1574071.997	5183372.677	1	-43.50211998	172.6792663	Cordyline	australis
1190	45711	4/10/14	64574	Anfield Street	Brooklands	64573	Shrub	Pittosporum ralphii	Ralph's Kohuhu	None	Yes	No	No	3.5	0	0	Mature	3	3	Retain	0	NA	NA	NA	NA	1	NA	0	NA	13/04/14 00:00	18/08/14	18/08/14	NA	{101839AE-DB12-4D41-B940-23B86EF2103A}	NA	NA	45711	64573	Ralph's Kohuhu	Yes	No	No	1575487.747	5194361.968	1	-43.40321743	172.6972728	Pittosporum	ralphii
1191	45713	20/06/13	39501	Cass Street	NA	39500	Tree	Ginkgo biloba	Maidenhair Tree	None	No	No	No	6	0.4	3	Mature	3	2	Retain	0	NA	2014-005V	7/05/14	T Pow	2	NA	0	NA	NA	18/08/14	18/08/14	NA	{C5ABAB56-76CC-4FB2-9BD2-2492AC93C01C}	NA	NA	45713	39500	Maidenhair Tree	No	No	No	1573536.092	5196402.063	1	-43.38478142	172.6732695	Ginkgo	biloba
1192	45714	20/06/13	39397	Cass Street	NA	39396	Shrub	Pittosporum eugenioides Variegata	Variegated Lemonwood	None	Yes	Yes	No	5	0	0	Mature	4	2	Retain	0	NA	2014-005V	7/05/14	T Pow	2	NA	0	NA	NA	18/08/14	18/08/14	NA	{A7FB64BB-4D11-4508-8146-D8BB5B39F075}	NA	NA	45714	39396	Variegated Lemonwood	Yes	Yes	No	1573053.016	5196471.14	1	-43.38414224	172.6673089	Pittosporum	eugenioides
1193	45719	7/02/13	41050	Shiels Place	NA	41049	Tree	Sophora microphylla	Small-leaved Kowhai	None	Yes	Yes	No	8	0.15	5	Mature	4	1	Retain	0	NA	2014-005V	7/05/14	T Pow	2	NA	0	NA	NA	18/08/14	18/08/14	NA	{E2944EDF-AA55-4BA8-BA71-EA2A1396C093}	NA	NA	45719	41049	Small-leaved Kowhai	Yes	Yes	No	1573456.554	5196589.463	1	-43.3830912	172.6722966	Sophora	microphylla
1194	45723	28/08/13	48130	Harbour Road	Brooklands	48129	Tree	Photinia glabra Red Robin	Red-leaf Photinia	None	No	No	No	4	0.3	2	Semi-Mature	4	3	Retain	0	NA	NA	NA	NA	1	NA	0	NA	NA	18/08/14	18/08/14	NA	{315E8A7A-D85D-4398-8BC4-77ACF1F2DEFF}	NA	NA	45723	48129	Red-leaf Photinia	No	No	No	1575310.065	5194791.845	1	-43.39934085	172.6950979	Photinia	glabra
1195	45724	19/06/13	39069	Gray Crescent	NA	39068	Shrub	Pittosporum crassifolium	Karo	None	Yes	No	No	5	0	0	Mature	3	2	Retain	0	NA	2014-005V	7/05/14	T Pow	2	NA	0	NA	NA	18/08/14	18/08/14	NA	{65A35256-9ADA-4747-B99E-D257FFA45415}	NA	NA	45724	39068	Karo	Yes	No	No	1573067.961	5196583.048	1	-43.38313512	172.6674989	Pittosporum	crassifolium
1196	45726	4/11/14	65220	New Brighton Road	New Brighton	65219	Tree	Cordyline australis	Cabbage Tree	None	Yes	Yes	No	5	0.2	3.5	Mature	3	3	Retain	0	NA	NA	NA	NA	1	NA	0	NA	13/04/14 00:00	18/08/14	18/08/14	NA	{BDA3A499-DFF1-4C56-AE4E-283A18FEC598}	NA	NA	45726	65219	Cabbage Tree	Yes	Yes	No	1577412.592	5182763.748	1	-43.50771132	172.7205633	Cordyline	australis
1197	45728	24/04/13	27744	Parish Street	Burwood	27742	Tree	Juglans sp	Walnut	None	No	No	No	14	2	10	Mature	2	3	Retain	0	NA	Deleted	2/04/14	Deleted	4	NA	0	NA	NA	18/08/14	18/08/14	NA	{B6B7BB86-04E7-45E7-BB3B-A0EA02B349F3}	NA	NA	45728	27742	Walnut	No	No	No	1573981.302	5183411.539	1	-43.5017669	172.6781463	Juglans
1198	45729	21/06/13	39807	Day Place	NA	39805	Shrub	Pittosporum tenuifolium	Kohuhu	None	Yes	Yes	No	5	0.2	2.5	Mature	3	3	Retain	0	NA	2014-005V	7/05/14	T Pow	2	NA	0	NA	NA	18/08/14	18/08/14	NA	{E2BC2FAB-3F4A-462E-A318-F8468009F2ED}	NA	NA	45729	39805	Kohuhu	Yes	Yes	No	1572980.614	5196637.098	1	-43.38264529	172.6664233	Pittosporum	tenuifolium
1199	45730	4/11/14	64860	Askeaton Drive	NA	64859	Shrub	Pittosporum tenuifolium	Kohuhu	None	Yes	Yes	No	3.7	0	0	Mature	3	3	Retain	0	NA	2014-006V	7/05/14	T Pow	2	NA	0	NA	13/04/14 00:00	18/08/14	18/08/14	NA	{766D837A-C187-491A-8482-A9E12B23312E}	NA	NA	45730	64859	Kohuhu	Yes	Yes	No	1573570.458	5196199.519	1	-43.3866064	172.673684	Pittosporum	tenuifolium
1200	45732	18/03/14	62273	Palmer Place	NA	62272	Tree	Phebalium squameum Illumination	Variegated Satin Wood	None	No	No	No	4	0.15	3	Mature	3	3	Retain	0	NA	2014-005V	7/05/14	T Pow	2	NA	0	NA	31/03/14 00:00	18/08/14	18/08/14	NA	{05DA7572-313F-49E6-B8C7-41EF9583A056}	NA	NA	45732	62272	Variegated Satin Wood	No	No	No	1573572.509	5196465.02	1	-43.38421582	172.6737221	Phebalium	squameum
1201	45737	4/11/14	64978	Wattle Drive	New Brighton	64977	Shrub	Myrtus bullata	Ramarama	None	No	No	No	2.7	0	0	Mature	3	3	Retain	0	NA	NA	NA	NA	1	NA	0	NA	13/04/14 00:00	18/08/14	18/08/14	NA	{2F24815F-3D52-4E0A-B18A-7614B446C10B}	NA	NA	45737	64977	Ramarama	No	No	No	1576287.641	5183781.821	1	-43.49850955	172.706691	Myrtus	bullata
1202	45741	4/04/14	63864	Wetlands Grove	Bexley	63863	Shrub	Pittosporum crassifolium	Karo	None	Yes	No	No	2.7	0	0	Semi-Mature	3	4	Retain	0	NA	NA	NA	NA	1	NA	0	NA	9/04/14 00:00	18/08/14	18/08/14	NA	{CE50DD2A-D24F-4FF8-9BE1-FAD1F50B5050}	NA	NA	45741	63863	Karo	Yes	No	No	1577462.323	5181781.771	1	-43.51655472	172.7211378	Pittosporum	crassifolium
1203	45742	20/06/13	39616	Cherry Vale Lane	NA	39615	Tree	Prunus cerasifera	Myrobalan Plum	None	No	No	No	6	0.1	3	Mature	2	2	Retain	0	NA	2014-005V	7/05/14	T Pow	2	NA	0	NA	NA	18/08/14	18/08/14	NA	{F16DB669-0B17-4DD4-97B8-61E5B8D57B2C}	NA	NA	45742	39615	Myrobalan Plum	No	No	No	1572896.336	5196614.057	1	-43.38284972	172.6653817	Prunus	cerasifera
1204	45743	20/06/13	39323	Cass Street	NA	39322	Tree	Cordyline australis	Cabbage Tree	None	Yes	Yes	No	6	0.2	3	Semi-Mature	3	3	Retain	0	NA	2014-005V	7/05/14	T Pow	2	NA	0	NA	NA	18/08/14	18/08/14	NA	{DF4E6398-EFE6-48EB-B61E-BBBF79B7B105}	NA	NA	45743	39322	Cabbage Tree	Yes	Yes	No	1572726.96	5196643.137	1	-43.38258174	172.6632921	Cordyline	australis
1205	45744	27/06/13	40102	Courtenay Drive	NA	40101	Tree	Plagianthus regius	Ribbonwood	None	Yes	Yes	No	6	0.01	1.5	Mature	3	2	Retain	0	NA	2014-008V	12/03/14	JC - Exceptions	3	NA	0	NA	NA	18/08/14	18/08/14	NA	{1FBA9F72-14A0-4F03-9CF9-BBF50C68ED65}	NA	NA	45744	40101	Ribbonwood	Yes	Yes	No	1572625.473	5195592.331	1	-43.39203984	172.6619866	Plagianthus	regius
1206	45745	21/06/13	39714	Blackwell Crescent	NA	39713	Shrub	Pseudopanax sp	Lancewood	None	No	No	No	4	0	0	Mature	2	2	Retain	0	NA	2014-005V	7/05/14	T Pow	2	NA	0	NA	NA	18/08/14	18/08/14	NA	{B1691DF4-E184-44D8-94E5-B1C8A6B8AD1C}	NA	NA	45745	39713	Lancewood	Yes	Yes	No	1572944.638	5196732.113	1	-43.38178845	172.6659838	Pseudopanax
1207	45747	24/04/13	27797	Parish Street	Burwood	27796	Tree	Robinia pseudoacacia Frisia	Golden Honey Locust	None	No	No	No	6	0.3	5	Over Mature	5	5	Remove	0	FEL felling; dead	Deleted	2/04/14	Deleted	4	NA	0	NA	NA	18/08/14	18/08/14	NA	{CB5836C1-25A1-4356-B839-9937E724450B}	NA	NA	45747	27796	Golden Honey Locust	No	No	No	1574057.121	5183460.292	1	-43.50133056	172.6790865	Robinia	pseudoacacia
1208	45748	13/12/13	56102	Feldwick Drive	NA	56101	Tree	Prunus persica	Peach	None	No	No	Yes	3	0.12	3	Mature	3	3	Retain	0	NA	2014-005V	7/05/14	T Pow	2	NA	0	NA	NA	18/08/14	18/08/14	NA	{A55EF3E7-5DC5-4839-852F-9FF013C392F0}	NA	NA	45748	56101	Peach	No	No	Yes	1573210.777	5196593.413	1	-43.3830469	172.6692626	Prunus	persica
1209	47233	NA	0	NA	NA	109398	Tree	Pinus radiata	Monterey Pine	Protected	NA	NA	NA	0	0	0	NA	0	0	Retain	0	NA	NA	NA	NA	1	NA	0	NA	NA	18/08/14	18/08/14	CCC	{9EEA6438-EAE0-4F80-9114-4C4D86431C06}	NA	NA	47233	109398	Monterey Pine	NA	NA	NA	1576521.637	5174466.086	1	-43.58239697	172.7091825	Pinus	radiata
1210	45750	4/10/14	64578	Anfield Street	Brooklands	64577	Tree	Cordyline australis	Cabbage Tree	None	Yes	Yes	No	4.5	0.3	2.5	Juvenile	3	3	Retain	0	NA	NA	NA	NA	1	NA	0	NA	13/04/14 00:00	18/08/14	18/08/14	NA	{BE8951FB-739E-4CE1-BAE0-C02696E19FBF}	NA	NA	45750	64577	Cabbage Tree	Yes	Yes	No	1575475.461	5194372.614	1	-43.40312117	172.6971215	Cordyline	australis
1211	45751	19/06/13	39085	Feldwick Drive	NA	39084	Tree	Hoheria angustifolia	Narrow-leaved Lacebark	None	Yes	Yes	No	10	0.3	5	Mature	1	1	Retain	0	NA	2014-005V	7/05/14	T Pow	2	NA	0	NA	NA	18/08/14	18/08/14	NA	{5361F096-803C-4531-9706-0E06EEC45BA0}	NA	NA	45751	39084	Narrow-leaved Lacebark	Yes	Yes	No	1573061.542	5196459.604	1	-43.38424642	172.6674136	Hoheria	angustifolia
1212	45755	4/04/14	63710	Parenga Place	Bexley	63709	Shrub	Other	Other	None	NA	NA	NA	1	0	0	Juvenile	3	3	Retain	0	NA	NA	NA	NA	1	NA	0	NA	9/04/14 00:00	18/08/14	18/08/14	NA	{89084E0B-B6CF-45E5-A2C0-1B84CB930B1A}	NA	NA	45755	63709	Other	NA	NA	NA	1577761.561	5182296.742	1	-43.5119268	172.7248612	Other	Other
1213	45759	4/11/14	65070	Baker Street	New Brighton	65069	Shrub	Myrtus bullata	Ramarama	None	No	No	No	4.5	0	0	Mature	3	3	Retain	0	NA	NA	NA	NA	1	NA	0	NA	13/04/14 00:00	18/08/14	18/08/14	NA	{8C70903C-B073-4DE7-9C88-B55A77851BC6}	NA	NA	45759	65069	Ramarama	No	No	No	1576947.473	5183032.172	1	-43.50528018	172.7148207	Myrtus	bullata
1214	45760	4/10/14	64646	Charon Street	Brooklands	64645	Tree	Cordyline australis	Cabbage Tree	None	Yes	Yes	No	4.5	0.2	2	Mature	3	3	Retain	0	NA	NA	NA	NA	1	NA	0	NA	13/04/14 00:00	18/08/14	18/08/14	NA	{7499E898-D8A9-4572-8DE3-BE87F32C57F8}	NA	NA	45760	64645	Cabbage Tree	Yes	Yes	No	1575734.712	5194424.254	1	-43.40266462	172.7003255	Cordyline	australis
1215	45765	24/04/13	27775	Parish Street	Burwood	27774	Tree	Cordyline australis	Cabbage Tree	None	Yes	Yes	No	8	1	3	Mature	3	3	Retain	0	NA	Deleted	2/04/14	Deleted	4	NA	0	NA	NA	18/08/14	18/08/14	NA	{6E5A069A-C110-416C-90E4-CB050B8C4BDD}	NA	NA	45765	27774	Cabbage Tree	Yes	Yes	No	1574000.564	5183421.766	1	-43.50167549	172.6783851	Cordyline	australis
1216	45766	17/06/13	38957	Gray Crescent	NA	38956	Tree	Sorbus aucuparia	Common Rowan	None	No	No	No	6	0.2	35	Mature	4	3	Retain	0	NA	2014-005V	7/05/14	T Pow	2	NA	0	NA	NA	18/08/14	18/08/14	NA	{D54CAB7C-6927-4A1D-8A90-02DA7054651E}	NA	NA	45766	38956	Common Rowan	No	No	No	1573014.951	5196636.508	1	-43.38265184	172.6668471	Sorbus	aucuparia
1217	45769	19/06/13	39241	Feldwick Drive	NA	39240	Shrub	Pittosporum tenuifolium	Kohuhu	None	Yes	Yes	No	3	0	0	Mature	2	2	Retain	0	NA	2014-005V	7/05/14	T Pow	2	NA	0	NA	NA	18/08/14	18/08/14	NA	{CDC7ECCB-9FB2-497A-8D39-BB21D8E0E5F6}	NA	NA	45769	39240	Kohuhu	Yes	Yes	No	1573123.089	5196477.057	1	-43.38409147	172.6681743	Pittosporum	tenuifolium
1218	45770	4/10/14	64381	Shammys Place	Brooklands	64380	Shrub	Pittosporum tenuifolium	Kohuhu	None	Yes	Yes	No	3.5	0	0	Mature	3	3	Retain	0	NA	NA	NA	NA	1	NA	0	NA	13/04/14 00:00	18/08/14	18/08/14	NA	{03EB30AF-B7EC-40A4-BE4E-C9115D91CB9C}	NA	NA	45770	64380	Kohuhu	Yes	Yes	No	1575764.611	5194948.863	1	-43.39794183	172.700718	Pittosporum	tenuifolium
1219	45771	19/06/13	39093	Feldwick Drive	NA	39092	Tree	Prunus serrulata	Flowering Cherry	None	No	No	No	6	0.5	5	Mature	2	2	Retain	0	NA	2014-005V	7/05/14	T Pow	2	NA	0	NA	NA	18/08/14	18/08/14	NA	{82638527-CCFC-4858-B097-D6EB95C0C224}	NA	NA	45771	39092	Flowering Cherry	No	No	No	1573099.138	5196501.208	1	-43.38387315	172.6678798	Prunus	serrulata
1220	45773	4/03/14	63611	Woodchester Avenue	Richmond	63610	Tree	Populus nigra Italica	Lombardy Poplar	Protected	NA	NA	NA	0	0	0	NA	0	0	Retain	0	NA	NA	NA	NA	1	NA	0	NA	NA	18/08/14	18/08/14	CCC	{DF7EECE6-039D-4A7A-9D02-35E3A4FBD81C}	NA	NA	45773	63610	Lombardy Poplar	NA	NA	NA	1572862.388	5181952.302	1	-43.51486628	172.664233	Populus	nigra
1221	45774	28/08/13	47758	Corokia Close	Brooklands	47757	Tree	Cordyline australis	Cabbage Tree	None	Yes	Yes	No	3.5	0.2	1	Semi-Mature	3	3	Retain	0	NA	NA	NA	NA	1	NA	0	NA	NA	18/08/14	18/08/14	NA	{0F9B80F5-5C39-4222-BC64-37A9CC6CB76A}	NA	NA	45774	47757	Cabbage Tree	Yes	Yes	No	1575463.946	5194444.317	1	-43.40247516	172.6969826	Cordyline	australis
1222	45779	17/05/13	36838	Gayhurst Road	Dallington	36837	Shrub	Pittosporum eugenioides	Lemonwood	None	Yes	Yes	No	2.5	0	0	Semi-Mature	3	3	Retain	0	NA	2014-008V	12/03/14	JC - Exceptions	3	NA	0	NA	NA	18/08/14	18/08/14	NA	{73FB8088-E011-402E-9A66-EBB064365C7E}	NA	NA	45779	36837	Lemonwood	Yes	Yes	No	1573574.146	5181297.566	1	-43.52078712	172.6730072	Pittosporum	eugenioides
1223	45781	4/04/14	63941	Otakaro Place	Bexley	63939	Shrub	Pittosporum crassifolium	Karo	None	Yes	No	No	2.5	0	0	Mature	3	3	Retain	0	NA	NA	NA	NA	1	NA	0	NA	9/04/14 00:00	18/08/14	18/08/14	NA	{24EB9423-1F79-4B3D-BB1E-0A7AEA7F59FB}	NA	NA	45781	63939	Karo	Yes	No	No	1577650.967	5181762.233	1	-43.51673631	172.723471	Pittosporum	crassifolium
1224	45782	13/12/13	56092	Feldwick Drive	NA	56091	Shrub	Pittosporum tenuifolium	Kohuhu	None	Yes	Yes	No	4.5	0	0	Mature	2	2	Retain	0	NA	2014-005V	7/05/14	T Pow	2	NA	0	NA	NA	18/08/14	18/08/14	NA	{EEA299A9-8CDD-457D-9D55-607AE05B9C2F}	NA	NA	45782	56091	Kohuhu	Yes	Yes	No	1573136.505	5196679.471	1	-43.38226935	172.6683499	Pittosporum	tenuifolium
1225	45783	21/06/13	39803	Day Place	NA	39802	Shrub	Pittosporum tenuifolium	Kohuhu	None	Yes	Yes	No	5	0	0	Mature	3	3	Retain	0	NA	2014-005V	7/05/14	T Pow	2	NA	0	NA	NA	18/08/14	18/08/14	NA	{22EE84E0-5C14-4A7C-833C-981D4A6FCD6C}	NA	NA	45783	39802	Kohuhu	Yes	Yes	No	1572980.404	5196635.039	1	-43.38266383	172.6664206	Pittosporum	tenuifolium
1226	45787	4/04/14	63868	Wetlands Grove	Bexley	63867	Shrub	Olearia paniculata	Golden Ake Ake	None	Yes	Yes	No	3.5	0	0	Mature	4	4	Retain	0	NA	NA	NA	NA	1	NA	0	NA	9/04/14 00:00	18/08/14	18/08/14	NA	{272A3436-6FCC-4836-BE19-E7CB2B79CCC6}	NA	NA	45787	63867	Golden Ake Ake	Yes	Yes	No	1577469.69	5181766.247	1	-43.51669472	172.7212283	Olearia	paniculata
1227	45791	9/04/13	50138	Nandina Place	NA	50137	Tree	Prunus avium Pendula	Flowering Cherry	None	No	No	No	5	0.7	3	Semi-Mature	3	3	Retain	0	NA	2014-005V	7/05/14	T Pow	2	NA	0	NA	NA	18/08/14	18/08/14	NA	{E6D56A3F-775A-4277-8D46-1A3DA3A5B069}	NA	NA	45791	50137	Flowering Cherry	No	No	No	1573283.31	5196627.01	1	-43.38274696	172.6701597	Prunus	avium
1228	45792	4/10/14	64097	Lower Styx Road	Brooklands	64096	Shrub	Phormium	Phormium	None	Yes	No	No	2	0	0	Juvenile	3	3	Retain	0	NA	NA	NA	NA	1	NA	0	NA	13/04/14 00:00	18/08/14	18/08/14	NA	{9C4D2B25-C77B-491E-9A18-554E5DA8263B}	NA	NA	45792	64096	Phormium	Yes	No	No	1575213.452	5193943.589	1	-43.40697563	172.6938664	Phormium	Phormium
1229	45793	18/03/14	62301	Ilex Place	NA	62300	Tree	Cedrus atlantica	Atlas Cedar	None	No	No	No	6.5	0.3	6	Mature	3	3	Retain	0	NA	2014-005V	7/05/14	T Pow	2	NA	0	NA	31/03/14 00:00	18/08/14	18/08/14	NA	{8AC0D768-6F2E-4572-9670-D7CF4F489466}	NA	NA	45793	62300	Atlas Cedar	No	No	No	1573173.132	5196759.511	1	-43.38154995	172.668806	Cedrus	atlantica
1230	45798	4/03/14	63508	River Road	Richmond	63507	Tree	Trachycarpus fortunei	Chusan Palm	None	No	No	No	3	0.3	3	Semi-Mature	3	3	Transplant	1	NA	NA	NA	NA	1	NA	0	NA	9/04/14 00:00	18/08/14	18/08/14	NA	{1B2567F0-C17A-49DE-81EB-94AAEA63F38E}	NA	NA	45798	63507	Chusan Palm	No	No	No	1572911.661	5181887.598	1	-43.51545066	172.6648394	Trachycarpus	fortunei
1231	45801	12/06/13	56034	Bracebridge Street	Kaiapoi	56033	Tree	Magnolia grandiflora	Southern Magnolia	None	No	No	No	4.5	0.1	2	Semi-Mature	2	2	Retain	0	NA	2014-005V	7/05/14	T Pow	2	NA	0	NA	NA	18/08/14	18/08/14	NA	{627DB16C-51B1-4B87-9B98-7F5C51D041CE}	NA	NA	45801	56033	Southern Magnolia	No	No	No	1572913.751	5196797.408	1	-43.38119939	172.6656057	Magnolia	grandiflora
1232	45802	31/07/13	45934	Reaby Street	Burwood	45933	Tree	Nothofagus fusca	Red Beech	None	Yes	Yes	No	6	0.2	2.5	Semi-Mature	3	2	Retain	0	NA	Deleted	2/04/14	Deleted	4	NA	0	NA	NA	18/08/14	18/08/14	NA	{B221FD20-0873-40D0-B0D7-E52E14A31AB9}	NA	NA	45802	45933	Red Beech	Yes	Yes	No	1574010.311	5183405.093	1	-43.50182595	172.6785049	Nothofagus	fusca
1233	45803	19/06/13	39269	Kirk Street	NA	39268	Tree	Carpinus betulus	Common Hornbeam	None	No	No	No	7	0.04	3	Mature	2	2	Retain	0	NA	2014-005V	7/05/14	T Pow	2	NA	0	NA	NA	18/08/14	18/08/14	NA	{2BE129D5-C805-4148-A555-1CA413D0AC40}	NA	NA	45803	39268	Common Hornbeam	No	No	No	1573197.401	5196480.916	1	-43.38405939	172.6690919	Carpinus	betulus
1234	45804	23/01/14	57770	Feldwick Drive	Kaiapoi	57769	Shrub	Pittosporum tenuifolium	Kohuhu	None	Yes	Yes	No	2.5	0	0	Mature	4	4	Remove	0	FEL felling; dying	2014-005V	7/05/14	T Pow	2	NA	0	NA	NA	18/08/14	18/08/14	NA	{EFDA5709-F83D-4C75-BF6C-9EBCAF3705E1}	NA	NA	45804	57769	Kohuhu	Yes	Yes	No	1573279.442	5196733.31	1	-43.38178966	172.6701171	Pittosporum	tenuifolium
1235	45808	21/06/13	40008	Sewell Street	NA	40007	Tree	Hoheria populnea	Houhere	None	Yes	No	No	6	0.2	2.5	Semi-Mature	3	3	Retain	0	NA	2014-006V	7/05/14	T Pow	2	NA	0	NA	NA	18/08/14	18/08/14	NA	{6F19C2D1-A4EF-499A-86E4-FDE43CBA7CD3}	NA	NA	45808	40007	Houhere	Yes	No	No	1572936.669	5196385.403	1	-43.38491006	172.6658683	Hoheria	populnea
1236	45810	31/07/13	45932	Reaby Street	Burwood	45931	Shrub	Pseudopanax arboreus	Five Finger	None	Yes	Yes	No	3.5	0	0	Mature	4	3	Retain	0	NA	Deleted	2/04/14	Deleted	4	NA	0	NA	NA	18/08/14	18/08/14	NA	{BDAD4F2A-E7AB-4E4A-80CE-0E69BF3825B6}	NA	NA	45810	45931	Five Finger	Yes	Yes	No	1574006.192	5183408.491	1	-43.50179521	172.6784541	Pseudopanax	arboreus
1237	45812	9/04/13	50202	Hakea Lane	NA	50201	Tree	Betula pendula	Silver Birch	None	No	No	No	6	0.6	4	Mature	3	3	Retain	0	NA	2014-005V	7/05/14	T Pow	2	NA	0	NA	NA	18/08/14	18/08/14	NA	{6607C09F-DF3A-4162-8527-7CF2CC97E2BF}	NA	NA	45812	50201	Silver Birch	No	No	No	1573552.637	5196515.551	1	-43.38376013	172.6734792	Betula	pendula
1238	45814	19/06/13	39141	Feldwick Drive	NA	39140	Tree	Cordyline australis	Cabbage Tree	None	Yes	Yes	No	7	0.1	2	Mature	2	2	Retain	0	NA	2014-005V	7/05/14	T Pow	2	NA	0	NA	NA	18/08/14	18/08/14	NA	{C5AB9069-FBF8-47C2-ACB6-8D0580ECF71F}	NA	NA	45814	39140	Cabbage Tree	Yes	Yes	No	1573121.401	5196626.371	1	-43.38274694	172.6681608	Cordyline	australis
1239	45815	4/03/14	63278	Gertrude Place	Avondale	63277	Tree	Phebalium squameum	Satin Wood	None	No	No	No	5.5	0.2	4.5	Mature	3	3	Retain	0	NA	NA	NA	NA	1	NA	0	NA	9/04/14 00:00	18/08/14	18/08/14	NA	{FD905B11-869B-43E5-AB56-AF22BE591AE8}	NA	NA	45815	63277	Satin Wood	No	No	No	1574804.299	5183327.86	1	-43.50254856	172.6883226	Phebalium	squameum
[truncated: 26,459 more rows]
