# Supplementary material for: A taxonomically detailed and large-scale view of the factors affecting the distribution and abundance of tree species planted in private gardens of Christchurch city, New Zealand
Source: PeerJ. 2021 Mar 26;9:e10588. doi: 10.7717/peerj.10588 (PMC8006751; doi:10.7717/peerj.10588)
Supplement: Supplemental Information 2 [file peerj-09-10588-s002.zip]

Archive with 33 entries (32 files):
- GIS data /
- __MACOSX/._GIS data 
- GIS data /redzonecordyline.shp
- GIS data /redzone.shp
- GIS data /redzone2193.shp
- GIS data /Houses2000-2004.shp
- GIS data /GridClippedMeshblock.shp
- GIS data /mashblockcut.shp
- GIS data /suburb.shp
- __MACOSX/GIS data /._suburb.shp
- GIS data /NativeVegLocations_CERA.shp
- GIS data /Red zone tree garden tree and house .R
- __MACOSX/GIS data /._Red zone tree garden tree and house .R
- GIS data /Houses1980-1984.shp
- GIS data /Red_zone.shp
- GIS data /Houses1955-1959.shp
- GIS data /Houses1965-1969.shp
- GIS data /Houses1985-1989.shp
- GIS data /ChCh_Red_Zone.shp
- GIS data /redzonemap.shp
- GIS data /clipmeshblock.shp
- GIS data /Houses1940-1944.shp
- GIS data /CERA trees.qgs
- __MACOSX/GIS data /._CERA trees.qgs
- GIS data /Houses1995-1999.shp
- GIS data /Houses1975-1979.shp
- GIS data /Houses1945-1949.shp
- GIS data /VegLocations_CERA.shp
- __MACOSX/GIS data /._VegLocations_CERA.shp
- GIS data /Houses1990-1994.shp
- GIS data /Houses1970-1974.shp
- GIS data /CERA Trees with Grid.shp
- __MACOSX/GIS data /._CERA Trees with Grid.shp
