# Supplementary material for: A taxonomically detailed and large-scale view of the factors affecting the distribution and abundance of tree species planted in private gardens of Christchurch city, New Zealand
Source: PeerJ. 2021 Mar 26;9:e10588. doi: 10.7717/peerj.10588 (PMC8006751; doi:10.7717/peerj.10588)
Supplement: Supplemental Information 2 [file peerj-09-10588-s002.zip › GIS data /CERA trees.qgs]

<!DOCTYPE qgis PUBLIC 'http://mrcc.com/qgis.dtd' 'SYSTEM'>
<qgis version="3.6.0-Noosa" projectname="">
  <homePath path=""/>
  <title></title>
  <autotransaction active="0"/>
  <evaluateDefaultValues active="0"/>
  <trust active="0"/>
  <projectCrs>
    <spatialrefsys>
      <proj4></proj4>
      <srsid>0</srsid>
      <srid>0</srid>
      <authid></authid>
      <description></description>
      <projectionacronym></projectionacronym>
      <ellipsoidacronym></ellipsoidacronym>
      <geographicflag>false</geographicflag>
    </spatialrefsys>
  </projectCrs>
  <layer-tree-group>
    <customproperties/>
    <layer-tree-layer providerKey="ogr" id="distance_matrix_9cd33f85_8244_4ea1_b65a_9d93674c67b1" name="distance matrix" checked="Qt::Checked" source="../Parks/distance matrix.csv|layername=distance matrix" expanded="1">
      <customproperties/>
    </layer-tree-layer>
    <layer-tree-layer providerKey="ogr" id="distancematrix_52c552e1_83ed_4b48_8956_943d0b0da687" name="Distance matrix" checked="Qt::Unchecked" source="../Parks/distancematrix.gpkg" expanded="1">
      <customproperties/>
    </layer-tree-layer>
    <layer-tree-layer providerKey="ogr" id="parkchch_59b5b8b2_054b_475e_bf83_d4320d8d24b5" name="parkchch" checked="Qt::Unchecked" source="../Parks/parkchch.gpkg|layername=parkchch" expanded="1">
      <customproperties/>
    </layer-tree-layer>
    <layer-tree-layer providerKey="ogr" id="parks_for_Chch_e76b169e_9e5c_4020_a565_5b661b78f406" name="parks for Chch" checked="Qt::Unchecked" source="../Parks/parks for Chch.gpkg|layername=parks for Chch" expanded="1">
      <customproperties/>
    </layer-tree-layer>
    <layer-tree-layer providerKey="ogr" id="parks_for_Christchurch_1026cb5b_5bbe_4dfc_a5ea_48ab80939cda" name="parks for Christchurch" checked="Qt::Unchecked" source="./parks for Christchurch.gpkg|layername=parks for Christchurch" expanded="1">
      <customproperties/>
    </layer-tree-layer>
    <layer-tree-layer providerKey="ogr" id="patches_7bb89224_a500_4842_8719_1e13f01587df" name="patches" checked="Qt::Unchecked" source="./patches.shp" expanded="1">
      <customproperties/>
    </layer-tree-layer>
    <layer-tree-layer providerKey="memory" id="output_c300fee1_e3db_4b33_a7ac_f420ece4fde0" name="Intersection" checked="Qt::Unchecked" source="memory?geometry=MultiPolygon&amp;crs=EPSG:2193&amp;field=COMMON_NAM:string(80,0)&amp;field=SHORT_NAME:string(80,0)&amp;field=PARK_TYPE:string(80,0)&amp;field=STREET_ADD:string(80,0)&amp;field=DESCRIPTIO:string(80,0)&amp;field=LINK:string(96,0)&amp;field=ID:string(80,0)&amp;field=SOURCE:string(80,0)&amp;field=DATE_CREAT:string(80,0)&amp;field=DATE_LAST_:string(80,0)&amp;field=DATE_SUPPL:string(80,0)&amp;field=FEATURE_AC:string(80,0)&amp;field=OBJECTID:int8(10,0)&amp;field=Feedback:string(126,0)&amp;field=Shape_Leng:double(23,15)&amp;field=Shape_Area:double(23,15)&amp;field=LCDB_UID:string(254,0)&amp;field=Name_2012:string(254,0)&amp;field=LDI:string(80,0)&amp;uid={fcf50b19-5d64-4c37-8211-549e9c45b484}" expanded="1">
      <customproperties/>
    </layer-tree-layer>
    <layer-tree-layer providerKey="ogr" id="Parks_981c1000_ce07_4fb8_b93c_2e1d003e7205" name="Parks" checked="Qt::Unchecked" source="../Parks/Parks.shp" expanded="1">
      <customproperties/>
    </layer-tree-layer>
    <layer-tree-layer providerKey="ogr" id="distance_matrix_30f3e7eb_ed36_41af_a528_e4da0f31b395" name="distance matrix" checked="Qt::Checked" source="../Parks/distance matrix.csv|layername=distance matrix" expanded="1">
      <customproperties/>
    </layer-tree-layer>
    <layer-tree-layer providerKey="memory" id="output_698962eb_2949_4ce0_a99c_cc01751f3c0d" name="Distance matrix" checked="Qt::Unchecked" source="memory?geometry=MultiPoint&amp;crs=EPSG:2193&amp;field=InputID:string(80,0)&amp;field=TargetID:string(80,0)&amp;field=Distance:double(20,5)&amp;uid={657fefc3-3dda-4fe8-9acd-055553d16009}" expanded="1">
      <customproperties/>
    </layer-tree-layer>
    <layer-tree-layer providerKey="ogr" id="pointsforpolygon_f7a565b4_7ea6_4a53_a3e6_06d78448f21c" name="pointsforpolygon" checked="Qt::Unchecked" source="../Parks/pointsforpolygon.shp|layername=pointsforpolygon" expanded="1">
      <customproperties/>
    </layer-tree-layer>
    <layer-tree-layer providerKey="memory" id="output_350c2edc_20cf_4e61_b406_7b62380e8f41" name="Vertices" checked="Qt::Unchecked" source="memory?geometry=Point&amp;crs=EPSG:2193&amp;field=fid:int8(-1,0)&amp;field=id:int8(-1,0)&amp;field=name:string(80,0)&amp;field=area:string(80,0)&amp;field=area_2:double(20,5)&amp;field=perimeter:double(20,5)&amp;field=vertex_index:integer(10,0)&amp;field=vertex_part:integer(10,0)&amp;field=vertex_part_ring:integer(10,0)&amp;field=vertex_part_index:integer(10,0)&amp;field=distance:double(20,14)&amp;field=angle:double(20,14)&amp;uid={43f67533-8e69-4d42-8703-12eb34154b01}" expanded="1">
      <customproperties/>
    </layer-tree-layer>
    <layer-tree-layer providerKey="ogr" id="ogr_dbname___Users_Wayne_Documents_Lincoln_University_My_Data_1_data_CERA_red_zone_tree_database_Parks_Christchurchpatcheswithgeometry_gpkg__table__output___geom__sql__b60bf795_ff05_45f7_aa93_cb2ac5de5f87" name="Added geom info" checked="Qt::Unchecked" source="../Parks/Christchurchpatcheswithgeometry.gpkg|layername=output" expanded="1">
      <customproperties/>
    </layer-tree-layer>
    <layer-tree-layer providerKey="ogr" id="Chrsitchurchpatches_5c7eab53_aaa5_4d90_a8c3_f253e060888c" name="Chrsitchurchpatches" checked="Qt::Unchecked" source="../Parks/Chrsitchurchpatches.gpkg|layername=Chrsitchurchpatches" expanded="1">
      <customproperties/>
    </layer-tree-layer>
    <layer-tree-layer providerKey="ogr" id="ChristchurchLCD_96d634a3_ed4b_4e40_bdee_8d9cca5d1dfb" name="ChristchurchLCD copy" checked="Qt::Unchecked" source="../../../../GIS files/Landcover_database_4/lris-lcdb-v41-land-cover-database-version-41-mainland-new-zealand-SHP/ChristchurchLCD.shp" expanded="1">
      <customproperties/>
    </layer-tree-layer>
    <layer-tree-layer providerKey="ogr" id="Canterbury_9dee4e9d_cab1_441a_ac5a_4b5a221dd328" name="Canterbury" checked="Qt::Unchecked" source="./Canterbury.shp" expanded="1">
      <customproperties/>
    </layer-tree-layer>
    <layer-tree-layer providerKey="memory" id="memory_20180814141742982" name="redzonegrid" checked="Qt::Unchecked" source="memory?geometry=Polygon&amp;crs=EPSG:2193&amp;field=Name:string(255,0)&amp;field=descriptio:string(255,0)&amp;field=timestamp:date(-1,0)&amp;field=begin:date(-1,0)&amp;field=end:date(-1,0)&amp;field=altitudeMo:string(255,0)&amp;field=tessellate:string(255,0)&amp;field=extrude:string(255,0)&amp;field=visibility:string(255,0)&amp;field=drawOrder:string(255,0)&amp;field=icon:string(255,0)&amp;field=Shape_Leng:double(20,5)&amp;field=Class:string(255,0)&amp;field=id:string(255,0)&amp;field=xmin:double(20,5)&amp;field=xmax:double(20,5)&amp;field=ymin:double(20,5)&amp;field=ymax:double(20,5)&amp;field=1940-1944:string(255,0)&amp;field=1945-1949:string(255,0)&amp;field=1955-1959:string(255,0)&amp;field=1965-1969:string(255,0)&amp;field=1975-1979:string(255,0)&amp;field=1980-1984:string(255,0)&amp;field=1985-1989:string(255,0)&amp;field=1990-1994:string(255,0)&amp;field=1995-1999:string(255,0)&amp;field=2000-2004:string(255,0)&amp;field=last:double(20,5)&amp;field=1970-1974:string(255,0)&amp;uid={40305cc0-ff34-492f-8b37-c887368d0102}" expanded="1">
      <customproperties>
        <property value="1" key="overview"/>
      </customproperties>
    </layer-tree-layer>
    <layer-tree-layer providerKey="memory" id="memory_20171027162639127" name="Joined layer" checked="Qt::Unchecked" source="memory?geometry=Point&amp;crs=EPSG:2193&amp;field=OBJECTID_1:integer(-1,0)&amp;field=objectid:double(20,5)&amp;field=inspection:date(-1,0)&amp;field=survey_id:double(20,5)&amp;field=street:string(255,0)&amp;field=suburb:string(255,0)&amp;field=feature_id:double(20,5)&amp;field=Class:string(255,0)&amp;field=Botanical:string(255,0)&amp;field=CommonName:string(255,0)&amp;field=Protection:string(255,0)&amp;field=IsNative:string(255,0)&amp;field=Indigenous:string(255,0)&amp;field=IsEdible:string(255,0)&amp;field=Height:double(20,5)&amp;field=Tree_DBH:double(20,5)&amp;field=Tree_Crown:double(20,5)&amp;field=Age_class:string(255,0)&amp;field=Form:double(20,5)&amp;field=Health:double(20,5)&amp;field=Activity:string(255,0)&amp;field=CostToMove:double(20,5)&amp;field=Comments:string(255,0)&amp;field=Package_ID:string(255,0)&amp;field=Packaged:date(-1,0)&amp;field=Package_By:string(255,0)&amp;field=Status:double(20,5)&amp;field=Completed:string(255,0)&amp;field=Action:double(20,5)&amp;field=Notes:string(255,0)&amp;field=ImportDate:string(255,0)&amp;field=Created:date(-1,0)&amp;field=Modified:date(-1,0)&amp;field=Source:string(255,0)&amp;field=globalid_1:string(255,0)&amp;field=NativeVeg:string(255,0)&amp;field=IndigVeg:string(255,0)&amp;field=objectid_2:double(20,5)&amp;field=feature__1:double(20,5)&amp;field=CommonNa_1:string(255,0)&amp;field=IsNative_1:string(255,0)&amp;field=Indigeno_1:string(255,0)&amp;field=IsEdible_1:string(255,0)&amp;field=GridID:string(255,0)&amp;field=id:integer(-1,0)&amp;field=xmin:double(20,5)&amp;field=xmax:double(20,5)&amp;field=ymin:double(20,5)&amp;field=ymax:double(20,5)&amp;field=1940-1944:string(255,0)&amp;field=1945-1949:string(255,0)&amp;field=1955-1959:string(255,0)&amp;field=1965-1969:string(255,0)&amp;field=1975-1979:string(255,0)&amp;field=1980-1984:string(255,0)&amp;field=1985-1989:string(255,0)&amp;field=1990-1994:string(255,0)&amp;field=1995-1999:string(255,0)&amp;field=2000-2004:string(255,0)&amp;field=last:double(20,5)&amp;field=1970-1974:string(255,0)&amp;uid={b3ee997d-f60a-4f8e-954b-8ba8f5a31627}" expanded="1">
      <customproperties/>
    </layer-tree-layer>
    <layer-tree-layer providerKey="ogr" id="CERA_Trees_with_Grid20171027163018759" name="CERA Trees with Grid" checked="Qt::Unchecked" source="./CERA Trees with Grid.shp" expanded="1">
      <customproperties/>
    </layer-tree-layer>
    <layer-tree-layer providerKey="ogr" id="VegLocations_CERA20150916161037953" name="VegLocations_CERA" checked="Qt::Unchecked" source="./VegLocations_CERA.shp" expanded="0">
      <customproperties/>
    </layer-tree-layer>
    <layer-tree-layer providerKey="ogr" id="Randompoints20180620013823616" name="Randompoints" checked="Qt::Unchecked" source="./Randompoints.shp" expanded="1">
      <customproperties/>
    </layer-tree-layer>
    <layer-tree-layer providerKey="ogr" id="redzone219320180725110426916" name="redzone2193" checked="Qt::Checked" source="./redzone2193.shp" expanded="1">
      <customproperties/>
    </layer-tree-layer>
    <layer-tree-layer providerKey="ogr" id="Randompoints20180615103557159" name="Randompoints" checked="Qt::Unchecked" source="./Randompoints.shp" expanded="1">
      <customproperties/>
    </layer-tree-layer>
    <layer-tree-layer providerKey="delimitedtext" id="cordyline20180725124624507" name="cordyline" checked="Qt::Checked" source="file:///Users/Wayne/Documents/Lincoln%20University/My%20Data/3_results/cordyline.csv?type=csv&amp;geomType=none&amp;subsetIndex=no&amp;watchFile=no" expanded="1">
      <customproperties/>
    </layer-tree-layer>
    <layer-tree-layer providerKey="ogr" id="union0725copy20180725124606991" name="amount" checked="Qt::Unchecked" source="./union0725copy.shp" expanded="0">
      <customproperties/>
    </layer-tree-layer>
    <layer-tree-layer providerKey="delimitedtext" id="eugenioides20180725132735504" name="eugenioides" checked="Qt::Checked" source="file:///Users/Wayne/Documents/Lincoln%20University/My%20Data/3_results/eugenioides.csv?type=csv&amp;geomType=none&amp;subsetIndex=no&amp;watchFile=no" expanded="1">
      <customproperties/>
    </layer-tree-layer>
    <layer-tree-layer providerKey="ogr" id="eug20180725132719172" name="eugenioides" checked="Qt::Unchecked" source="./eug.shp" expanded="0">
      <customproperties/>
    </layer-tree-layer>
    <layer-tree-layer providerKey="delimitedtext" id="alltree20180725133618513" name="alltree" checked="Qt::Checked" source="file:///Users/Wayne/Documents/Lincoln%20University/My%20Data/3_results/alltree.csv?type=csv&amp;geomType=none&amp;subsetIndex=no&amp;watchFile=no" expanded="1">
      <customproperties/>
    </layer-tree-layer>
    <layer-tree-layer providerKey="ogr" id="all20180725133341590" name="all" checked="Qt::Unchecked" source="./all.shp" expanded="0">
      <customproperties/>
    </layer-tree-layer>
    <layer-tree-layer providerKey="delimitedtext" id="totara20180725135006698" name="totara" checked="Qt::Checked" source="file:///Users/Wayne/Documents/Lincoln%20University/My%20Data/3_results/totara.csv?type=csv&amp;geomType=none&amp;subsetIndex=no&amp;watchFile=no" expanded="1">
      <customproperties/>
    </layer-tree-layer>
    <layer-tree-layer providerKey="ogr" id="totara20180725134757660" name="totara" checked="Qt::Unchecked" source="./totara.shp" expanded="0">
      <customproperties/>
    </layer-tree-layer>
    <layer-tree-layer providerKey="delimitedtext" id="nativetochch20180725201214430" name="nativetochch" checked="Qt::Checked" source="file:///Users/Wayne/Documents/Lincoln%20University/My%20Data/3_results/nativetochch.csv?type=csv&amp;geomType=none&amp;subsetIndex=no&amp;watchFile=no" expanded="1">
      <customproperties/>
    </layer-tree-layer>
    <layer-tree-layer providerKey="ogr" id="nativetochch20180725201201890" name="nativetochch" checked="Qt::Unchecked" source="./nativetochch.shp" expanded="0">
      <customproperties/>
    </layer-tree-layer>
    <layer-tree-layer providerKey="memory" id="memory_20180814211834354" name="mashblockcut" checked="Qt::Unchecked" source="memory?geometry=MultiPolygon&amp;crs=EPSG:2193&amp;field=AU12:string(255,0)&amp;field=UA12:string(255,0)&amp;field=TA12:string(255,0)&amp;field=TASUB12:string(255,0)&amp;field=WARD12:string(255,0)&amp;field=CB12:string(255,0)&amp;field=REGC12:string(255,0)&amp;field=CON12:string(255,0)&amp;field=MCON12:string(255,0)&amp;field=GED07:string(255,0)&amp;field=MED07:string(255,0)&amp;field=WATER12:string(255,0)&amp;field=mbnum:integer(-1,0)&amp;field=MB_Number:string(255,0)&amp;field=MB_Num_Str:string(255,0)&amp;field=otago06993:string(255,0)&amp;field=otago069_1:string(255,0)&amp;field=otago069_2:string(255,0)&amp;field=otago069_3:string(255,0)&amp;field=id:string(255,0)&amp;field=xmin:double(20,5)&amp;field=xmax:double(20,5)&amp;field=ymin:double(20,5)&amp;field=ymax:double(20,5)&amp;field=1940-1944:string(255,0)&amp;field=1945-1949:string(255,0)&amp;field=1955-1959:string(255,0)&amp;field=1965-1969:string(255,0)&amp;field=1975-1979:string(255,0)&amp;field=1980-1984:string(255,0)&amp;field=1985-1989:string(255,0)&amp;field=1990-1994:string(255,0)&amp;field=1995-1999:string(255,0)&amp;field=2000-2004:string(255,0)&amp;field=last:double(20,5)&amp;field=1970-1974:string(255,0)&amp;uid={48482004-955b-47cc-9deb-860098f76322}" expanded="0">
      <customproperties/>
    </layer-tree-layer>
    <layer-tree-layer providerKey="ogr" id="redzonemapgrid20180726112258496" name="population" checked="Qt::Unchecked" source="./redzonemapgrid.geojson" expanded="0">
      <customproperties/>
    </layer-tree-layer>
    <layer-tree-layer providerKey="delimitedtext" id="TreesPerID20180818001634829" name="TreesPerID" checked="Qt::Checked" source="file:///Users/Wayne/Documents/Lincoln%20University/My%20Data/3_results/TreesPerID.csv?type=csv&amp;geomType=none&amp;subsetIndex=no&amp;watchFile=no" expanded="1">
      <customproperties/>
    </layer-tree-layer>
    <layer-tree-layer providerKey="ogr" id="redzonemapgrid_OGRGeoJSON_Polygon_copy20180817233507593" name="redzonemapgrid OGRGeoJSON Polygon copy" checked="Qt::Unchecked" source="./redzonemapgrid.geojson" expanded="0">
      <customproperties/>
    </layer-tree-layer>
    <layer-tree-layer providerKey="delimitedtext" id="trees_smallexotic20180815120847120" name="trees_smallexotic" checked="Qt::Checked" source="file:///Users/Wayne/Documents/Lincoln%20University/My%20Data/3_results/trees_smallexotic.csv?type=csv&amp;geomType=none&amp;subsetIndex=no&amp;watchFile=no" expanded="1">
      <customproperties/>
    </layer-tree-layer>
    <layer-tree-layer providerKey="delimitedtext" id="trees_smallnative20180815120831962" name="trees_smallnative" checked="Qt::Checked" source="file:///Users/Wayne/Documents/Lincoln%20University/My%20Data/3_results/trees_smallnative.csv?type=csv&amp;geomType=none&amp;subsetIndex=no&amp;watchFile=no" expanded="1">
      <customproperties/>
    </layer-tree-layer>
    <layer-tree-layer providerKey="ogr" id="redzonemapgrid_OGRGeoJSON_Polygon_copy20180815120756302" name="treessmallexotic" checked="Qt::Unchecked" source="./redzonemapgrid.geojson" expanded="0">
      <customproperties/>
    </layer-tree-layer>
    <layer-tree-layer providerKey="ogr" id="patches_70731589_7241_4b97_b8b3_0863164d960a" name="patches" checked="Qt::Unchecked" source="./patches.shp" expanded="1">
      <customproperties/>
    </layer-tree-layer>
    <layer-tree-layer providerKey="ogr" id="redzonemapgrid_OGRGeoJSON_Polygon_copy20180815120740176" name="treessmallnative" checked="Qt::Unchecked" source="./redzonemapgrid.geojson" expanded="0">
      <customproperties/>
    </layer-tree-layer>
    <layer-tree-layer providerKey="ogr" id="redzonemapgrid_OGRGeoJSON_Polygon_copy20180815120607633" name="treesbigexotic" checked="Qt::Unchecked" source="./redzonemapgrid.geojson" expanded="0">
      <customproperties/>
    </layer-tree-layer>
    <layer-tree-layer providerKey="ogr" id="redzonemapgrid_OGRGeoJSON_Polygon_copy20180815120316888" name="treesbignative" checked="Qt::Unchecked" source="./redzonemapgrid.geojson" expanded="0">
      <customproperties/>
    </layer-tree-layer>
    <layer-tree-layer providerKey="delimitedtext" id="trees_bigexotic20180815120420411" name="trees_bigexotic" checked="Qt::Checked" source="file:///Users/Wayne/Documents/Lincoln%20University/My%20Data/3_results/trees_bigexotic.csv?type=csv&amp;geomType=none&amp;subsetIndex=no&amp;watchFile=no" expanded="1">
      <customproperties/>
    </layer-tree-layer>
    <layer-tree-layer providerKey="delimitedtext" id="trees_bignative20180815120403643" name="trees_bignative" checked="Qt::Checked" source="file:///Users/Wayne/Documents/Lincoln%20University/My%20Data/3_results/trees_bignative.csv?type=csv&amp;geomType=none&amp;subsetIndex=no&amp;watchFile=no" expanded="1">
      <customproperties/>
    </layer-tree-layer>
    <layer-tree-layer providerKey="ogr" id="VegLocations_CERA_a82ab3e7_5e58_4875_8285_26393b8c8824" name="VegLocations_CERA" checked="Qt::Unchecked" source="./VegLocations_CERA.shp" expanded="1">
      <customproperties/>
    </layer-tree-layer>
    <layer-tree-layer providerKey="delimitedtext" id="Gridpopulation20180814215225048" name="Gridpopulation" checked="Qt::Checked" source="file:///Users/Wayne/Documents/Lincoln%20University/My%20Data/3_results/Gridpopulation.csv?type=csv&amp;geomType=none&amp;subsetIndex=no&amp;watchFile=no" expanded="1">
      <customproperties/>
    </layer-tree-layer>
    <layer-tree-layer providerKey="ogr" id="redzonemapgrid_OGRGeoJSON_Polygon_copy20180814200550132" name="redzonemapgridsoil" checked="Qt::Unchecked" source="./redzonemapgrid.geojson" expanded="1">
      <customproperties/>
    </layer-tree-layer>
    <layer-tree-layer providerKey="ogr" id="ChCh_Red_Zone20170918113258590" name="ChCh_Red_Zone" checked="Qt::Unchecked" source="./ChCh_Red_Zone.shp" expanded="1">
      <customproperties/>
    </layer-tree-layer>
    <layer-tree-layer providerKey="gdal" id="new20181218030144875" name="new" checked="Qt::Unchecked" source="../../new.tif" expanded="0">
      <customproperties/>
    </layer-tree-layer>
    <layer-tree-layer providerKey="gdal" id="未命名20181218140403168" name="未命名" checked="Qt::Unchecked" source="../../../../Connectivity map/未命名.tif" expanded="0">
      <customproperties/>
    </layer-tree-layer>
    <layer-tree-layer providerKey="ogr" id="ChristchurchLCD20180804205027046" name="ChristchurchLCD" checked="Qt::Unchecked" source="../../../../GIS files/Landcover_database_4/lris-lcdb-v41-land-cover-database-version-41-mainland-new-zealand-SHP/ChristchurchLCD.shp" expanded="0">
      <customproperties/>
    </layer-tree-layer>
    <layer-tree-layer providerKey="memory" id="memory_20180803121959454" name="Clipped" checked="Qt::Unchecked" source="memory?geometry=MultiPolygon&amp;crs=EPSG:2193&amp;field=WET_CONTEX:string(255,0)&amp;field=Onshore:string(255,0)&amp;field=EditDate:date(-1,0)&amp;field=LCDB_UID:string(255,0)&amp;field=EditAuthor:string(255,0)&amp;field=Class_1996:integer(-1,0)&amp;field=Class_2001:integer(-1,0)&amp;field=Class_2008:integer(-1,0)&amp;field=Class_2012:integer(-1,0)&amp;field=Name_1996:string(255,0)&amp;field=Name_2001:string(255,0)&amp;field=Name_2008:string(255,0)&amp;field=Name_2012:string(255,0)&amp;uid={2f6285cd-8926-420a-bef5-ed107169e2da}" expanded="1">
      <customproperties/>
    </layer-tree-layer>
    <layer-tree-layer providerKey="memory" id="memory_20180801203101806" name="Buffer" checked="Qt::Unchecked" source="memory?geometry=Polygon&amp;crs=EPSG:2193&amp;field=full_speci:string(255,0)&amp;field=Latitude:double(20,5)&amp;field=Longitude:double(20,5)&amp;uid={9bb9f2fd-4ddc-44e6-a2b9-f50b409c9975}" expanded="1">
      <customproperties/>
    </layer-tree-layer>
    <layer-tree-layer providerKey="delimitedtext" id="副本工作簿420180811010131407" name="副本工作簿4" checked="Qt::Unchecked" source="file:///Users/Wayne/Desktop/%E5%89%AF%E6%9C%AC%E5%B7%A5%E4%BD%9C%E7%B0%BF4.txt?type=csv&amp;delimiter=%5Ct&amp;xField=Longitude&amp;yField=Latitude&amp;spatialIndex=yes&amp;subsetIndex=no&amp;watchFile=no" expanded="1">
      <customproperties/>
    </layer-tree-layer>
    <layer-tree-layer providerKey="ogr" id="redzonecordyline20180801202648014" name="redzonecordyline" checked="Qt::Unchecked" source="./redzonecordyline.shp" expanded="1">
      <customproperties/>
    </layer-tree-layer>
    <layer-tree-layer providerKey="memory" id="memory_20180801202723734" name="Unioncordyline" checked="Qt::Unchecked" source="memory?geometry=Point&amp;crs=EPSG:2193&amp;field=full_speci:string(255,0)&amp;field=Latitude:double(20,5)&amp;field=Longitude:double(20,5)&amp;field=Name:string(255,0)&amp;field=descriptio:string(255,0)&amp;field=timestamp:date(-1,0)&amp;field=begin:date(-1,0)&amp;field=end:date(-1,0)&amp;field=altitudeMo:string(255,0)&amp;field=tessellate:string(255,0)&amp;field=extrude:string(255,0)&amp;field=visibility:string(255,0)&amp;field=drawOrder:string(255,0)&amp;field=icon:string(255,0)&amp;field=Shape_Leng:double(20,5)&amp;field=Class:string(255,0)&amp;uid={c966048b-4555-4525-b548-3e5366670eb2}" expanded="1">
      <customproperties/>
    </layer-tree-layer>
    <layer-tree-layer providerKey="ogr" id="function_zone_09e505db_5191_4128_a032_475d9e367290" name="function zone" checked="Qt::Unchecked" source="./function zone.shp" expanded="1">
      <customproperties/>
    </layer-tree-layer>
    <layer-tree-layer providerKey="ogr" id="redzone219320180801202149848" name="redzone2193" checked="Qt::Unchecked" source="./redzone2193.shp" expanded="1">
      <customproperties/>
    </layer-tree-layer>
    <layer-tree-layer providerKey="wms" id="Google_Satellite_3536e089_a7fd_4f6f_9ec5_a35e0dcbe338" name="Google Satellite" checked="Qt::Unchecked" source="crs=EPSG:3857&amp;format&amp;type=xyz&amp;url=https://mt1.google.com/vt/lyrs%3Ds%26x%3D%7Bx%7D%26y%3D%7By%7D%26z%3D%7Bz%7D&amp;zmax=19&amp;zmin=0" expanded="1">
      <customproperties/>
    </layer-tree-layer>
    <layer-tree-layer providerKey="ogr" id="Meshblockwithdata20171122145749816" name="Meshblockwithdata" checked="Qt::Unchecked" source="./Meshblockwithdata.shp" expanded="1">
      <customproperties/>
    </layer-tree-layer>
    <layer-tree-layer providerKey="ogr" id="redzonemap20180620013355858" name="redzonemap" checked="Qt::Unchecked" source="./redzonemap.shp" expanded="1">
      <customproperties/>
    </layer-tree-layer>
    <layer-tree-layer providerKey="memory" id="memory_20180620013007295" name="cityredzone" checked="Qt::Unchecked" source="memory?geometry=MultiPolygon&amp;crs=EPSG:2193&amp;field=Name:string(255,0)&amp;field=descriptio:string(255,0)&amp;field=timestamp:date(-1,0)&amp;field=begin:date(-1,0)&amp;field=end:date(-1,0)&amp;field=altitudeMo:string(255,0)&amp;field=tessellate:string(255,0)&amp;field=extrude:string(255,0)&amp;field=visibility:string(255,0)&amp;field=drawOrder:string(255,0)&amp;field=icon:string(255,0)&amp;field=Shape_Leng:double(20,5)&amp;field=Class:string(255,0)&amp;uid={f70fe404-34e0-4a3c-a75f-7060c524da75}" expanded="1">
      <customproperties/>
    </layer-tree-layer>
    <layer-tree-layer providerKey="memory" id="memory_20180818000918352" name="Union" checked="Qt::Unchecked" source="memory?geometry=Polygon&amp;crs=EPSG:2193&amp;field=id:string(255,0)&amp;field=xmin:double(20,5)&amp;field=xmax:double(20,5)&amp;field=ymin:double(20,5)&amp;field=ymax:double(20,5)&amp;field=1940-1944:string(255,0)&amp;field=1945-1949:string(255,0)&amp;field=1955-1959:string(255,0)&amp;field=1965-1969:string(255,0)&amp;field=1975-1979:string(255,0)&amp;field=1980-1984:string(255,0)&amp;field=1985-1989:string(255,0)&amp;field=1990-1994:string(255,0)&amp;field=1995-1999:string(255,0)&amp;field=2000-2004:string(255,0)&amp;field=last:double(20,5)&amp;field=1970-1974:string(255,0)&amp;field=year:string(255,0)&amp;field=AU12:string(255,0)&amp;field=UA12:string(255,0)&amp;field=TA12:string(255,0)&amp;field=TASUB12:string(255,0)&amp;field=WARD12:string(255,0)&amp;field=CB12:string(255,0)&amp;field=REGC12:string(255,0)&amp;field=CON12:string(255,0)&amp;field=MCON12:string(255,0)&amp;field=GED07:string(255,0)&amp;field=MED07:string(255,0)&amp;field=WATER12:string(255,0)&amp;field=mbnum:integer(-1,0)&amp;field=MB_Number:string(255,0)&amp;field=MB_Num_Str:string(255,0)&amp;field=otago06993:string(255,0)&amp;field=otago069_1:string(255,0)&amp;field=otago069_2:string(255,0)&amp;field=otago069_3:string(255,0)&amp;uid={c7d9b473-7951-4baf-8709-de0df4e69922}" expanded="1">
      <customproperties/>
    </layer-tree-layer>
    <layer-tree-layer providerKey="ogr" id="1940_1944_copy20171122151322286" name="grid" checked="Qt::Unchecked" source="./Houses1940-1944.shp" expanded="1">
      <customproperties/>
    </layer-tree-layer>
    <layer-tree-layer providerKey="memory" id="memory_20180814202153192" name="soildistribution" checked="Qt::Unchecked" source="memory?geometry=MultiPolygon&amp;crs=EPSG:2193&amp;field=PERIMETER:double(20,5)&amp;field=CHCHCITY_:string(255,0)&amp;field=CHCHCITY_I:string(255,0)&amp;field=SOIL:string(255,0)&amp;field=VERSATILIT:string(255,0)&amp;field=HORT:string(255,0)&amp;field=POTENTVERS:string(255,0)&amp;field=LUC:string(255,0)&amp;field=LAND_USE:string(255,0)&amp;field=URBAN:string(255,0)&amp;field=URBAN_CLAS:string(255,0)&amp;field=COLOR:string(255,0)&amp;field=SHADE:string(255,0)&amp;field=X_COORD:double(20,5)&amp;field=Y_COORD:double(20,5)&amp;field=LUC_2:string(255,0)&amp;field=LUC_1:string(255,0)&amp;field=id:string(255,0)&amp;field=xmin:double(20,5)&amp;field=xmax:double(20,5)&amp;field=ymin:double(20,5)&amp;field=ymax:double(20,5)&amp;field=1940-1944:string(255,0)&amp;field=1945-1949:string(255,0)&amp;field=1955-1959:string(255,0)&amp;field=1965-1969:string(255,0)&amp;field=1975-1979:string(255,0)&amp;field=1980-1984:string(255,0)&amp;field=1985-1989:string(255,0)&amp;field=1990-1994:string(255,0)&amp;field=1995-1999:string(255,0)&amp;field=2000-2004:string(255,0)&amp;field=last:double(20,5)&amp;field=1970-1974:string(255,0)&amp;field=soilarea:string(255,0)&amp;uid={286935b6-1861-45cb-aebf-9c07f9a0bd87}" expanded="0">
      <customproperties/>
    </layer-tree-layer>
    <layer-tree-layer providerKey="ogr" id="soildata20171207152704859" name="soildata" checked="Qt::Unchecked" source="./soildata.shp" expanded="1">
      <customproperties/>
    </layer-tree-layer>
    <layer-tree-layer providerKey="ogr" id="AU2013_GV_Clipped20170726142120876" name="AU2013_GV_Clipped" checked="Qt::Unchecked" source="../../Census_Data_2013 (part)/AU2013_GV_Clipped.shp" expanded="0">
      <customproperties/>
    </layer-tree-layer>
    <layer-tree-layer providerKey="ogr" id="1975_1979_copy20171026144540360" name="1980-1984" checked="Qt::Unchecked" source="./Houses1980-1984.shp" expanded="0">
      <customproperties/>
    </layer-tree-layer>
    <layer-tree-layer providerKey="ogr" id="1985_1989_copy20171026153817966" name="1995-1999" checked="Qt::Unchecked" source="./Houses1995-1999.shp" expanded="0">
      <customproperties/>
    </layer-tree-layer>
    <layer-tree-layer providerKey="ogr" id="1995_1999_copy20171026154401894" name="2000" checked="Qt::Unchecked" source="./Houses2000-2004.shp" expanded="0">
      <customproperties/>
    </layer-tree-layer>
    <layer-tree-layer providerKey="ogr" id="1980_1984_copy20171026150729877" name="1985-1989" checked="Qt::Unchecked" source="./Houses1985-1989.shp" expanded="0">
      <customproperties/>
    </layer-tree-layer>
    <layer-tree-layer providerKey="ogr" id="1985_1989_copy20171026152203239" name="1990-1994" checked="Qt::Unchecked" source="./Houses1990-1994.shp" expanded="0">
      <customproperties/>
    </layer-tree-layer>
    <layer-tree-layer providerKey="ogr" id="layer_copy_copy20171026122038261" name="1955-1959" checked="Qt::Unchecked" source="./Houses1955-1959.shp" expanded="0">
      <customproperties/>
    </layer-tree-layer>
    <layer-tree-layer providerKey="ogr" id="1955_1959_copy20171026134933430" name="1965-1969" checked="Qt::Unchecked" source="./Houses1965-1969.shp" expanded="0">
      <customproperties/>
    </layer-tree-layer>
    <layer-tree-layer providerKey="ogr" id="1965_1969_copy20171026140552801" name="1970-1974" checked="Qt::Unchecked" source="./Houses1970-1974.shp" expanded="0">
      <customproperties/>
    </layer-tree-layer>
    <layer-tree-layer providerKey="ogr" id="layer_copy20171026120203489" name="1945-1949" checked="Qt::Unchecked" source="./Houses1945-1949.shp" expanded="0">
      <customproperties/>
    </layer-tree-layer>
    <layer-tree-layer providerKey="ogr" id="1970_1974_copy20171026143559468" name="1975-1979" checked="Qt::Unchecked" source="./Houses1975-1979.shp" expanded="0">
      <customproperties/>
    </layer-tree-layer>
    <layer-tree-layer providerKey="ogr" id="layer20171026120128921" name="1940-1944" checked="Qt::Unchecked" source="./Houses1940-1944.shp" expanded="0">
      <customproperties/>
    </layer-tree-layer>
    <layer-tree-layer providerKey="memory" id="memory_20180814190356288" name="Clipped" checked="Qt::Unchecked" source="memory?geometry=MultiPolygon&amp;crs=EPSG:2193&amp;field=id:string(255,0)&amp;field=xmin:double(20,5)&amp;field=xmax:double(20,5)&amp;field=ymin:double(20,5)&amp;field=ymax:double(20,5)&amp;field=1940-1944:string(255,0)&amp;field=1945-1949:string(255,0)&amp;field=1955-1959:string(255,0)&amp;field=1965-1969:string(255,0)&amp;field=1975-1979:string(255,0)&amp;field=1980-1984:string(255,0)&amp;field=1985-1989:string(255,0)&amp;field=1990-1994:string(255,0)&amp;field=1995-1999:string(255,0)&amp;field=2000-2004:string(255,0)&amp;field=last:double(20,5)&amp;field=1970-1974:string(255,0)&amp;field=year:text(-1,-1):string(255,0)&amp;uid={7818dff0-1e9f-4164-9b8c-85d68eeee70e}" expanded="0">
      <customproperties/>
    </layer-tree-layer>
    <layer-tree-layer providerKey="ogr" id="1940_1944_copy20180814161245741" name="1940-1944 copy" checked="Qt::Unchecked" source="./Houses1940-1944.shp" expanded="0">
      <customproperties/>
    </layer-tree-layer>
    <layer-tree-layer providerKey="ogr" id="NativeVegLocations_CERA20150916161124092" name="NativeVegLocations_CERA" checked="Qt::Unchecked" source="./NativeVegLocations_CERA.shp" expanded="0">
      <customproperties/>
    </layer-tree-layer>
    <layer-tree-layer providerKey="ogr" id="roads220150916162647535" name="roads2" checked="Qt::Unchecked" source="./roads2.shp" expanded="1">
      <customproperties/>
    </layer-tree-layer>
    <layer-tree-layer providerKey="ogr" id="treemapwithlocation20170726144102221" name="treemapwithlocation" checked="Qt::Unchecked" source="../../treemapwithlocation.shp" expanded="1">
      <customproperties/>
    </layer-tree-layer>
    <layer-tree-layer providerKey="ogr" id="Canterbury20150916162631739" name="Canterbury" checked="Qt::Unchecked" source="./Canterbury.shp" expanded="1">
      <customproperties/>
    </layer-tree-layer>
    <custom-order enabled="0">
      <item>parks_for_Christchurch_1026cb5b_5bbe_4dfc_a5ea_48ab80939cda</item>
      <item>patches_7bb89224_a500_4842_8719_1e13f01587df</item>
      <item>output_c300fee1_e3db_4b33_a7ac_f420ece4fde0</item>
      <item>Parks_981c1000_ce07_4fb8_b93c_2e1d003e7205</item>
      <item>output_698962eb_2949_4ce0_a99c_cc01751f3c0d</item>
      <item>pointsforpolygon_f7a565b4_7ea6_4a53_a3e6_06d78448f21c</item>
      <item>output_350c2edc_20cf_4e61_b406_7b62380e8f41</item>
      <item>ogr_dbname___Users_Wayne_Documents_Lincoln_University_My_Data_1_data_CERA_red_zone_tree_database_Parks_Christchurchpatcheswithgeometry_gpkg__table__output___geom__sql__b60bf795_ff05_45f7_aa93_cb2ac5de5f87</item>
      <item>Chrsitchurchpatches_5c7eab53_aaa5_4d90_a8c3_f253e060888c</item>
      <item>ChristchurchLCD_96d634a3_ed4b_4e40_bdee_8d9cca5d1dfb</item>
      <item>Canterbury_9dee4e9d_cab1_441a_ac5a_4b5a221dd328</item>
      <item>memory_20180814141742982</item>
      <item>memory_20171027162639127</item>
      <item>CERA_Trees_with_Grid20171027163018759</item>
      <item>VegLocations_CERA20150916161037953</item>
      <item>Randompoints20180615103557159</item>
      <item>Randompoints20180620013823616</item>
      <item>redzone219320180725110426916</item>
      <item>union0725copy20180725124606991</item>
      <item>eug20180725132719172</item>
      <item>all20180725133341590</item>
      <item>totara20180725134757660</item>
      <item>nativetochch20180725201201890</item>
      <item>memory_20180814211834354</item>
      <item>redzonemapgrid20180726112258496</item>
      <item>redzonemapgrid_OGRGeoJSON_Polygon_copy20180817233507593</item>
      <item>redzonemapgrid_OGRGeoJSON_Polygon_copy20180815120756302</item>
      <item>patches_70731589_7241_4b97_b8b3_0863164d960a</item>
      <item>redzonemapgrid_OGRGeoJSON_Polygon_copy20180815120740176</item>
      <item>redzonemapgrid_OGRGeoJSON_Polygon_copy20180815120607633</item>
      <item>redzonemapgrid_OGRGeoJSON_Polygon_copy20180815120316888</item>
      <item>VegLocations_CERA_a82ab3e7_5e58_4875_8285_26393b8c8824</item>
      <item>redzonemapgrid_OGRGeoJSON_Polygon_copy20180814200550132</item>
      <item>ChCh_Red_Zone20170918113258590</item>
      <item>new20181218030144875</item>
      <item>未命名20181218140403168</item>
      <item>ChristchurchLCD20180804205027046</item>
      <item>memory_20180803121959454</item>
      <item>memory_20180801203101806</item>
      <item>副本工作簿420180811010131407</item>
      <item>redzonecordyline20180801202648014</item>
      <item>memory_20180801202723734</item>
      <item>function_zone_09e505db_5191_4128_a032_475d9e367290</item>
      <item>redzone219320180801202149848</item>
      <item>Google_Satellite_3536e089_a7fd_4f6f_9ec5_a35e0dcbe338</item>
      <item>Meshblockwithdata20171122145749816</item>
      <item>redzonemap20180620013355858</item>
      <item>memory_20180620013007295</item>
      <item>memory_20180818000918352</item>
      <item>1940_1944_copy20171122151322286</item>
      <item>memory_20180814202153192</item>
      <item>soildata20171207152704859</item>
      <item>AU2013_GV_Clipped20170726142120876</item>
      <item>1975_1979_copy20171026144540360</item>
      <item>1985_1989_copy20171026153817966</item>
      <item>1995_1999_copy20171026154401894</item>
      <item>1980_1984_copy20171026150729877</item>
      <item>1985_1989_copy20171026152203239</item>
      <item>layer_copy_copy20171026122038261</item>
      <item>1955_1959_copy20171026134933430</item>
      <item>1965_1969_copy20171026140552801</item>
      <item>layer_copy20171026120203489</item>
      <item>1970_1974_copy20171026143559468</item>
      <item>layer20171026120128921</item>
      <item>memory_20180814190356288</item>
      <item>1940_1944_copy20180814161245741</item>
      <item>NativeVegLocations_CERA20150916161124092</item>
      <item>roads220150916162647535</item>
      <item>treemapwithlocation20170726144102221</item>
      <item>Canterbury20150916162631739</item>
      <item>parkchch_59b5b8b2_054b_475e_bf83_d4320d8d24b5</item>
      <item>parks_for_Chch_e76b169e_9e5c_4020_a565_5b661b78f406</item>
    </custom-order>
  </layer-tree-group>
  <snapping-settings tolerance="0" mode="3" unit="2" intersection-snapping="0" enabled="1" type="1">
    <individual-layer-settings>
      <layer-setting tolerance="12" units="1" id="layer20171026120128921" enabled="0" type="1"/>
      <layer-setting tolerance="12" units="1" id="layer_copy_copy20171026122038261" enabled="0" type="1"/>
      <layer-setting tolerance="12" units="1" id="CERA_Trees_with_Grid20171027163018759" enabled="0" type="1"/>
      <layer-setting tolerance="12" units="1" id="Canterbury_9dee4e9d_cab1_441a_ac5a_4b5a221dd328" enabled="0" type="1"/>
      <layer-setting tolerance="12" units="1" id="totara20180725134757660" enabled="0" type="1"/>
      <layer-setting tolerance="12" units="1" id="redzonemapgrid_OGRGeoJSON_Polygon_copy20180815120607633" enabled="0" type="1"/>
      <layer-setting tolerance="12" units="1" id="ChristchurchLCD_96d634a3_ed4b_4e40_bdee_8d9cca5d1dfb" enabled="0" type="1"/>
      <layer-setting tolerance="12" units="1" id="1970_1974_copy20171026143559468" enabled="0" type="1"/>
      <layer-setting tolerance="12" units="1" id="VegLocations_CERA_a82ab3e7_5e58_4875_8285_26393b8c8824" enabled="0" type="1"/>
      <layer-setting tolerance="12" units="1" id="memory_20180801202723734" enabled="0" type="1"/>
      <layer-setting tolerance="12" units="1" id="roads220150916162647535" enabled="0" type="1"/>
      <layer-setting tolerance="12" units="1" id="1940_1944_copy20171122151322286" enabled="0" type="1"/>
      <layer-setting tolerance="12" units="1" id="NativeVegLocations_CERA20150916161124092" enabled="0" type="1"/>
      <layer-setting tolerance="12" units="1" id="output_c300fee1_e3db_4b33_a7ac_f420ece4fde0" enabled="0" type="1"/>
      <layer-setting tolerance="12" units="1" id="redzonemapgrid_OGRGeoJSON_Polygon_copy20180817233507593" enabled="0" type="1"/>
      <layer-setting tolerance="12" units="1" id="1995_1999_copy20171026154401894" enabled="0" type="1"/>
      <layer-setting tolerance="12" units="1" id="redzone219320180801202149848" enabled="0" type="1"/>
      <layer-setting tolerance="12" units="1" id="1985_1989_copy20171026153817966" enabled="0" type="1"/>
      <layer-setting tolerance="12" units="1" id="1980_1984_copy20171026150729877" enabled="0" type="1"/>
      <layer-setting tolerance="12" units="1" id="memory_20180814211834354" enabled="0" type="1"/>
      <layer-setting tolerance="12" units="1" id="memory_20180803121959454" enabled="0" type="1"/>
      <layer-setting tolerance="12" units="1" id="Randompoints20180615103557159" enabled="0" type="1"/>
      <layer-setting tolerance="12" units="1" id="parks_for_Christchurch_1026cb5b_5bbe_4dfc_a5ea_48ab80939cda" enabled="0" type="1"/>
      <layer-setting tolerance="12" units="1" id="nativetochch20180725201201890" enabled="0" type="1"/>
      <layer-setting tolerance="12" units="1" id="memory_20180801203101806" enabled="0" type="1"/>
      <layer-setting tolerance="12" units="1" id="eug20180725132719172" enabled="0" type="1"/>
      <layer-setting tolerance="12" units="1" id="redzone219320180725110426916" enabled="0" type="1"/>
      <layer-setting tolerance="12" units="1" id="Canterbury20150916162631739" enabled="0" type="1"/>
      <layer-setting tolerance="12" units="1" id="output_698962eb_2949_4ce0_a99c_cc01751f3c0d" enabled="0" type="1"/>
      <layer-setting tolerance="12" units="1" id="union0725copy20180725124606991" enabled="0" type="1"/>
      <layer-setting tolerance="12" units="1" id="redzonemapgrid20180726112258496" enabled="0" type="1"/>
      <layer-setting tolerance="12" units="1" id="redzonemapgrid_OGRGeoJSON_Polygon_copy20180815120316888" enabled="0" type="1"/>
      <layer-setting tolerance="12" units="1" id="memory_20180814141742982" enabled="0" type="1"/>
      <layer-setting tolerance="12" units="1" id="memory_20180620013007295" enabled="0" type="1"/>
      <layer-setting tolerance="12" units="1" id="1955_1959_copy20171026134933430" enabled="0" type="1"/>
      <layer-setting tolerance="12" units="1" id="layer_copy20171026120203489" enabled="0" type="1"/>
      <layer-setting tolerance="12" units="1" id="redzonemapgrid_OGRGeoJSON_Polygon_copy20180814200550132" enabled="0" type="1"/>
      <layer-setting tolerance="12" units="1" id="1985_1989_copy20171026152203239" enabled="0" type="1"/>
      <layer-setting tolerance="12" units="1" id="1965_1969_copy20171026140552801" enabled="0" type="1"/>
      <layer-setting tolerance="12" units="1" id="pointsforpolygon_f7a565b4_7ea6_4a53_a3e6_06d78448f21c" enabled="0" type="1"/>
      <layer-setting tolerance="12" units="1" id="soildata20171207152704859" enabled="0" type="1"/>
      <layer-setting tolerance="12" units="1" id="patches_7bb89224_a500_4842_8719_1e13f01587df" enabled="0" type="1"/>
      <layer-setting tolerance="12" units="1" id="ChCh_Red_Zone20170918113258590" enabled="0" type="1"/>
      <layer-setting tolerance="12" units="1" id="redzonemapgrid_OGRGeoJSON_Polygon_copy20180815120740176" enabled="0" type="1"/>
      <layer-setting tolerance="12" units="1" id="output_350c2edc_20cf_4e61_b406_7b62380e8f41" enabled="0" type="1"/>
      <layer-setting tolerance="12" units="1" id="patches_70731589_7241_4b97_b8b3_0863164d960a" enabled="0" type="1"/>
      <layer-setting tolerance="12" units="1" id="all20180725133341590" enabled="0" type="1"/>
      <layer-setting tolerance="12" units="1" id="redzonemap20180620013355858" enabled="0" type="1"/>
      <layer-setting tolerance="12" units="1" id="redzonemapgrid_OGRGeoJSON_Polygon_copy20180815120756302" enabled="0" type="1"/>
      <layer-setting tolerance="12" units="1" id="AU2013_GV_Clipped20170726142120876" enabled="0" type="1"/>
      <layer-setting tolerance="12" units="1" id="memory_20171027162639127" enabled="0" type="1"/>
      <layer-setting tolerance="12" units="1" id="VegLocations_CERA20150916161037953" enabled="0" type="1"/>
      <layer-setting tolerance="12" units="1" id="distancematrix_52c552e1_83ed_4b48_8956_943d0b0da687" enabled="0" type="1"/>
      <layer-setting tolerance="12" units="1" id="副本工作簿420180811010131407" enabled="0" type="1"/>
      <layer-setting tolerance="12" units="1" id="1940_1944_copy20180814161245741" enabled="0" type="1"/>
      <layer-setting tolerance="12" units="1" id="ChristchurchLCD20180804205027046" enabled="0" type="1"/>
      <layer-setting tolerance="12" units="1" id="function_zone_09e505db_5191_4128_a032_475d9e367290" enabled="0" type="1"/>
      <layer-setting tolerance="12" units="1" id="parks_for_Chch_e76b169e_9e5c_4020_a565_5b661b78f406" enabled="0" type="1"/>
      <layer-setting tolerance="12" units="1" id="Meshblockwithdata20171122145749816" enabled="0" type="1"/>
      <layer-setting tolerance="12" units="1" id="memory_20180818000918352" enabled="0" type="1"/>
      <layer-setting tolerance="12" units="1" id="Parks_981c1000_ce07_4fb8_b93c_2e1d003e7205" enabled="0" type="1"/>
      <layer-setting tolerance="12" units="1" id="memory_20180814190356288" enabled="0" type="1"/>
      <layer-setting tolerance="12" units="1" id="parkchch_59b5b8b2_054b_475e_bf83_d4320d8d24b5" enabled="0" type="1"/>
      <layer-setting tolerance="12" units="1" id="memory_20180814202153192" enabled="0" type="1"/>
      <layer-setting tolerance="12" units="1" id="1975_1979_copy20171026144540360" enabled="0" type="1"/>
      <layer-setting tolerance="12" units="1" id="redzonecordyline20180801202648014" enabled="0" type="1"/>
      <layer-setting tolerance="12" units="1" id="ogr_dbname___Users_Wayne_Documents_Lincoln_University_My_Data_1_data_CERA_red_zone_tree_database_Parks_Christchurchpatcheswithgeometry_gpkg__table__output___geom__sql__b60bf795_ff05_45f7_aa93_cb2ac5de5f87" enabled="0" type="1"/>
      <layer-setting tolerance="12" units="1" id="treemapwithlocation20170726144102221" enabled="0" type="1"/>
      <layer-setting tolerance="12" units="1" id="Randompoints20180620013823616" enabled="0" type="1"/>
      <layer-setting tolerance="12" units="1" id="Chrsitchurchpatches_5c7eab53_aaa5_4d90_a8c3_f253e060888c" enabled="0" type="1"/>
    </individual-layer-settings>
  </snapping-settings>
  <relations/>
  <mapcanvas annotationsVisible="1" name="theMapCanvas">
    <units>unknown</units>
    <extent>
      <xmin>-166711.91835163813084364</xmin>
      <ymin>2658349.02928035659715533</ymin>
      <xmax>5896128.10477237123996019</xmax>
      <ymax>6119472.83568965829908848</ymax>
    </extent>
    <rotation>0</rotation>
    <rendermaptile>0</rendermaptile>
    <expressionContextScope/>
  </mapcanvas>
  <projectModels/>
  <legend updateDrawingOrder="true">
    <legendlayer showFeatureCount="0" checked="Qt::Checked" name="distance matrix" drawingOrder="-1" open="true">
      <filegroup open="true" hidden="false">
        <legendlayerfile layerid="distance_matrix_9cd33f85_8244_4ea1_b65a_9d93674c67b1" visible="1" isInOverview="0"/>
      </filegroup>
    </legendlayer>
    <legendlayer showFeatureCount="0" checked="Qt::Unchecked" name="Distance matrix" drawingOrder="-1" open="true">
      <filegroup open="true" hidden="false">
        <legendlayerfile layerid="distancematrix_52c552e1_83ed_4b48_8956_943d0b0da687" visible="0" isInOverview="0"/>
      </filegroup>
    </legendlayer>
    <legendlayer showFeatureCount="0" checked="Qt::Unchecked" name="parkchch" drawingOrder="-1" open="true">
      <filegroup open="true" hidden="false">
        <legendlayerfile layerid="parkchch_59b5b8b2_054b_475e_bf83_d4320d8d24b5" visible="0" isInOverview="0"/>
      </filegroup>
    </legendlayer>
    <legendlayer showFeatureCount="0" checked="Qt::Unchecked" name="parks for Chch" drawingOrder="-1" open="true">
      <filegroup open="true" hidden="false">
        <legendlayerfile layerid="parks_for_Chch_e76b169e_9e5c_4020_a565_5b661b78f406" visible="0" isInOverview="0"/>
      </filegroup>
    </legendlayer>
    <legendlayer showFeatureCount="0" checked="Qt::Unchecked" name="parks for Christchurch" drawingOrder="-1" open="true">
      <filegroup open="true" hidden="false">
        <legendlayerfile layerid="parks_for_Christchurch_1026cb5b_5bbe_4dfc_a5ea_48ab80939cda" visible="0" isInOverview="0"/>
      </filegroup>
    </legendlayer>
    <legendlayer showFeatureCount="0" checked="Qt::Unchecked" name="patches" drawingOrder="-1" open="true">
      <filegroup open="true" hidden="false">
        <legendlayerfile layerid="patches_7bb89224_a500_4842_8719_1e13f01587df" visible="0" isInOverview="0"/>
      </filegroup>
    </legendlayer>
    <legendlayer showFeatureCount="0" checked="Qt::Unchecked" name="Intersection" drawingOrder="-1" open="true">
      <filegroup open="true" hidden="false">
        <legendlayerfile layerid="output_c300fee1_e3db_4b33_a7ac_f420ece4fde0" visible="0" isInOverview="0"/>
      </filegroup>
    </legendlayer>
    <legendlayer showFeatureCount="0" checked="Qt::Unchecked" name="Parks" drawingOrder="-1" open="true">
      <filegroup open="true" hidden="false">
        <legendlayerfile layerid="Parks_981c1000_ce07_4fb8_b93c_2e1d003e7205" visible="0" isInOverview="0"/>
      </filegroup>
    </legendlayer>
    <legendlayer showFeatureCount="0" checked="Qt::Checked" name="distance matrix" drawingOrder="-1" open="true">
      <filegroup open="true" hidden="false">
        <legendlayerfile layerid="distance_matrix_30f3e7eb_ed36_41af_a528_e4da0f31b395" visible="1" isInOverview="0"/>
      </filegroup>
    </legendlayer>
    <legendlayer showFeatureCount="0" checked="Qt::Unchecked" name="Distance matrix" drawingOrder="-1" open="true">
      <filegroup open="true" hidden="false">
        <legendlayerfile layerid="output_698962eb_2949_4ce0_a99c_cc01751f3c0d" visible="0" isInOverview="0"/>
      </filegroup>
    </legendlayer>
    <legendlayer showFeatureCount="0" checked="Qt::Unchecked" name="pointsforpolygon" drawingOrder="-1" open="true">
      <filegroup open="true" hidden="false">
        <legendlayerfile layerid="pointsforpolygon_f7a565b4_7ea6_4a53_a3e6_06d78448f21c" visible="0" isInOverview="0"/>
      </filegroup>
    </legendlayer>
    <legendlayer showFeatureCount="0" checked="Qt::Unchecked" name="Vertices" drawingOrder="-1" open="true">
      <filegroup open="true" hidden="false">
        <legendlayerfile layerid="output_350c2edc_20cf_4e61_b406_7b62380e8f41" visible="0" isInOverview="0"/>
      </filegroup>
    </legendlayer>
    <legendlayer showFeatureCount="0" checked="Qt::Unchecked" name="Added geom info" drawingOrder="-1" open="true">
      <filegroup open="true" hidden="false">
        <legendlayerfile layerid="ogr_dbname___Users_Wayne_Documents_Lincoln_University_My_Data_1_data_CERA_red_zone_tree_database_Parks_Christchurchpatcheswithgeometry_gpkg__table__output___geom__sql__b60bf795_ff05_45f7_aa93_cb2ac5de5f87" visible="0" isInOverview="0"/>
      </filegroup>
    </legendlayer>
    <legendlayer showFeatureCount="0" checked="Qt::Unchecked" name="Chrsitchurchpatches" drawingOrder="-1" open="true">
      <filegroup open="true" hidden="false">
        <legendlayerfile layerid="Chrsitchurchpatches_5c7eab53_aaa5_4d90_a8c3_f253e060888c" visible="0" isInOverview="0"/>
      </filegroup>
    </legendlayer>
    <legendlayer showFeatureCount="0" checked="Qt::Unchecked" name="ChristchurchLCD copy" drawingOrder="-1" open="true">
      <filegroup open="true" hidden="false">
        <legendlayerfile layerid="ChristchurchLCD_96d634a3_ed4b_4e40_bdee_8d9cca5d1dfb" visible="0" isInOverview="0"/>
      </filegroup>
    </legendlayer>
    <legendlayer showFeatureCount="0" checked="Qt::Unchecked" name="Canterbury" drawingOrder="-1" open="true">
      <filegroup open="true" hidden="false">
        <legendlayerfile layerid="Canterbury_9dee4e9d_cab1_441a_ac5a_4b5a221dd328" visible="0" isInOverview="0"/>
      </filegroup>
    </legendlayer>
    <legendlayer showFeatureCount="0" checked="Qt::Unchecked" name="redzonegrid" drawingOrder="-1" open="true">
      <filegroup open="true" hidden="false">
        <legendlayerfile layerid="memory_20180814141742982" visible="0" isInOverview="1"/>
      </filegroup>
    </legendlayer>
    <legendlayer showFeatureCount="0" checked="Qt::Unchecked" name="Joined layer" drawingOrder="-1" open="true">
      <filegroup open="true" hidden="false">
        <legendlayerfile layerid="memory_20171027162639127" visible="0" isInOverview="0"/>
      </filegroup>
    </legendlayer>
    <legendlayer showFeatureCount="0" checked="Qt::Unchecked" name="CERA Trees with Grid" drawingOrder="-1" open="true">
      <filegroup open="true" hidden="false">
        <legendlayerfile layerid="CERA_Trees_with_Grid20171027163018759" visible="0" isInOverview="0"/>
      </filegroup>
    </legendlayer>
    <legendlayer showFeatureCount="0" checked="Qt::Unchecked" name="VegLocations_CERA" drawingOrder="-1" open="false">
      <filegroup open="false" hidden="false">
        <legendlayerfile layerid="VegLocations_CERA20150916161037953" visible="0" isInOverview="0"/>
      </filegroup>
    </legendlayer>
    <legendlayer showFeatureCount="0" checked="Qt::Unchecked" name="Randompoints" drawingOrder="-1" open="true">
      <filegroup open="true" hidden="false">
        <legendlayerfile layerid="Randompoints20180620013823616" visible="0" isInOverview="0"/>
      </filegroup>
    </legendlayer>
    <legendlayer showFeatureCount="0" checked="Qt::Checked" name="redzone2193" drawingOrder="-1" open="true">
      <filegroup open="true" hidden="false">
        <legendlayerfile layerid="redzone219320180725110426916" visible="1" isInOverview="0"/>
      </filegroup>
    </legendlayer>
    <legendlayer showFeatureCount="0" checked="Qt::Unchecked" name="Randompoints" drawingOrder="-1" open="true">
      <filegroup open="true" hidden="false">
        <legendlayerfile layerid="Randompoints20180615103557159" visible="0" isInOverview="0"/>
      </filegroup>
    </legendlayer>
    <legendlayer showFeatureCount="0" checked="Qt::Checked" name="cordyline" drawingOrder="-1" open="true">
      <filegroup open="true" hidden="false">
        <legendlayerfile layerid="cordyline20180725124624507" visible="1" isInOverview="0"/>
      </filegroup>
    </legendlayer>
    <legendlayer showFeatureCount="0" checked="Qt::Unchecked" name="amount" drawingOrder="-1" open="false">
      <filegroup open="false" hidden="false">
        <legendlayerfile layerid="union0725copy20180725124606991" visible="0" isInOverview="0"/>
      </filegroup>
    </legendlayer>
    <legendlayer showFeatureCount="0" checked="Qt::Checked" name="eugenioides" drawingOrder="-1" open="true">
      <filegroup open="true" hidden="false">
        <legendlayerfile layerid="eugenioides20180725132735504" visible="1" isInOverview="0"/>
      </filegroup>
    </legendlayer>
    <legendlayer showFeatureCount="0" checked="Qt::Unchecked" name="eugenioides" drawingOrder="-1" open="false">
      <filegroup open="false" hidden="false">
        <legendlayerfile layerid="eug20180725132719172" visible="0" isInOverview="0"/>
      </filegroup>
    </legendlayer>
    <legendlayer showFeatureCount="0" checked="Qt::Checked" name="alltree" drawingOrder="-1" open="true">
      <filegroup open="true" hidden="false">
        <legendlayerfile layerid="alltree20180725133618513" visible="1" isInOverview="0"/>
      </filegroup>
    </legendlayer>
    <legendlayer showFeatureCount="0" checked="Qt::Unchecked" name="all" drawingOrder="-1" open="false">
      <filegroup open="false" hidden="false">
        <legendlayerfile layerid="all20180725133341590" visible="0" isInOverview="0"/>
      </filegroup>
    </legendlayer>
    <legendlayer showFeatureCount="0" checked="Qt::Checked" name="totara" drawingOrder="-1" open="true">
      <filegroup open="true" hidden="false">
        <legendlayerfile layerid="totara20180725135006698" visible="1" isInOverview="0"/>
      </filegroup>
    </legendlayer>
    <legendlayer showFeatureCount="0" checked="Qt::Unchecked" name="totara" drawingOrder="-1" open="false">
      <filegroup open="false" hidden="false">
        <legendlayerfile layerid="totara20180725134757660" visible="0" isInOverview="0"/>
      </filegroup>
    </legendlayer>
    <legendlayer showFeatureCount="0" checked="Qt::Checked" name="nativetochch" drawingOrder="-1" open="true">
      <filegroup open="true" hidden="false">
        <legendlayerfile layerid="nativetochch20180725201214430" visible="1" isInOverview="0"/>
      </filegroup>
    </legendlayer>
    <legendlayer showFeatureCount="0" checked="Qt::Unchecked" name="nativetochch" drawingOrder="-1" open="false">
      <filegroup open="false" hidden="false">
        <legendlayerfile layerid="nativetochch20180725201201890" visible="0" isInOverview="0"/>
      </filegroup>
    </legendlayer>
    <legendlayer showFeatureCount="0" checked="Qt::Unchecked" name="mashblockcut" drawingOrder="-1" open="false">
      <filegroup open="false" hidden="false">
        <legendlayerfile layerid="memory_20180814211834354" visible="0" isInOverview="0"/>
      </filegroup>
    </legendlayer>
    <legendlayer showFeatureCount="0" checked="Qt::Unchecked" name="population" drawingOrder="-1" open="false">
      <filegroup open="false" hidden="false">
        <legendlayerfile layerid="redzonemapgrid20180726112258496" visible="0" isInOverview="0"/>
      </filegroup>
    </legendlayer>
    <legendlayer showFeatureCount="0" checked="Qt::Checked" name="TreesPerID" drawingOrder="-1" open="true">
      <filegroup open="true" hidden="false">
        <legendlayerfile layerid="TreesPerID20180818001634829" visible="1" isInOverview="0"/>
      </filegroup>
    </legendlayer>
    <legendlayer showFeatureCount="0" checked="Qt::Unchecked" name="redzonemapgrid OGRGeoJSON Polygon copy" drawingOrder="-1" open="false">
      <filegroup open="false" hidden="false">
        <legendlayerfile layerid="redzonemapgrid_OGRGeoJSON_Polygon_copy20180817233507593" visible="0" isInOverview="0"/>
      </filegroup>
    </legendlayer>
    <legendlayer showFeatureCount="0" checked="Qt::Checked" name="trees_smallexotic" drawingOrder="-1" open="true">
      <filegroup open="true" hidden="false">
        <legendlayerfile layerid="trees_smallexotic20180815120847120" visible="1" isInOverview="0"/>
      </filegroup>
    </legendlayer>
    <legendlayer showFeatureCount="0" checked="Qt::Checked" name="trees_smallnative" drawingOrder="-1" open="true">
      <filegroup open="true" hidden="false">
        <legendlayerfile layerid="trees_smallnative20180815120831962" visible="1" isInOverview="0"/>
      </filegroup>
    </legendlayer>
    <legendlayer showFeatureCount="0" checked="Qt::Unchecked" name="treessmallexotic" drawingOrder="-1" open="false">
      <filegroup open="false" hidden="false">
        <legendlayerfile layerid="redzonemapgrid_OGRGeoJSON_Polygon_copy20180815120756302" visible="0" isInOverview="0"/>
      </filegroup>
    </legendlayer>
    <legendlayer showFeatureCount="0" checked="Qt::Unchecked" name="patches" drawingOrder="-1" open="true">
      <filegroup open="true" hidden="false">
        <legendlayerfile layerid="patches_70731589_7241_4b97_b8b3_0863164d960a" visible="0" isInOverview="0"/>
      </filegroup>
    </legendlayer>
    <legendlayer showFeatureCount="0" checked="Qt::Unchecked" name="treessmallnative" drawingOrder="-1" open="false">
      <filegroup open="false" hidden="false">
        <legendlayerfile layerid="redzonemapgrid_OGRGeoJSON_Polygon_copy20180815120740176" visible="0" isInOverview="0"/>
      </filegroup>
    </legendlayer>
    <legendlayer showFeatureCount="0" checked="Qt::Unchecked" name="treesbigexotic" drawingOrder="-1" open="false">
      <filegroup open="false" hidden="false">
        <legendlayerfile layerid="redzonemapgrid_OGRGeoJSON_Polygon_copy20180815120607633" visible="0" isInOverview="0"/>
      </filegroup>
    </legendlayer>
    <legendlayer showFeatureCount="0" checked="Qt::Unchecked" name="treesbignative" drawingOrder="-1" open="false">
      <filegroup open="false" hidden="false">
        <legendlayerfile layerid="redzonemapgrid_OGRGeoJSON_Polygon_copy20180815120316888" visible="0" isInOverview="0"/>
      </filegroup>
    </legendlayer>
    <legendlayer showFeatureCount="0" checked="Qt::Checked" name="trees_bigexotic" drawingOrder="-1" open="true">
      <filegroup open="true" hidden="false">
        <legendlayerfile layerid="trees_bigexotic20180815120420411" visible="1" isInOverview="0"/>
      </filegroup>
    </legendlayer>
    <legendlayer showFeatureCount="0" checked="Qt::Checked" name="trees_bignative" drawingOrder="-1" open="true">
      <filegroup open="true" hidden="false">
        <legendlayerfile layerid="trees_bignative20180815120403643" visible="1" isInOverview="0"/>
      </filegroup>
    </legendlayer>
    <legendlayer showFeatureCount="0" checked="Qt::Unchecked" name="VegLocations_CERA" drawingOrder="-1" open="true">
      <filegroup open="true" hidden="false">
        <legendlayerfile layerid="VegLocations_CERA_a82ab3e7_5e58_4875_8285_26393b8c8824" visible="0" isInOverview="0"/>
      </filegroup>
    </legendlayer>
    <legendlayer showFeatureCount="0" checked="Qt::Checked" name="Gridpopulation" drawingOrder="-1" open="true">
      <filegroup open="true" hidden="false">
        <legendlayerfile layerid="Gridpopulation20180814215225048" visible="1" isInOverview="0"/>
      </filegroup>
    </legendlayer>
    <legendlayer showFeatureCount="0" checked="Qt::Unchecked" name="redzonemapgridsoil" drawingOrder="-1" open="true">
      <filegroup open="true" hidden="false">
        <legendlayerfile layerid="redzonemapgrid_OGRGeoJSON_Polygon_copy20180814200550132" visible="0" isInOverview="0"/>
      </filegroup>
    </legendlayer>
    <legendlayer showFeatureCount="0" checked="Qt::Unchecked" name="ChCh_Red_Zone" drawingOrder="-1" open="true">
      <filegroup open="true" hidden="false">
        <legendlayerfile layerid="ChCh_Red_Zone20170918113258590" visible="0" isInOverview="0"/>
      </filegroup>
    </legendlayer>
    <legendlayer showFeatureCount="0" checked="Qt::Unchecked" name="new" drawingOrder="-1" open="false">
      <filegroup open="false" hidden="false">
        <legendlayerfile layerid="new20181218030144875" visible="0" isInOverview="0"/>
      </filegroup>
    </legendlayer>
    <legendlayer showFeatureCount="0" checked="Qt::Unchecked" name="未命名" drawingOrder="-1" open="false">
      <filegroup open="false" hidden="false">
        <legendlayerfile layerid="未命名20181218140403168" visible="0" isInOverview="0"/>
      </filegroup>
    </legendlayer>
    <legendlayer showFeatureCount="0" checked="Qt::Unchecked" name="ChristchurchLCD" drawingOrder="-1" open="false">
      <filegroup open="false" hidden="false">
        <legendlayerfile layerid="ChristchurchLCD20180804205027046" visible="0" isInOverview="0"/>
      </filegroup>
    </legendlayer>
    <legendlayer showFeatureCount="0" checked="Qt::Unchecked" name="Clipped" drawingOrder="-1" open="true">
      <filegroup open="true" hidden="false">
        <legendlayerfile layerid="memory_20180803121959454" visible="0" isInOverview="0"/>
      </filegroup>
    </legendlayer>
    <legendlayer showFeatureCount="0" checked="Qt::Unchecked" name="Buffer" drawingOrder="-1" open="true">
      <filegroup open="true" hidden="false">
        <legendlayerfile layerid="memory_20180801203101806" visible="0" isInOverview="0"/>
      </filegroup>
    </legendlayer>
    <legendlayer showFeatureCount="0" checked="Qt::Unchecked" name="副本工作簿4" drawingOrder="-1" open="true">
      <filegroup open="true" hidden="false">
        <legendlayerfile layerid="副本工作簿420180811010131407" visible="0" isInOverview="0"/>
      </filegroup>
    </legendlayer>
    <legendlayer showFeatureCount="0" checked="Qt::Unchecked" name="redzonecordyline" drawingOrder="-1" open="true">
      <filegroup open="true" hidden="false">
        <legendlayerfile layerid="redzonecordyline20180801202648014" visible="0" isInOverview="0"/>
      </filegroup>
    </legendlayer>
    <legendlayer showFeatureCount="0" checked="Qt::Unchecked" name="Unioncordyline" drawingOrder="-1" open="true">
      <filegroup open="true" hidden="false">
        <legendlayerfile layerid="memory_20180801202723734" visible="0" isInOverview="0"/>
      </filegroup>
    </legendlayer>
    <legendlayer showFeatureCount="0" checked="Qt::Unchecked" name="function zone" drawingOrder="-1" open="true">
      <filegroup open="true" hidden="false">
        <legendlayerfile layerid="function_zone_09e505db_5191_4128_a032_475d9e367290" visible="0" isInOverview="0"/>
      </filegroup>
    </legendlayer>
    <legendlayer showFeatureCount="0" checked="Qt::Unchecked" name="redzone2193" drawingOrder="-1" open="true">
      <filegroup open="true" hidden="false">
        <legendlayerfile layerid="redzone219320180801202149848" visible="0" isInOverview="0"/>
      </filegroup>
    </legendlayer>
    <legendlayer showFeatureCount="0" checked="Qt::Unchecked" name="Google Satellite" drawingOrder="-1" open="true">
      <filegroup open="true" hidden="false">
        <legendlayerfile layerid="Google_Satellite_3536e089_a7fd_4f6f_9ec5_a35e0dcbe338" visible="0" isInOverview="0"/>
      </filegroup>
    </legendlayer>
    <legendlayer showFeatureCount="0" checked="Qt::Unchecked" name="Meshblockwithdata" drawingOrder="-1" open="true">
      <filegroup open="true" hidden="false">
        <legendlayerfile layerid="Meshblockwithdata20171122145749816" visible="0" isInOverview="0"/>
      </filegroup>
    </legendlayer>
    <legendlayer showFeatureCount="0" checked="Qt::Unchecked" name="redzonemap" drawingOrder="-1" open="true">
      <filegroup open="true" hidden="false">
        <legendlayerfile layerid="redzonemap20180620013355858" visible="0" isInOverview="0"/>
      </filegroup>
    </legendlayer>
    <legendlayer showFeatureCount="0" checked="Qt::Unchecked" name="cityredzone" drawingOrder="-1" open="true">
      <filegroup open="true" hidden="false">
        <legendlayerfile layerid="memory_20180620013007295" visible="0" isInOverview="0"/>
      </filegroup>
    </legendlayer>
    <legendlayer showFeatureCount="0" checked="Qt::Unchecked" name="Union" drawingOrder="-1" open="true">
      <filegroup open="true" hidden="false">
        <legendlayerfile layerid="memory_20180818000918352" visible="0" isInOverview="0"/>
      </filegroup>
    </legendlayer>
    <legendlayer showFeatureCount="0" checked="Qt::Unchecked" name="grid" drawingOrder="-1" open="true">
      <filegroup open="true" hidden="false">
        <legendlayerfile layerid="1940_1944_copy20171122151322286" visible="0" isInOverview="0"/>
      </filegroup>
    </legendlayer>
    <legendlayer showFeatureCount="0" checked="Qt::Unchecked" name="soildistribution" drawingOrder="-1" open="false">
      <filegroup open="false" hidden="false">
        <legendlayerfile layerid="memory_20180814202153192" visible="0" isInOverview="0"/>
      </filegroup>
    </legendlayer>
    <legendlayer showFeatureCount="0" checked="Qt::Unchecked" name="soildata" drawingOrder="-1" open="true">
      <filegroup open="true" hidden="false">
        <legendlayerfile layerid="soildata20171207152704859" visible="0" isInOverview="0"/>
      </filegroup>
    </legendlayer>
    <legendlayer showFeatureCount="0" checked="Qt::Unchecked" name="AU2013_GV_Clipped" drawingOrder="-1" open="false">
      <filegroup open="false" hidden="false">
        <legendlayerfile layerid="AU2013_GV_Clipped20170726142120876" visible="0" isInOverview="0"/>
      </filegroup>
    </legendlayer>
    <legendlayer showFeatureCount="0" checked="Qt::Unchecked" name="1980-1984" drawingOrder="-1" open="false">
      <filegroup open="false" hidden="false">
        <legendlayerfile layerid="1975_1979_copy20171026144540360" visible="0" isInOverview="0"/>
      </filegroup>
    </legendlayer>
    <legendlayer showFeatureCount="0" checked="Qt::Unchecked" name="1995-1999" drawingOrder="-1" open="false">
      <filegroup open="false" hidden="false">
        <legendlayerfile layerid="1985_1989_copy20171026153817966" visible="0" isInOverview="0"/>
      </filegroup>
    </legendlayer>
    <legendlayer showFeatureCount="0" checked="Qt::Unchecked" name="2000" drawingOrder="-1" open="false">
      <filegroup open="false" hidden="false">
        <legendlayerfile layerid="1995_1999_copy20171026154401894" visible="0" isInOverview="0"/>
      </filegroup>
    </legendlayer>
    <legendlayer showFeatureCount="0" checked="Qt::Unchecked" name="1985-1989" drawingOrder="-1" open="false">
      <filegroup open="false" hidden="false">
        <legendlayerfile layerid="1980_1984_copy20171026150729877" visible="0" isInOverview="0"/>
      </filegroup>
    </legendlayer>
    <legendlayer showFeatureCount="0" checked="Qt::Unchecked" name="1990-1994" drawingOrder="-1" open="false">
      <filegroup open="false" hidden="false">
        <legendlayerfile layerid="1985_1989_copy20171026152203239" visible="0" isInOverview="0"/>
      </filegroup>
    </legendlayer>
    <legendlayer showFeatureCount="0" checked="Qt::Unchecked" name="1955-1959" drawingOrder="-1" open="false">
      <filegroup open="false" hidden="false">
        <legendlayerfile layerid="layer_copy_copy20171026122038261" visible="0" isInOverview="0"/>
      </filegroup>
    </legendlayer>
    <legendlayer showFeatureCount="0" checked="Qt::Unchecked" name="1965-1969" drawingOrder="-1" open="false">
      <filegroup open="false" hidden="false">
        <legendlayerfile layerid="1955_1959_copy20171026134933430" visible="0" isInOverview="0"/>
      </filegroup>
    </legendlayer>
    <legendlayer showFeatureCount="0" checked="Qt::Unchecked" name="1970-1974" drawingOrder="-1" open="false">
      <filegroup open="false" hidden="false">
        <legendlayerfile layerid="1965_1969_copy20171026140552801" visible="0" isInOverview="0"/>
      </filegroup>
    </legendlayer>
    <legendlayer showFeatureCount="0" checked="Qt::Unchecked" name="1945-1949" drawingOrder="-1" open="false">
      <filegroup open="false" hidden="false">
        <legendlayerfile layerid="layer_copy20171026120203489" visible="0" isInOverview="0"/>
      </filegroup>
    </legendlayer>
    <legendlayer showFeatureCount="0" checked="Qt::Unchecked" name="1975-1979" drawingOrder="-1" open="false">
      <filegroup open="false" hidden="false">
        <legendlayerfile layerid="1970_1974_copy20171026143559468" visible="0" isInOverview="0"/>
      </filegroup>
    </legendlayer>
    <legendlayer showFeatureCount="0" checked="Qt::Unchecked" name="1940-1944" drawingOrder="-1" open="false">
      <filegroup open="false" hidden="false">
        <legendlayerfile layerid="layer20171026120128921" visible="0" isInOverview="0"/>
      </filegroup>
    </legendlayer>
    <legendlayer showFeatureCount="0" checked="Qt::Unchecked" name="Clipped" drawingOrder="-1" open="false">
      <filegroup open="false" hidden="false">
        <legendlayerfile layerid="memory_20180814190356288" visible="0" isInOverview="0"/>
      </filegroup>
    </legendlayer>
    <legendlayer showFeatureCount="0" checked="Qt::Unchecked" name="1940-1944 copy" drawingOrder="-1" open="false">
      <filegroup open="false" hidden="false">
        <legendlayerfile layerid="1940_1944_copy20180814161245741" visible="0" isInOverview="0"/>
      </filegroup>
    </legendlayer>
    <legendlayer showFeatureCount="0" checked="Qt::Unchecked" name="NativeVegLocations_CERA" drawingOrder="-1" open="false">
      <filegroup open="false" hidden="false">
        <legendlayerfile layerid="NativeVegLocations_CERA20150916161124092" visible="0" isInOverview="0"/>
      </filegroup>
    </legendlayer>
    <legendlayer showFeatureCount="0" checked="Qt::Unchecked" name="roads2" drawingOrder="-1" open="true">
      <filegroup open="true" hidden="false">
        <legendlayerfile layerid="roads220150916162647535" visible="0" isInOverview="0"/>
      </filegroup>
    </legendlayer>
    <legendlayer showFeatureCount="0" checked="Qt::Unchecked" name="treemapwithlocation" drawingOrder="-1" open="true">
      <filegroup open="true" hidden="false">
        <legendlayerfile layerid="treemapwithlocation20170726144102221" visible="0" isInOverview="0"/>
      </filegroup>
    </legendlayer>
    <legendlayer showFeatureCount="0" checked="Qt::Unchecked" name="Canterbury" drawingOrder="-1" open="true">
      <filegroup open="true" hidden="false">
        <legendlayerfile layerid="Canterbury20150916162631739" visible="0" isInOverview="0"/>
      </filegroup>
    </legendlayer>
  </legend>
  <mapViewDocks/>
  <mapViewDocks3D/>
  <mapcanvas annotationsVisible="1" name="mAreaCanvas">
    <units>unknown</units>
    <extent>
      <xmin>1545269.07046736194752157</xmin>
      <ymin>5161754.67499309219419956</ymin>
      <xmax>1623729.70139631652273238</xmax>
      <ymax>5223902.84678308293223381</ymax>
    </extent>
    <rotation>0</rotation>
    <rendermaptile>0</rendermaptile>
    <expressionContextScope/>
  </mapcanvas>
  <mapcanvas annotationsVisible="1" name="mAreaCanvas">
    <units>unknown</units>
    <extent>
      <xmin>1545269.07046736194752157</xmin>
      <ymin>5161754.67499309219419956</ymin>
      <xmax>1623729.70139631652273238</xmax>
      <ymax>5223902.84678308293223381</ymax>
    </extent>
    <rotation>0</rotation>
    <rendermaptile>0</rendermaptile>
    <expressionContextScope/>
  </mapcanvas>
  <mapcanvas annotationsVisible="1" name="mAreaCanvas">
    <units>unknown</units>
    <extent>
      <xmin>1545269.07046736194752157</xmin>
      <ymin>5161754.67499309219419956</ymin>
      <xmax>1623729.70139631652273238</xmax>
      <ymax>5223902.84678308293223381</ymax>
    </extent>
    <rotation>0</rotation>
    <rendermaptile>0</rendermaptile>
    <expressionContextScope/>
  </mapcanvas>
  <projectlayers>
    <maplayer refreshOnNotifyMessage="" readOnly="0" geometry="Polygon" styleCategories="AllStyleCategories" simplifyDrawingTol="1" autoRefreshTime="0" simplifyMaxScale="1" simplifyAlgorithm="0" refreshOnNotifyEnabled="0" simplifyDrawingHints="1" hasScaleBasedVisibilityFlag="0" labelsEnabled="1" autoRefreshEnabled="0" minScale="0" maxScale="0" type="vector" simplifyLocal="1">
      <extent>
        <xmin>1571159.23549999995157123</xmin>
        <ymin>5179822.94579000025987625</ymin>
        <xmax>1578559.23549999995157123</xmax>
        <ymax>5185322.94579000025987625</ymax>
      </extent>
      <id>1940_1944_copy20171122151322286</id>
      <datasource>./Houses1940-1944.shp</datasource>
      <keywordList>
        <value></value>
      </keywordList>
      <layername>grid</layername>
      <srs>
        <spatialrefsys>
          <proj4>+proj=tmerc +lat_0=0 +lon_0=173 +k=0.9996 +x_0=1600000 +y_0=10000000 +ellps=GRS80 +towgs84=0,0,0,0,0,0,0 +units=m +no_defs</proj4>
          <srsid>177</srsid>
          <srid>2193</srid>
          <authid>EPSG:2193</authid>
          <description>NZGD2000 / New Zealand Transverse Mercator 2000</description>
          <projectionacronym>tmerc</projectionacronym>
          <ellipsoidacronym>GRS80</ellipsoidacronym>
          <geographicflag>false</geographicflag>
        </spatialrefsys>
      </srs>
      <resourceMetadata>
        <identifier></identifier>
        <parentidentifier></parentidentifier>
        <language></language>
        <type></type>
        <title></title>
        <abstract></abstract>
        <links/>
        <fees></fees>
        <encoding></encoding>
        <crs>
          <spatialrefsys>
            <proj4></proj4>
            <srsid>0</srsid>
            <srid>0</srid>
            <authid></authid>
            <description></description>
            <projectionacronym></projectionacronym>
            <ellipsoidacronym></ellipsoidacronym>
            <geographicflag>false</geographicflag>
          </spatialrefsys>
        </crs>
        <extent/>
      </resourceMetadata>
      <provider encoding="UTF-8">ogr</provider>
      <vectorjoins/>
      <layerDependencies/>
      <dataDependencies/>
      <legend type="default-vector"/>
      <expressionfields/>
      <map-layer-style-manager current="default">
        <map-layer-style name="default"/>
      </map-layer-style-manager>
      <auxiliaryLayer/>
      <flags>
        <Identifiable>1</Identifiable>
        <Removable>1</Removable>
        <Searchable>1</Searchable>
      </flags>
      <renderer-v2 enableorderby="0" forceraster="0" symbollevels="0" type="singleSymbol">
        <symbols>
          <symbol alpha="0.894118" force_rhr="0" name="0" clip_to_extent="1" type="fill">
            <layer class="SimpleFill" enabled="1" locked="0" pass="0">
              <prop k="border_width_map_unit_scale" v="3x:0,0,0,0,0,0"/>
              <prop k="color" v="189,128,238,255"/>
              <prop k="joinstyle" v="bevel"/>
              <prop k="offset" v="0,0"/>
              <prop k="offset_map_unit_scale" v="3x:0,0,0,0,0,0"/>
              <prop k="offset_unit" v="MM"/>
              <prop k="outline_color" v="0,0,0,255"/>
              <prop k="outline_style" v="solid"/>
              <prop k="outline_width" v="0.26"/>
              <prop k="outline_width_unit" v="MM"/>
              <prop k="style" v="solid"/>
              <data_defined_properties>
                <Option type="Map">
                  <Option value="" name="name" type="QString"/>
                  <Option name="properties"/>
                  <Option value="collection" name="type" type="QString"/>
                </Option>
              </data_defined_properties>
            </layer>
          </symbol>
        </symbols>
        <rotation/>
        <sizescale/>
      </renderer-v2>
      <customproperties>
        <property value="0" key="embeddedWidgets/count"/>
        <property key="variableNames"/>
        <property key="variableValues"/>
      </customproperties>
      <blendMode>0</blendMode>
      <featureBlendMode>0</featureBlendMode>
      <layerOpacity>1</layerOpacity>
      <SingleCategoryDiagramRenderer diagramType="Histogram" attributeLegend="1">
        <DiagramCategory penWidth="0" lineSizeType="MM" rotationOffset="0" barWidth="5" maxScaleDenominator="1e+08" lineSizeScale="3x:0,0,0,0,0,0" penColor="#000000" opacity="1" labelPlacementMethod="XHeight" scaleDependency="Area" diagramOrientation="Up" minScaleDenominator="inf" width="15" minimumSize="0" backgroundAlpha="255" height="15" backgroundColor="#ffffff" scaleBasedVisibility="0" penAlpha="255" sizeType="MM" sizeScale="3x:0,0,0,0,0,0" enabled="0">
          <fontProperties style="" description=".SF NS Text,13,-1,5,50,0,0,0,0,0"/>
          <attribute label="" field="" color="#000000"/>
        </DiagramCategory>
      </SingleCategoryDiagramRenderer>
      <DiagramLayerSettings linePlacementFlags="10" showAll="1" placement="0" dist="0" obstacle="0" zIndex="0" priority="0">
        <properties>
          <Option type="Map">
            <Option value="" name="name" type="QString"/>
            <Option name="properties" type="Map">
              <Option name="positionX" type="Map">
                <Option value="true" name="active" type="bool"/>
                <Option value="id" name="field" type="QString"/>
                <Option value="2" name="type" type="int"/>
              </Option>
              <Option name="positionY" type="Map">
                <Option value="true" name="active" type="bool"/>
                <Option value="id" name="field" type="QString"/>
                <Option value="2" name="type" type="int"/>
              </Option>
              <Option name="show" type="Map">
                <Option value="true" name="active" type="bool"/>
                <Option value="id" name="field" type="QString"/>
                <Option value="2" name="type" type="int"/>
              </Option>
            </Option>
            <Option value="collection" name="type" type="QString"/>
          </Option>
        </properties>
      </DiagramLayerSettings>
      <geometryOptions removeDuplicateNodes="0" geometryPrecision="0">
        <activeChecks/>
        <checkConfiguration/>
      </geometryOptions>
      <fieldConfiguration>
        <field name="id">
          <editWidget type="TextEdit">
            <config>
              <Option type="Map">
                <Option value="0" name="IsMultiline" type="QString"/>
                <Option value="0" name="UseHtml" type="QString"/>
              </Option>
            </config>
          </editWidget>
        </field>
        <field name="xmin">
          <editWidget type="TextEdit">
            <config>
              <Option type="Map">
                <Option value="0" name="IsMultiline" type="QString"/>
                <Option value="0" name="UseHtml" type="QString"/>
              </Option>
            </config>
          </editWidget>
        </field>
        <field name="xmax">
          <editWidget type="TextEdit">
            <config>
              <Option type="Map">
                <Option value="0" name="IsMultiline" type="QString"/>
                <Option value="0" name="UseHtml" type="QString"/>
              </Option>
            </config>
          </editWidget>
        </field>
        <field name="ymin">
          <editWidget type="TextEdit">
            <config>
              <Option type="Map">
                <Option value="0" name="IsMultiline" type="QString"/>
                <Option value="0" name="UseHtml" type="QString"/>
              </Option>
            </config>
          </editWidget>
        </field>
        <field name="ymax">
          <editWidget type="TextEdit">
            <config>
              <Option type="Map">
                <Option value="0" name="IsMultiline" type="QString"/>
                <Option value="0" name="UseHtml" type="QString"/>
              </Option>
            </config>
          </editWidget>
        </field>
        <field name="1940-1944">
          <editWidget type="TextEdit">
            <config>
              <Option type="Map">
                <Option value="0" name="IsMultiline" type="QString"/>
                <Option value="0" name="UseHtml" type="QString"/>
              </Option>
            </config>
          </editWidget>
        </field>
        <field name="1945-1949">
          <editWidget type="TextEdit">
            <config>
              <Option type="Map">
                <Option value="0" name="IsMultiline" type="QString"/>
                <Option value="0" name="UseHtml" type="QString"/>
              </Option>
            </config>
          </editWidget>
        </field>
        <field name="1955-1959">
          <editWidget type="TextEdit">
            <config>
              <Option type="Map">
                <Option value="0" name="IsMultiline" type="QString"/>
                <Option value="0" name="UseHtml" type="QString"/>
              </Option>
            </config>
          </editWidget>
        </field>
        <field name="1965-1969">
          <editWidget type="TextEdit">
            <config>
              <Option type="Map">
                <Option value="0" name="IsMultiline" type="QString"/>
                <Option value="0" name="UseHtml" type="QString"/>
              </Option>
            </config>
          </editWidget>
        </field>
        <field name="1975-1979">
          <editWidget type="TextEdit">
            <config>
              <Option type="Map">
                <Option value="0" name="IsMultiline" type="QString"/>
                <Option value="0" name="UseHtml" type="QString"/>
              </Option>
            </config>
          </editWidget>
        </field>
        <field name="1980-1984">
          <editWidget type="TextEdit">
            <config>
              <Option type="Map">
                <Option value="0" name="IsMultiline" type="QString"/>
                <Option value="0" name="UseHtml" type="QString"/>
              </Option>
            </config>
          </editWidget>
        </field>
        <field name="1985-1989">
          <editWidget type="TextEdit">
            <config>
              <Option type="Map">
                <Option value="0" name="IsMultiline" type="QString"/>
                <Option value="0" name="UseHtml" type="QString"/>
              </Option>
            </config>
          </editWidget>
        </field>
        <field name="1990-1994">
          <editWidget type="TextEdit">
            <config>
              <Option type="Map">
                <Option value="0" name="IsMultiline" type="QString"/>
                <Option value="0" name="UseHtml" type="QString"/>
              </Option>
            </config>
          </editWidget>
        </field>
        <field name="1995-1999">
          <editWidget type="TextEdit">
            <config>
              <Option type="Map">
                <Option value="0" name="IsMultiline" type="QString"/>
                <Option value="0" name="UseHtml" type="QString"/>
              </Option>
            </config>
          </editWidget>
        </field>
        <field name="2000-2004">
          <editWidget type="TextEdit">
            <config>
              <Option type="Map">
                <Option value="0" name="IsMultiline" type="QString"/>
                <Option value="0" name="UseHtml" type="QString"/>
              </Option>
            </config>
          </editWidget>
        </field>
        <field name="last">
          <editWidget type="TextEdit">
            <config>
              <Option type="Map">
                <Option value="0" name="IsMultiline" type="QString"/>
                <Option value="0" name="UseHtml" type="QString"/>
              </Option>
            </config>
          </editWidget>
        </field>
        <field name="1970-1974">
          <editWidget type="TextEdit">
            <config>
              <Option type="Map">
                <Option value="0" name="IsMultiline" type="QString"/>
                <Option value="0" name="UseHtml" type="QString"/>
              </Option>
            </config>
          </editWidget>
        </field>
        <field name="year">
          <editWidget type="TextEdit">
            <config>
              <Option type="Map">
                <Option value="0" name="IsMultiline" type="QString"/>
                <Option value="0" name="UseHtml" type="QString"/>
              </Option>
            </config>
          </editWidget>
        </field>
      </fieldConfiguration>
      <aliases>
        <alias name="" field="id" index="0"/>
        <alias name="" field="xmin" index="1"/>
        <alias name="" field="xmax" index="2"/>
        <alias name="" field="ymin" index="3"/>
        <alias name="" field="ymax" index="4"/>
        <alias name="" field="1940-1944" index="5"/>
        <alias name="" field="1945-1949" index="6"/>
        <alias name="" field="1955-1959" index="7"/>
        <alias name="" field="1965-1969" index="8"/>
        <alias name="" field="1975-1979" index="9"/>
        <alias name="" field="1980-1984" index="10"/>
        <alias name="" field="1985-1989" index="11"/>
        <alias name="" field="1990-1994" index="12"/>
        <alias name="" field="1995-1999" index="13"/>
        <alias name="" field="2000-2004" index="14"/>
        <alias name="" field="last" index="15"/>
        <alias name="" field="1970-1974" index="16"/>
        <alias name="" field="year" index="17"/>
      </aliases>
      <excludeAttributesWMS/>
      <excludeAttributesWFS/>
      <defaults>
        <default expression="" applyOnUpdate="0" field="id"/>
        <default expression="" applyOnUpdate="0" field="xmin"/>
        <default expression="" applyOnUpdate="0" field="xmax"/>
        <default expression="" applyOnUpdate="0" field="ymin"/>
        <default expression="" applyOnUpdate="0" field="ymax"/>
        <default expression="" applyOnUpdate="0" field="1940-1944"/>
        <default expression="" applyOnUpdate="0" field="1945-1949"/>
        <default expression="" applyOnUpdate="0" field="1955-1959"/>
        <default expression="" applyOnUpdate="0" field="1965-1969"/>
        <default expression="" applyOnUpdate="0" field="1975-1979"/>
        <default expression="" applyOnUpdate="0" field="1980-1984"/>
        <default expression="" applyOnUpdate="0" field="1985-1989"/>
        <default expression="" applyOnUpdate="0" field="1990-1994"/>
        <default expression="" applyOnUpdate="0" field="1995-1999"/>
        <default expression="" applyOnUpdate="0" field="2000-2004"/>
        <default expression="" applyOnUpdate="0" field="last"/>
        <default expression="" applyOnUpdate="0" field="1970-1974"/>
        <default expression="" applyOnUpdate="0" field="year"/>
      </defaults>
      <constraints>
        <constraint constraints="0" exp_strength="0" notnull_strength="0" field="id" unique_strength="0"/>
        <constraint constraints="0" exp_strength="0" notnull_strength="0" field="xmin" unique_strength="0"/>
        <constraint constraints="0" exp_strength="0" notnull_strength="0" field="xmax" unique_strength="0"/>
        <constraint constraints="0" exp_strength="0" notnull_strength="0" field="ymin" unique_strength="0"/>
        <constraint constraints="0" exp_strength="0" notnull_strength="0" field="ymax" unique_strength="0"/>
        <constraint constraints="0" exp_strength="0" notnull_strength="0" field="1940-1944" unique_strength="0"/>
        <constraint constraints="0" exp_strength="0" notnull_strength="0" field="1945-1949" unique_strength="0"/>
        <constraint constraints="0" exp_strength="0" notnull_strength="0" field="1955-1959" unique_strength="0"/>
        <constraint constraints="0" exp_strength="0" notnull_strength="0" field="1965-1969" unique_strength="0"/>
        <constraint constraints="0" exp_strength="0" notnull_strength="0" field="1975-1979" unique_strength="0"/>
        <constraint constraints="0" exp_strength="0" notnull_strength="0" field="1980-1984" unique_strength="0"/>
        <constraint constraints="0" exp_strength="0" notnull_strength="0" field="1985-1989" unique_strength="0"/>
        <constraint constraints="0" exp_strength="0" notnull_strength="0" field="1990-1994" unique_strength="0"/>
        <constraint constraints="0" exp_strength="0" notnull_strength="0" field="1995-1999" unique_strength="0"/>
        <constraint constraints="0" exp_strength="0" notnull_strength="0" field="2000-2004" unique_strength="0"/>
        <constraint constraints="0" exp_strength="0" notnull_strength="0" field="last" unique_strength="0"/>
        <constraint constraints="0" exp_strength="0" notnull_strength="0" field="1970-1974" unique_strength="0"/>
        <constraint constraints="0" exp_strength="0" notnull_strength="0" field="year" unique_strength="0"/>
      </constraints>
      <constraintExpressions>
        <constraint exp="" desc="" field="id"/>
        <constraint exp="" desc="" field="xmin"/>
        <constraint exp="" desc="" field="xmax"/>
        <constraint exp="" desc="" field="ymin"/>
        <constraint exp="" desc="" field="ymax"/>
        <constraint exp="" desc="" field="1940-1944"/>
        <constraint exp="" desc="" field="1945-1949"/>
        <constraint exp="" desc="" field="1955-1959"/>
        <constraint exp="" desc="" field="1965-1969"/>
        <constraint exp="" desc="" field="1975-1979"/>
        <constraint exp="" desc="" field="1980-1984"/>
        <constraint exp="" desc="" field="1985-1989"/>
        <constraint exp="" desc="" field="1990-1994"/>
        <constraint exp="" desc="" field="1995-1999"/>
        <constraint exp="" desc="" field="2000-2004"/>
        <constraint exp="" desc="" field="last"/>
        <constraint exp="" desc="" field="1970-1974"/>
        <constraint exp="" desc="" field="year"/>
      </constraintExpressions>
      <expressionfields/>
      <attributeactions/>
      <attributetableconfig sortOrder="0" actionWidgetStyle="dropDown" sortExpression="">
        <columns>
          <column name="id" width="-1" type="field" hidden="0"/>
          <column name="xmin" width="-1" type="field" hidden="0"/>
          <column name="xmax" width="-1" type="field" hidden="0"/>
          <column name="ymin" width="-1" type="field" hidden="0"/>
          <column name="ymax" width="-1" type="field" hidden="0"/>
          <column name="1940-1944" width="-1" type="field" hidden="0"/>
          <column name="1945-1949" width="-1" type="field" hidden="0"/>
          <column name="1955-1959" width="-1" type="field" hidden="0"/>
          <column name="1965-1969" width="-1" type="field" hidden="0"/>
          <column name="1975-1979" width="-1" type="field" hidden="0"/>
          <column name="1980-1984" width="-1" type="field" hidden="0"/>
          <column name="1985-1989" width="-1" type="field" hidden="0"/>
          <column name="1990-1994" width="-1" type="field" hidden="0"/>
          <column name="1995-1999" width="-1" type="field" hidden="0"/>
          <column name="2000-2004" width="-1" type="field" hidden="0"/>
          <column name="last" width="-1" type="field" hidden="0"/>
          <column name="1970-1974" width="-1" type="field" hidden="0"/>
          <column width="-1" type="actions" hidden="1"/>
        </columns>
      </attributetableconfig>
      <conditionalstyles>
        <rowstyles/>
        <fieldstyles/>
      </conditionalstyles>
      <editform tolerant="1">.</editform>
      <editforminit/>
      <editforminitcodesource>0</editforminitcodesource>
      <editforminitfilepath>.</editforminitfilepath>
      <editforminitcode><![CDATA[# -*- coding: utf-8 -*-
"""
QGIS forms can have a Python function that is called when the form is
opened.

Use this function to add extra logic to your forms.

Enter the name of the function in the "Python Init function"
field.
An example follows:
"""
from qgis.PyQt.QtWidgets import QWidget

def my_form_open(dialog, layer, feature):
	geom = feature.geometry()
	control = dialog.findChild(QWidget, "MyLineEdit")
]]></editforminitcode>
      <featformsuppress>0</featformsuppress>
      <editorlayout>generatedlayout</editorlayout>
      <editable/>
      <labelOnTop/>
      <widgets/>
      <previewExpression>COALESCE( "id", '&lt;NULL>' )</previewExpression>
      <mapTip></mapTip>
    </maplayer>
    <maplayer refreshOnNotifyMessage="" readOnly="0" geometry="Polygon" styleCategories="AllStyleCategories" simplifyDrawingTol="1" autoRefreshTime="0" simplifyMaxScale="1" simplifyAlgorithm="0" refreshOnNotifyEnabled="0" simplifyDrawingHints="1" hasScaleBasedVisibilityFlag="0" labelsEnabled="1" autoRefreshEnabled="0" minScale="0" maxScale="0" type="vector" simplifyLocal="1">
      <extent>
        <xmin>1571159.23549999995157123</xmin>
        <ymin>5179822.94579000025987625</ymin>
        <xmax>1578559.23549999995157123</xmax>
        <ymax>5185322.94579000025987625</ymax>
      </extent>
      <id>1940_1944_copy20180814161245741</id>
      <datasource>./Houses1940-1944.shp</datasource>
      <keywordList>
        <value></value>
      </keywordList>
      <layername>1940-1944 copy</layername>
      <srs>
        <spatialrefsys>
          <proj4>+proj=tmerc +lat_0=0 +lon_0=173 +k=0.9996 +x_0=1600000 +y_0=10000000 +ellps=GRS80 +towgs84=0,0,0,0,0,0,0 +units=m +no_defs</proj4>
          <srsid>177</srsid>
          <srid>2193</srid>
          <authid>EPSG:2193</authid>
          <description>NZGD2000 / New Zealand Transverse Mercator 2000</description>
          <projectionacronym>tmerc</projectionacronym>
          <ellipsoidacronym>GRS80</ellipsoidacronym>
          <geographicflag>false</geographicflag>
        </spatialrefsys>
      </srs>
      <resourceMetadata>
        <identifier></identifier>
        <parentidentifier></parentidentifier>
        <language></language>
        <type></type>
        <title></title>
        <abstract></abstract>
        <links/>
        <fees></fees>
        <encoding></encoding>
        <crs>
          <spatialrefsys>
            <proj4></proj4>
            <srsid>0</srsid>
            <srid>0</srid>
            <authid></authid>
            <description></description>
            <projectionacronym></projectionacronym>
            <ellipsoidacronym></ellipsoidacronym>
            <geographicflag>false</geographicflag>
          </spatialrefsys>
        </crs>
        <extent/>
      </resourceMetadata>
      <provider encoding="UTF-8">ogr</provider>
      <vectorjoins/>
      <layerDependencies/>
      <dataDependencies/>
      <legend type="default-vector"/>
      <expressionfields/>
      <map-layer-style-manager current="default">
        <map-layer-style name="default"/>
      </map-layer-style-manager>
      <auxiliaryLayer/>
      <flags>
        <Identifiable>1</Identifiable>
        <Removable>1</Removable>
        <Searchable>1</Searchable>
      </flags>
      <renderer-v2 attr="year" enableorderby="0" forceraster="0" symbollevels="0" type="categorizedSymbol">
        <categories>
          <category value="" symbol="0" render="true" label=""/>
          <category value="1940-1944" symbol="1" render="true" label="1940-1944"/>
          <category value="1940-1945" symbol="2" render="true" label="1940-1945"/>
          <category value="1945-1949" symbol="3" render="true" label="1945-1949"/>
          <category value="1955-1959" symbol="4" render="true" label="1955-1959"/>
          <category value="1965-1969" symbol="5" render="true" label="1965-1969"/>
          <category value="1970-1974" symbol="6" render="true" label="1970-1974"/>
          <category value="1975-1979" symbol="7" render="true" label="1975-1979"/>
          <category value="1980-1984" symbol="8" render="true" label="1980-1984"/>
          <category value="1985-1989" symbol="9" render="true" label="1985-1989"/>
          <category value="1990-1994" symbol="10" render="true" label="1990-1994"/>
          <category value="1995-1999" symbol="11" render="true" label="1995-1999"/>
          <category value="2000-2004" symbol="12" render="true" label="2000-2004"/>
        </categories>
        <symbols>
          <symbol alpha="1" force_rhr="0" name="0" clip_to_extent="1" type="fill">
            <layer class="SimpleFill" enabled="1" locked="0" pass="0">
              <prop k="border_width_map_unit_scale" v="3x:0,0,0,0,0,0"/>
              <prop k="color" v="13,26,8,255"/>
              <prop k="joinstyle" v="bevel"/>
              <prop k="offset" v="0,0"/>
              <prop k="offset_map_unit_scale" v="3x:0,0,0,0,0,0"/>
              <prop k="offset_unit" v="MM"/>
              <prop k="outline_color" v="0,0,0,255"/>
              <prop k="outline_style" v="solid"/>
              <prop k="outline_width" v="0.26"/>
              <prop k="outline_width_unit" v="MM"/>
              <prop k="style" v="solid"/>
              <data_defined_properties>
                <Option type="Map">
                  <Option value="" name="name" type="QString"/>
                  <Option name="properties"/>
                  <Option value="collection" name="type" type="QString"/>
                </Option>
              </data_defined_properties>
            </layer>
          </symbol>
          <symbol alpha="1" force_rhr="0" name="1" clip_to_extent="1" type="fill">
            <layer class="SimpleFill" enabled="1" locked="0" pass="0">
              <prop k="border_width_map_unit_scale" v="3x:0,0,0,0,0,0"/>
              <prop k="color" v="35,73,23,255"/>
              <prop k="joinstyle" v="bevel"/>
              <prop k="offset" v="0,0"/>
              <prop k="offset_map_unit_scale" v="3x:0,0,0,0,0,0"/>
              <prop k="offset_unit" v="MM"/>
              <prop k="outline_color" v="0,0,0,255"/>
              <prop k="outline_style" v="solid"/>
              <prop k="outline_width" v="0.26"/>
              <prop k="outline_width_unit" v="MM"/>
              <prop k="style" v="solid"/>
              <data_defined_properties>
                <Option type="Map">
                  <Option value="" name="name" type="QString"/>
                  <Option name="properties"/>
                  <Option value="collection" name="type" type="QString"/>
                </Option>
              </data_defined_properties>
            </layer>
          </symbol>
          <symbol alpha="1" force_rhr="0" name="10" clip_to_extent="1" type="fill">
            <layer class="SimpleFill" enabled="1" locked="0" pass="0">
              <prop k="border_width_map_unit_scale" v="3x:0,0,0,0,0,0"/>
              <prop k="color" v="179,239,200,255"/>
              <prop k="joinstyle" v="bevel"/>
              <prop k="offset" v="0,0"/>
              <prop k="offset_map_unit_scale" v="3x:0,0,0,0,0,0"/>
              <prop k="offset_unit" v="MM"/>
              <prop k="outline_color" v="0,0,0,255"/>
              <prop k="outline_style" v="solid"/>
              <prop k="outline_width" v="0.26"/>
              <prop k="outline_width_unit" v="MM"/>
              <prop k="style" v="solid"/>
              <data_defined_properties>
                <Option type="Map">
                  <Option value="" name="name" type="QString"/>
                  <Option name="properties"/>
                  <Option value="collection" name="type" type="QString"/>
                </Option>
              </data_defined_properties>
            </layer>
          </symbol>
          <symbol alpha="1" force_rhr="0" name="11" clip_to_extent="1" type="fill">
            <layer class="SimpleFill" enabled="1" locked="0" pass="0">
              <prop k="border_width_map_unit_scale" v="3x:0,0,0,0,0,0"/>
              <prop k="color" v="202,255,224,255"/>
              <prop k="joinstyle" v="bevel"/>
              <prop k="offset" v="0,0"/>
              <prop k="offset_map_unit_scale" v="3x:0,0,0,0,0,0"/>
              <prop k="offset_unit" v="MM"/>
              <prop k="outline_color" v="0,0,0,255"/>
              <prop k="outline_style" v="solid"/>
              <prop k="outline_width" v="0.26"/>
              <prop k="outline_width_unit" v="MM"/>
              <prop k="style" v="solid"/>
              <data_defined_properties>
                <Option type="Map">
                  <Option value="" name="name" type="QString"/>
                  <Option name="properties"/>
                  <Option value="collection" name="type" type="QString"/>
                </Option>
              </data_defined_properties>
            </layer>
          </symbol>
          <symbol alpha="1" force_rhr="0" name="12" clip_to_extent="1" type="fill">
            <layer class="SimpleFill" enabled="1" locked="0" pass="0">
              <prop k="border_width_map_unit_scale" v="3x:0,0,0,0,0,0"/>
              <prop k="color" v="233,255,242,255"/>
              <prop k="joinstyle" v="bevel"/>
              <prop k="offset" v="0,0"/>
              <prop k="offset_map_unit_scale" v="3x:0,0,0,0,0,0"/>
              <prop k="offset_unit" v="MM"/>
              <prop k="outline_color" v="0,0,0,255"/>
              <prop k="outline_style" v="solid"/>
              <prop k="outline_width" v="0.26"/>
              <prop k="outline_width_unit" v="MM"/>
              <prop k="style" v="solid"/>
              <data_defined_properties>
                <Option type="Map">
                  <Option value="" name="name" type="QString"/>
                  <Option name="properties"/>
                  <Option value="collection" name="type" type="QString"/>
                </Option>
              </data_defined_properties>
            </layer>
          </symbol>
          <symbol alpha="1" force_rhr="0" name="2" clip_to_extent="1" type="fill">
            <layer class="SimpleFill" enabled="1" locked="0" pass="0">
              <prop k="border_width_map_unit_scale" v="3x:0,0,0,0,0,0"/>
              <prop k="color" v="50,105,35,255"/>
              <prop k="joinstyle" v="bevel"/>
              <prop k="offset" v="0,0"/>
              <prop k="offset_map_unit_scale" v="3x:0,0,0,0,0,0"/>
              <prop k="offset_unit" v="MM"/>
              <prop k="outline_color" v="0,0,0,255"/>
              <prop k="outline_style" v="solid"/>
              <prop k="outline_width" v="0.26"/>
              <prop k="outline_width_unit" v="MM"/>
              <prop k="style" v="solid"/>
              <data_defined_properties>
                <Option type="Map">
                  <Option value="" name="name" type="QString"/>
                  <Option name="properties"/>
                  <Option value="collection" name="type" type="QString"/>
                </Option>
              </data_defined_properties>
            </layer>
          </symbol>
          <symbol alpha="1" force_rhr="0" name="3" clip_to_extent="1" type="fill">
            <layer class="SimpleFill" enabled="1" locked="0" pass="0">
              <prop k="border_width_map_unit_scale" v="3x:0,0,0,0,0,0"/>
              <prop k="color" v="59,128,44,255"/>
              <prop k="joinstyle" v="bevel"/>
              <prop k="offset" v="0,0"/>
              <prop k="offset_map_unit_scale" v="3x:0,0,0,0,0,0"/>
              <prop k="offset_unit" v="MM"/>
              <prop k="outline_color" v="0,0,0,255"/>
              <prop k="outline_style" v="solid"/>
              <prop k="outline_width" v="0.26"/>
              <prop k="outline_width_unit" v="MM"/>
              <prop k="style" v="solid"/>
              <data_defined_properties>
                <Option type="Map">
                  <Option value="" name="name" type="QString"/>
                  <Option name="properties"/>
                  <Option value="collection" name="type" type="QString"/>
                </Option>
              </data_defined_properties>
            </layer>
          </symbol>
          <symbol alpha="1" force_rhr="0" name="4" clip_to_extent="1" type="fill">
            <layer class="SimpleFill" enabled="1" locked="0" pass="0">
              <prop k="border_width_map_unit_scale" v="3x:0,0,0,0,0,0"/>
              <prop k="color" v="68,152,55,255"/>
              <prop k="joinstyle" v="bevel"/>
              <prop k="offset" v="0,0"/>
              <prop k="offset_map_unit_scale" v="3x:0,0,0,0,0,0"/>
              <prop k="offset_unit" v="MM"/>
              <prop k="outline_color" v="0,0,0,255"/>
              <prop k="outline_style" v="solid"/>
              <prop k="outline_width" v="0.26"/>
              <prop k="outline_width_unit" v="MM"/>
              <prop k="style" v="solid"/>
              <data_defined_properties>
                <Option type="Map">
                  <Option value="" name="name" type="QString"/>
                  <Option name="properties"/>
                  <Option value="collection" name="type" type="QString"/>
                </Option>
              </data_defined_properties>
            </layer>
          </symbol>
          <symbol alpha="1" force_rhr="0" name="5" clip_to_extent="1" type="fill">
            <layer class="SimpleFill" enabled="1" locked="0" pass="0">
              <prop k="border_width_map_unit_scale" v="3x:0,0,0,0,0,0"/>
              <prop k="color" v="79,175,70,255"/>
              <prop k="joinstyle" v="bevel"/>
              <prop k="offset" v="0,0"/>
              <prop k="offset_map_unit_scale" v="3x:0,0,0,0,0,0"/>
              <prop k="offset_unit" v="MM"/>
              <prop k="outline_color" v="0,0,0,255"/>
              <prop k="outline_style" v="solid"/>
              <prop k="outline_width" v="0.26"/>
              <prop k="outline_width_unit" v="MM"/>
              <prop k="style" v="solid"/>
              <data_defined_properties>
                <Option type="Map">
                  <Option value="" name="name" type="QString"/>
                  <Option name="properties"/>
                  <Option value="collection" name="type" type="QString"/>
                </Option>
              </data_defined_properties>
            </layer>
          </symbol>
          <symbol alpha="1" force_rhr="0" name="6" clip_to_extent="1" type="fill">
            <layer class="SimpleFill" enabled="1" locked="0" pass="0">
              <prop k="border_width_map_unit_scale" v="3x:0,0,0,0,0,0"/>
              <prop k="color" v="101,188,99,255"/>
              <prop k="joinstyle" v="bevel"/>
              <prop k="offset" v="0,0"/>
              <prop k="offset_map_unit_scale" v="3x:0,0,0,0,0,0"/>
              <prop k="offset_unit" v="MM"/>
              <prop k="outline_color" v="0,0,0,255"/>
              <prop k="outline_style" v="solid"/>
              <prop k="outline_width" v="0.26"/>
              <prop k="outline_width_unit" v="MM"/>
              <prop k="style" v="solid"/>
              <data_defined_properties>
                <Option type="Map">
                  <Option value="" name="name" type="QString"/>
                  <Option name="properties"/>
                  <Option value="collection" name="type" type="QString"/>
                </Option>
              </data_defined_properties>
            </layer>
          </symbol>
          <symbol alpha="1" force_rhr="0" name="7" clip_to_extent="1" type="fill">
            <layer class="SimpleFill" enabled="1" locked="0" pass="0">
              <prop k="border_width_map_unit_scale" v="3x:0,0,0,0,0,0"/>
              <prop k="color" v="122,201,130,255"/>
              <prop k="joinstyle" v="bevel"/>
              <prop k="offset" v="0,0"/>
              <prop k="offset_map_unit_scale" v="3x:0,0,0,0,0,0"/>
              <prop k="offset_unit" v="MM"/>
              <prop k="outline_color" v="0,0,0,255"/>
              <prop k="outline_style" v="solid"/>
              <prop k="outline_width" v="0.26"/>
              <prop k="outline_width_unit" v="MM"/>
              <prop k="style" v="solid"/>
              <data_defined_properties>
                <Option type="Map">
                  <Option value="" name="name" type="QString"/>
                  <Option name="properties"/>
                  <Option value="collection" name="type" type="QString"/>
                </Option>
              </data_defined_properties>
            </layer>
          </symbol>
          <symbol alpha="1" force_rhr="0" name="8" clip_to_extent="1" type="fill">
            <layer class="SimpleFill" enabled="1" locked="0" pass="0">
              <prop k="border_width_map_unit_scale" v="3x:0,0,0,0,0,0"/>
              <prop k="color" v="143,213,162,255"/>
              <prop k="joinstyle" v="bevel"/>
              <prop k="offset" v="0,0"/>
              <prop k="offset_map_unit_scale" v="3x:0,0,0,0,0,0"/>
              <prop k="offset_unit" v="MM"/>
              <prop k="outline_color" v="0,0,0,255"/>
              <prop k="outline_style" v="solid"/>
              <prop k="outline_width" v="0.26"/>
              <prop k="outline_width_unit" v="MM"/>
              <prop k="style" v="solid"/>
              <data_defined_properties>
                <Option type="Map">
                  <Option value="" name="name" type="QString"/>
                  <Option name="properties"/>
                  <Option value="collection" name="type" type="QString"/>
                </Option>
              </data_defined_properties>
            </layer>
          </symbol>
          <symbol alpha="1" force_rhr="0" name="9" clip_to_extent="1" type="fill">
            <layer class="SimpleFill" enabled="1" locked="0" pass="0">
              <prop k="border_width_map_unit_scale" v="3x:0,0,0,0,0,0"/>
              <prop k="color" v="160,226,180,255"/>
              <prop k="joinstyle" v="bevel"/>
              <prop k="offset" v="0,0"/>
              <prop k="offset_map_unit_scale" v="3x:0,0,0,0,0,0"/>
              <prop k="offset_unit" v="MM"/>
              <prop k="outline_color" v="0,0,0,255"/>
              <prop k="outline_style" v="solid"/>
              <prop k="outline_width" v="0.26"/>
              <prop k="outline_width_unit" v="MM"/>
              <prop k="style" v="solid"/>
              <data_defined_properties>
                <Option type="Map">
                  <Option value="" name="name" type="QString"/>
                  <Option name="properties"/>
                  <Option value="collection" name="type" type="QString"/>
                </Option>
              </data_defined_properties>
            </layer>
          </symbol>
        </symbols>
        <source-symbol>
          <symbol alpha="1" force_rhr="0" name="0" clip_to_extent="1" type="fill">
            <layer class="SimpleFill" enabled="1" locked="0" pass="0">
              <prop k="border_width_map_unit_scale" v="3x:0,0,0,0,0,0"/>
              <prop k="color" v="128,74,186,255"/>
              <prop k="joinstyle" v="bevel"/>
              <prop k="offset" v="0,0"/>
              <prop k="offset_map_unit_scale" v="3x:0,0,0,0,0,0"/>
              <prop k="offset_unit" v="MM"/>
              <prop k="outline_color" v="0,0,0,255"/>
              <prop k="outline_style" v="solid"/>
              <prop k="outline_width" v="0.26"/>
              <prop k="outline_width_unit" v="MM"/>
              <prop k="style" v="solid"/>
              <data_defined_properties>
                <Option type="Map">
                  <Option value="" name="name" type="QString"/>
                  <Option name="properties"/>
                  <Option value="collection" name="type" type="QString"/>
                </Option>
              </data_defined_properties>
            </layer>
          </symbol>
        </source-symbol>
        <colorramp name="[source]" type="gradient">
          <prop k="color1" v="13,26,8,255"/>
          <prop k="color2" v="233,255,242,255"/>
          <prop k="discrete" v="0"/>
          <prop k="rampType" v="gradient"/>
          <prop k="stops" v="0.118454;45,93,30,255:0.279302;62,135,47,255:0.40399;76,174,66,255:0.5399;111,194,113,255:0.665835;143,213,162,255:0.80798;172,235,193,255:0.916459;202,255,223,255"/>
        </colorramp>
        <rotation/>
        <sizescale/>
      </renderer-v2>
      <customproperties>
        <property value="0" key="embeddedWidgets/count"/>
        <property key="variableNames"/>
        <property key="variableValues"/>
      </customproperties>
      <blendMode>0</blendMode>
      <featureBlendMode>0</featureBlendMode>
      <layerOpacity>1</layerOpacity>
      <SingleCategoryDiagramRenderer diagramType="Histogram" attributeLegend="1">
        <DiagramCategory penWidth="0" lineSizeType="MM" rotationOffset="0" barWidth="5" maxScaleDenominator="1e+08" lineSizeScale="3x:0,0,0,0,0,0" penColor="#000000" opacity="1" labelPlacementMethod="XHeight" scaleDependency="Area" diagramOrientation="Up" minScaleDenominator="inf" width="15" minimumSize="0" backgroundAlpha="255" height="15" backgroundColor="#ffffff" scaleBasedVisibility="0" penAlpha="255" sizeType="MM" sizeScale="3x:0,0,0,0,0,0" enabled="0">
          <fontProperties style="" description=".SF NS Text,13,-1,5,50,0,0,0,0,0"/>
          <attribute label="" field="" color="#000000"/>
        </DiagramCategory>
      </SingleCategoryDiagramRenderer>
      <DiagramLayerSettings linePlacementFlags="10" showAll="1" placement="0" dist="0" obstacle="0" zIndex="0" priority="0">
        <properties>
          <Option type="Map">
            <Option value="" name="name" type="QString"/>
            <Option name="properties" type="Map">
              <Option name="positionX" type="Map">
                <Option value="true" name="active" type="bool"/>
                <Option value="id" name="field" type="QString"/>
                <Option value="2" name="type" type="int"/>
              </Option>
              <Option name="positionY" type="Map">
                <Option value="true" name="active" type="bool"/>
                <Option value="id" name="field" type="QString"/>
                <Option value="2" name="type" type="int"/>
              </Option>
              <Option name="show" type="Map">
                <Option value="true" name="active" type="bool"/>
                <Option value="id" name="field" type="QString"/>
                <Option value="2" name="type" type="int"/>
              </Option>
            </Option>
            <Option value="collection" name="type" type="QString"/>
          </Option>
        </properties>
      </DiagramLayerSettings>
      <geometryOptions removeDuplicateNodes="0" geometryPrecision="0">
        <activeChecks/>
        <checkConfiguration/>
      </geometryOptions>
      <fieldConfiguration>
        <field name="id">
          <editWidget type="TextEdit">
            <config>
              <Option type="Map">
                <Option value="0" name="IsMultiline" type="QString"/>
                <Option value="0" name="UseHtml" type="QString"/>
              </Option>
            </config>
          </editWidget>
        </field>
        <field name="xmin">
          <editWidget type="TextEdit">
            <config>
              <Option type="Map">
                <Option value="0" name="IsMultiline" type="QString"/>
                <Option value="0" name="UseHtml" type="QString"/>
              </Option>
            </config>
          </editWidget>
        </field>
        <field name="xmax">
          <editWidget type="TextEdit">
            <config>
              <Option type="Map">
                <Option value="0" name="IsMultiline" type="QString"/>
                <Option value="0" name="UseHtml" type="QString"/>
              </Option>
            </config>
          </editWidget>
        </field>
        <field name="ymin">
          <editWidget type="TextEdit">
            <config>
              <Option type="Map">
                <Option value="0" name="IsMultiline" type="QString"/>
                <Option value="0" name="UseHtml" type="QString"/>
              </Option>
            </config>
          </editWidget>
        </field>
        <field name="ymax">
          <editWidget type="TextEdit">
            <config>
              <Option type="Map">
                <Option value="0" name="IsMultiline" type="QString"/>
                <Option value="0" name="UseHtml" type="QString"/>
              </Option>
            </config>
          </editWidget>
        </field>
        <field name="1940-1944">
          <editWidget type="TextEdit">
            <config>
              <Option type="Map">
                <Option value="0" name="IsMultiline" type="QString"/>
                <Option value="0" name="UseHtml" type="QString"/>
              </Option>
            </config>
          </editWidget>
        </field>
        <field name="1945-1949">
          <editWidget type="TextEdit">
            <config>
              <Option type="Map">
                <Option value="0" name="IsMultiline" type="QString"/>
                <Option value="0" name="UseHtml" type="QString"/>
              </Option>
            </config>
          </editWidget>
        </field>
        <field name="1955-1959">
          <editWidget type="TextEdit">
            <config>
              <Option type="Map">
                <Option value="0" name="IsMultiline" type="QString"/>
                <Option value="0" name="UseHtml" type="QString"/>
              </Option>
            </config>
          </editWidget>
        </field>
        <field name="1965-1969">
          <editWidget type="TextEdit">
            <config>
              <Option type="Map">
                <Option value="0" name="IsMultiline" type="QString"/>
                <Option value="0" name="UseHtml" type="QString"/>
              </Option>
            </config>
          </editWidget>
        </field>
        <field name="1975-1979">
          <editWidget type="TextEdit">
            <config>
              <Option type="Map">
                <Option value="0" name="IsMultiline" type="QString"/>
                <Option value="0" name="UseHtml" type="QString"/>
              </Option>
            </config>
          </editWidget>
        </field>
        <field name="1980-1984">
          <editWidget type="TextEdit">
            <config>
              <Option type="Map">
                <Option value="0" name="IsMultiline" type="QString"/>
                <Option value="0" name="UseHtml" type="QString"/>
              </Option>
            </config>
          </editWidget>
        </field>
        <field name="1985-1989">
          <editWidget type="TextEdit">
            <config>
              <Option type="Map">
                <Option value="0" name="IsMultiline" type="QString"/>
                <Option value="0" name="UseHtml" type="QString"/>
              </Option>
            </config>
          </editWidget>
        </field>
        <field name="1990-1994">
          <editWidget type="TextEdit">
            <config>
              <Option type="Map">
                <Option value="0" name="IsMultiline" type="QString"/>
                <Option value="0" name="UseHtml" type="QString"/>
              </Option>
            </config>
          </editWidget>
        </field>
        <field name="1995-1999">
          <editWidget type="TextEdit">
            <config>
              <Option type="Map">
                <Option value="0" name="IsMultiline" type="QString"/>
                <Option value="0" name="UseHtml" type="QString"/>
              </Option>
            </config>
          </editWidget>
        </field>
        <field name="2000-2004">
          <editWidget type="TextEdit">
            <config>
              <Option type="Map">
                <Option value="0" name="IsMultiline" type="QString"/>
                <Option value="0" name="UseHtml" type="QString"/>
              </Option>
            </config>
          </editWidget>
        </field>
        <field name="last">
          <editWidget type="TextEdit">
            <config>
              <Option type="Map">
                <Option value="0" name="IsMultiline" type="QString"/>
                <Option value="0" name="UseHtml" type="QString"/>
              </Option>
            </config>
          </editWidget>
        </field>
        <field name="1970-1974">
          <editWidget type="TextEdit">
            <config>
              <Option type="Map">
                <Option value="0" name="IsMultiline" type="QString"/>
                <Option value="0" name="UseHtml" type="QString"/>
              </Option>
            </config>
          </editWidget>
        </field>
        <field name="year">
          <editWidget type="TextEdit">
            <config>
              <Option type="Map">
                <Option value="0" name="IsMultiline" type="QString"/>
                <Option value="0" name="UseHtml" type="QString"/>
              </Option>
            </config>
          </editWidget>
        </field>
      </fieldConfiguration>
      <aliases>
        <alias name="" field="id" index="0"/>
        <alias name="" field="xmin" index="1"/>
        <alias name="" field="xmax" index="2"/>
        <alias name="" field="ymin" index="3"/>
        <alias name="" field="ymax" index="4"/>
        <alias name="" field="1940-1944" index="5"/>
        <alias name="" field="1945-1949" index="6"/>
        <alias name="" field="1955-1959" index="7"/>
        <alias name="" field="1965-1969" index="8"/>
        <alias name="" field="1975-1979" index="9"/>
        <alias name="" field="1980-1984" index="10"/>
        <alias name="" field="1985-1989" index="11"/>
        <alias name="" field="1990-1994" index="12"/>
        <alias name="" field="1995-1999" index="13"/>
        <alias name="" field="2000-2004" index="14"/>
        <alias name="" field="last" index="15"/>
        <alias name="" field="1970-1974" index="16"/>
        <alias name="" field="year" index="17"/>
      </aliases>
      <excludeAttributesWMS/>
      <excludeAttributesWFS/>
      <defaults>
        <default expression="" applyOnUpdate="0" field="id"/>
        <default expression="" applyOnUpdate="0" field="xmin"/>
        <default expression="" applyOnUpdate="0" field="xmax"/>
        <default expression="" applyOnUpdate="0" field="ymin"/>
        <default expression="" applyOnUpdate="0" field="ymax"/>
        <default expression="" applyOnUpdate="0" field="1940-1944"/>
        <default expression="" applyOnUpdate="0" field="1945-1949"/>
        <default expression="" applyOnUpdate="0" field="1955-1959"/>
        <default expression="" applyOnUpdate="0" field="1965-1969"/>
        <default expression="" applyOnUpdate="0" field="1975-1979"/>
        <default expression="" applyOnUpdate="0" field="1980-1984"/>
        <default expression="" applyOnUpdate="0" field="1985-1989"/>
        <default expression="" applyOnUpdate="0" field="1990-1994"/>
        <default expression="" applyOnUpdate="0" field="1995-1999"/>
        <default expression="" applyOnUpdate="0" field="2000-2004"/>
        <default expression="" applyOnUpdate="0" field="last"/>
        <default expression="" applyOnUpdate="0" field="1970-1974"/>
        <default expression="" applyOnUpdate="0" field="year"/>
      </defaults>
      <constraints>
        <constraint constraints="0" exp_strength="0" notnull_strength="0" field="id" unique_strength="0"/>
        <constraint constraints="0" exp_strength="0" notnull_strength="0" field="xmin" unique_strength="0"/>
        <constraint constraints="0" exp_strength="0" notnull_strength="0" field="xmax" unique_strength="0"/>
        <constraint constraints="0" exp_strength="0" notnull_strength="0" field="ymin" unique_strength="0"/>
        <constraint constraints="0" exp_strength="0" notnull_strength="0" field="ymax" unique_strength="0"/>
        <constraint constraints="0" exp_strength="0" notnull_strength="0" field="1940-1944" unique_strength="0"/>
        <constraint constraints="0" exp_strength="0" notnull_strength="0" field="1945-1949" unique_strength="0"/>
        <constraint constraints="0" exp_strength="0" notnull_strength="0" field="1955-1959" unique_strength="0"/>
        <constraint constraints="0" exp_strength="0" notnull_strength="0" field="1965-1969" unique_strength="0"/>
        <constraint constraints="0" exp_strength="0" notnull_strength="0" field="1975-1979" unique_strength="0"/>
        <constraint constraints="0" exp_strength="0" notnull_strength="0" field="1980-1984" unique_strength="0"/>
        <constraint constraints="0" exp_strength="0" notnull_strength="0" field="1985-1989" unique_strength="0"/>
        <constraint constraints="0" exp_strength="0" notnull_strength="0" field="1990-1994" unique_strength="0"/>
        <constraint constraints="0" exp_strength="0" notnull_strength="0" field="1995-1999" unique_strength="0"/>
        <constraint constraints="0" exp_strength="0" notnull_strength="0" field="2000-2004" unique_strength="0"/>
        <constraint constraints="0" exp_strength="0" notnull_strength="0" field="last" unique_strength="0"/>
        <constraint constraints="0" exp_strength="0" notnull_strength="0" field="1970-1974" unique_strength="0"/>
        <constraint constraints="0" exp_strength="0" notnull_strength="0" field="year" unique_strength="0"/>
      </constraints>
      <constraintExpressions>
        <constraint exp="" desc="" field="id"/>
        <constraint exp="" desc="" field="xmin"/>
        <constraint exp="" desc="" field="xmax"/>
        <constraint exp="" desc="" field="ymin"/>
        <constraint exp="" desc="" field="ymax"/>
        <constraint exp="" desc="" field="1940-1944"/>
        <constraint exp="" desc="" field="1945-1949"/>
        <constraint exp="" desc="" field="1955-1959"/>
        <constraint exp="" desc="" field="1965-1969"/>
        <constraint exp="" desc="" field="1975-1979"/>
        <constraint exp="" desc="" field="1980-1984"/>
        <constraint exp="" desc="" field="1985-1989"/>
        <constraint exp="" desc="" field="1990-1994"/>
        <constraint exp="" desc="" field="1995-1999"/>
        <constraint exp="" desc="" field="2000-2004"/>
        <constraint exp="" desc="" field="last"/>
        <constraint exp="" desc="" field="1970-1974"/>
        <constraint exp="" desc="" field="year"/>
      </constraintExpressions>
      <expressionfields/>
      <attributeactions/>
      <attributetableconfig sortOrder="0" actionWidgetStyle="dropDown" sortExpression="&quot;id&quot;">
        <columns>
          <column name="id" width="55" type="field" hidden="0"/>
          <column name="xmin" width="4" type="field" hidden="0"/>
          <column name="xmax" width="4" type="field" hidden="0"/>
          <column name="ymin" width="4" type="field" hidden="0"/>
          <column name="ymax" width="5" type="field" hidden="0"/>
          <column name="1940-1944" width="99" type="field" hidden="0"/>
          <column name="1945-1949" width="4" type="field" hidden="0"/>
          <column name="1955-1959" width="4" type="field" hidden="0"/>
          <column name="1965-1969" width="20" type="field" hidden="0"/>
          <column name="1975-1979" width="4" type="field" hidden="0"/>
          <column name="1980-1984" width="46" type="field" hidden="0"/>
          <column name="1985-1989" width="4" type="field" hidden="0"/>
          <column name="1990-1994" width="12" type="field" hidden="0"/>
          <column name="1995-1999" width="24" type="field" hidden="0"/>
          <column name="2000-2004" width="23" type="field" hidden="0"/>
          <column name="last" width="60" type="field" hidden="0"/>
          <column name="1970-1974" width="4" type="field" hidden="0"/>
          <column width="-1" type="actions" hidden="1"/>
          <column name="year" width="-1" type="field" hidden="0"/>
        </columns>
      </attributetableconfig>
      <conditionalstyles>
        <rowstyles/>
        <fieldstyles/>
      </conditionalstyles>
      <editform tolerant="1">.</editform>
      <editforminit/>
      <editforminitcodesource>0</editforminitcodesource>
      <editforminitfilepath>.</editforminitfilepath>
      <editforminitcode><![CDATA[# -*- coding: utf-8 -*-
"""
QGIS forms can have a Python function that is called when the form is
opened.

Use this function to add extra logic to your forms.

Enter the name of the function in the "Python Init function"
field.
An example follows:
"""
from qgis.PyQt.QtWidgets import QWidget

def my_form_open(dialog, layer, feature):
	geom = feature.geometry()
	control = dialog.findChild(QWidget, "MyLineEdit")
]]></editforminitcode>
      <featformsuppress>0</featformsuppress>
      <editorlayout>generatedlayout</editorlayout>
      <editable/>
      <labelOnTop/>
      <widgets/>
      <previewExpression>COALESCE( "id", '&lt;NULL>' )</previewExpression>
      <mapTip></mapTip>
    </maplayer>
    <maplayer refreshOnNotifyMessage="" readOnly="0" geometry="Polygon" styleCategories="AllStyleCategories" simplifyDrawingTol="1" autoRefreshTime="0" simplifyMaxScale="1" simplifyAlgorithm="0" refreshOnNotifyEnabled="0" simplifyDrawingHints="1" hasScaleBasedVisibilityFlag="0" labelsEnabled="1" autoRefreshEnabled="0" minScale="0" maxScale="0" type="vector" simplifyLocal="1">
      <extent>
        <xmin>1571159.23549999995157123</xmin>
        <ymin>5179822.94579000025987625</ymin>
        <xmax>1578559.23549999995157123</xmax>
        <ymax>5185322.94579000025987625</ymax>
      </extent>
      <id>1955_1959_copy20171026134933430</id>
      <datasource>./Houses1965-1969.shp</datasource>
      <keywordList>
        <value></value>
      </keywordList>
      <layername>1965-1969</layername>
      <srs>
        <spatialrefsys>
          <proj4>+proj=tmerc +lat_0=0 +lon_0=173 +k=0.9996 +x_0=1600000 +y_0=10000000 +ellps=GRS80 +towgs84=0,0,0,0,0,0,0 +units=m +no_defs</proj4>
          <srsid>177</srsid>
          <srid>2193</srid>
          <authid>EPSG:2193</authid>
          <description>NZGD2000 / New Zealand Transverse Mercator 2000</description>
          <projectionacronym>tmerc</projectionacronym>
          <ellipsoidacronym>GRS80</ellipsoidacronym>
          <geographicflag>false</geographicflag>
        </spatialrefsys>
      </srs>
      <resourceMetadata>
        <identifier></identifier>
        <parentidentifier></parentidentifier>
        <language></language>
        <type></type>
        <title></title>
        <abstract></abstract>
        <links/>
        <fees></fees>
        <encoding></encoding>
        <crs>
          <spatialrefsys>
            <proj4></proj4>
            <srsid>0</srsid>
            <srid>0</srid>
            <authid></authid>
            <description></description>
            <projectionacronym></projectionacronym>
            <ellipsoidacronym></ellipsoidacronym>
            <geographicflag>false</geographicflag>
          </spatialrefsys>
        </crs>
        <extent/>
      </resourceMetadata>
      <provider encoding="UTF-8">ogr</provider>
      <vectorjoins/>
      <layerDependencies/>
      <dataDependencies/>
      <legend type="default-vector"/>
      <expressionfields/>
      <map-layer-style-manager current="default">
        <map-layer-style name="default"/>
      </map-layer-style-manager>
      <auxiliaryLayer/>
      <flags>
        <Identifiable>1</Identifiable>
        <Removable>1</Removable>
        <Searchable>1</Searchable>
      </flags>
      <renderer-v2 attr="1965-1969" enableorderby="0" forceraster="0" symbollevels="0" type="categorizedSymbol">
        <categories>
          <category value="yes" symbol="0" render="true" label="yes"/>
        </categories>
        <symbols>
          <symbol alpha="1" force_rhr="0" name="0" clip_to_extent="1" type="fill">
            <layer class="SimpleFill" enabled="1" locked="0" pass="0">
              <prop k="border_width_map_unit_scale" v="3x:0,0,0,0,0,0"/>
              <prop k="color" v="219,229,76,255"/>
              <prop k="joinstyle" v="bevel"/>
              <prop k="offset" v="0,0"/>
              <prop k="offset_map_unit_scale" v="3x:0,0,0,0,0,0"/>
              <prop k="offset_unit" v="MM"/>
              <prop k="outline_color" v="0,0,0,255"/>
              <prop k="outline_style" v="solid"/>
              <prop k="outline_width" v="0.26"/>
              <prop k="outline_width_unit" v="MM"/>
              <prop k="style" v="solid"/>
              <data_defined_properties>
                <Option type="Map">
                  <Option value="" name="name" type="QString"/>
                  <Option name="properties"/>
                  <Option value="collection" name="type" type="QString"/>
                </Option>
              </data_defined_properties>
            </layer>
          </symbol>
        </symbols>
        <source-symbol>
          <symbol alpha="1" force_rhr="0" name="0" clip_to_extent="1" type="fill">
            <layer class="SimpleFill" enabled="1" locked="0" pass="0">
              <prop k="border_width_map_unit_scale" v="3x:0,0,0,0,0,0"/>
              <prop k="color" v="128,74,186,255"/>
              <prop k="joinstyle" v="bevel"/>
              <prop k="offset" v="0,0"/>
              <prop k="offset_map_unit_scale" v="3x:0,0,0,0,0,0"/>
              <prop k="offset_unit" v="MM"/>
              <prop k="outline_color" v="0,0,0,255"/>
              <prop k="outline_style" v="solid"/>
              <prop k="outline_width" v="0.26"/>
              <prop k="outline_width_unit" v="MM"/>
              <prop k="style" v="solid"/>
              <data_defined_properties>
                <Option type="Map">
                  <Option value="" name="name" type="QString"/>
                  <Option name="properties"/>
                  <Option value="collection" name="type" type="QString"/>
                </Option>
              </data_defined_properties>
            </layer>
          </symbol>
        </source-symbol>
        <rotation/>
        <sizescale/>
      </renderer-v2>
      <customproperties>
        <property value="0" key="embeddedWidgets/count"/>
        <property key="variableNames"/>
        <property key="variableValues"/>
      </customproperties>
      <blendMode>0</blendMode>
      <featureBlendMode>0</featureBlendMode>
      <layerOpacity>1</layerOpacity>
      <SingleCategoryDiagramRenderer diagramType="Histogram" attributeLegend="1">
        <DiagramCategory penWidth="0" lineSizeType="MM" rotationOffset="0" barWidth="5" maxScaleDenominator="1e+08" lineSizeScale="3x:0,0,0,0,0,0" penColor="#000000" opacity="1" labelPlacementMethod="XHeight" scaleDependency="Area" diagramOrientation="Up" minScaleDenominator="inf" width="15" minimumSize="0" backgroundAlpha="255" height="15" backgroundColor="#ffffff" scaleBasedVisibility="0" penAlpha="255" sizeType="MM" sizeScale="3x:0,0,0,0,0,0" enabled="0">
          <fontProperties style="" description=".SF NS Text,13,-1,5,50,0,0,0,0,0"/>
          <attribute label="" field="" color="#000000"/>
        </DiagramCategory>
      </SingleCategoryDiagramRenderer>
      <DiagramLayerSettings linePlacementFlags="10" showAll="1" placement="0" dist="0" obstacle="0" zIndex="0" priority="0">
        <properties>
          <Option type="Map">
            <Option value="" name="name" type="QString"/>
            <Option name="properties" type="Map">
              <Option name="positionX" type="Map">
                <Option value="true" name="active" type="bool"/>
                <Option value="id" name="field" type="QString"/>
                <Option value="2" name="type" type="int"/>
              </Option>
              <Option name="positionY" type="Map">
                <Option value="true" name="active" type="bool"/>
                <Option value="id" name="field" type="QString"/>
                <Option value="2" name="type" type="int"/>
              </Option>
              <Option name="show" type="Map">
                <Option value="true" name="active" type="bool"/>
                <Option value="id" name="field" type="QString"/>
                <Option value="2" name="type" type="int"/>
              </Option>
            </Option>
            <Option value="collection" name="type" type="QString"/>
          </Option>
        </properties>
      </DiagramLayerSettings>
      <geometryOptions removeDuplicateNodes="0" geometryPrecision="0">
        <activeChecks/>
        <checkConfiguration/>
      </geometryOptions>
      <fieldConfiguration>
        <field name="id">
          <editWidget type="TextEdit">
            <config>
              <Option type="Map">
                <Option value="0" name="IsMultiline" type="QString"/>
                <Option value="0" name="UseHtml" type="QString"/>
              </Option>
            </config>
          </editWidget>
        </field>
        <field name="xmin">
          <editWidget type="TextEdit">
            <config>
              <Option type="Map">
                <Option value="0" name="IsMultiline" type="QString"/>
                <Option value="0" name="UseHtml" type="QString"/>
              </Option>
            </config>
          </editWidget>
        </field>
        <field name="xmax">
          <editWidget type="TextEdit">
            <config>
              <Option type="Map">
                <Option value="0" name="IsMultiline" type="QString"/>
                <Option value="0" name="UseHtml" type="QString"/>
              </Option>
            </config>
          </editWidget>
        </field>
        <field name="ymin">
          <editWidget type="TextEdit">
            <config>
              <Option type="Map">
                <Option value="0" name="IsMultiline" type="QString"/>
                <Option value="0" name="UseHtml" type="QString"/>
              </Option>
            </config>
          </editWidget>
        </field>
        <field name="ymax">
          <editWidget type="TextEdit">
            <config>
              <Option type="Map">
                <Option value="0" name="IsMultiline" type="QString"/>
                <Option value="0" name="UseHtml" type="QString"/>
              </Option>
            </config>
          </editWidget>
        </field>
        <field name="1940-1944">
          <editWidget type="TextEdit">
            <config>
              <Option type="Map">
                <Option value="0" name="IsMultiline" type="QString"/>
                <Option value="0" name="UseHtml" type="QString"/>
              </Option>
            </config>
          </editWidget>
        </field>
        <field name="1945-1949">
          <editWidget type="TextEdit">
            <config>
              <Option type="Map">
                <Option value="0" name="IsMultiline" type="QString"/>
                <Option value="0" name="UseHtml" type="QString"/>
              </Option>
            </config>
          </editWidget>
        </field>
        <field name="1955-1959">
          <editWidget type="TextEdit">
            <config>
              <Option type="Map">
                <Option value="0" name="IsMultiline" type="QString"/>
                <Option value="0" name="UseHtml" type="QString"/>
              </Option>
            </config>
          </editWidget>
        </field>
        <field name="1965-1969">
          <editWidget type="TextEdit">
            <config>
              <Option type="Map">
                <Option value="0" name="IsMultiline" type="QString"/>
                <Option value="0" name="UseHtml" type="QString"/>
              </Option>
            </config>
          </editWidget>
        </field>
        <field name="1975-1979">
          <editWidget type="TextEdit">
            <config>
              <Option type="Map">
                <Option value="0" name="IsMultiline" type="QString"/>
                <Option value="0" name="UseHtml" type="QString"/>
              </Option>
            </config>
          </editWidget>
        </field>
        <field name="1980-1984">
          <editWidget type="TextEdit">
            <config>
              <Option type="Map">
                <Option value="0" name="IsMultiline" type="QString"/>
                <Option value="0" name="UseHtml" type="QString"/>
              </Option>
            </config>
          </editWidget>
        </field>
        <field name="1985-1989">
          <editWidget type="TextEdit">
            <config>
              <Option type="Map">
                <Option value="0" name="IsMultiline" type="QString"/>
                <Option value="0" name="UseHtml" type="QString"/>
              </Option>
            </config>
          </editWidget>
        </field>
        <field name="1990-1994">
          <editWidget type="TextEdit">
            <config>
              <Option type="Map">
                <Option value="0" name="IsMultiline" type="QString"/>
                <Option value="0" name="UseHtml" type="QString"/>
              </Option>
            </config>
          </editWidget>
        </field>
        <field name="1995-1999">
          <editWidget type="TextEdit">
            <config>
              <Option type="Map">
                <Option value="0" name="IsMultiline" type="QString"/>
                <Option value="0" name="UseHtml" type="QString"/>
              </Option>
            </config>
          </editWidget>
        </field>
        <field name="2000-2004">
          <editWidget type="TextEdit">
            <config>
              <Option type="Map">
                <Option value="0" name="IsMultiline" type="QString"/>
                <Option value="0" name="UseHtml" type="QString"/>
              </Option>
            </config>
          </editWidget>
        </field>
        <field name="last">
          <editWidget type="TextEdit">
            <config>
              <Option type="Map">
                <Option value="0" name="IsMultiline" type="QString"/>
                <Option value="0" name="UseHtml" type="QString"/>
              </Option>
            </config>
          </editWidget>
        </field>
        <field name="1970-1974">
          <editWidget type="TextEdit">
            <config>
              <Option type="Map">
                <Option value="0" name="IsMultiline" type="QString"/>
                <Option value="0" name="UseHtml" type="QString"/>
              </Option>
            </config>
          </editWidget>
        </field>
      </fieldConfiguration>
      <aliases>
        <alias name="" field="id" index="0"/>
        <alias name="" field="xmin" index="1"/>
        <alias name="" field="xmax" index="2"/>
        <alias name="" field="ymin" index="3"/>
        <alias name="" field="ymax" index="4"/>
        <alias name="" field="1940-1944" index="5"/>
        <alias name="" field="1945-1949" index="6"/>
        <alias name="" field="1955-1959" index="7"/>
        <alias name="" field="1965-1969" index="8"/>
        <alias name="" field="1975-1979" index="9"/>
        <alias name="" field="1980-1984" index="10"/>
        <alias name="" field="1985-1989" index="11"/>
        <alias name="" field="1990-1994" index="12"/>
        <alias name="" field="1995-1999" index="13"/>
        <alias name="" field="2000-2004" index="14"/>
        <alias name="" field="last" index="15"/>
        <alias name="" field="1970-1974" index="16"/>
      </aliases>
      <excludeAttributesWMS/>
      <excludeAttributesWFS/>
      <defaults>
        <default expression="" applyOnUpdate="0" field="id"/>
        <default expression="" applyOnUpdate="0" field="xmin"/>
        <default expression="" applyOnUpdate="0" field="xmax"/>
        <default expression="" applyOnUpdate="0" field="ymin"/>
        <default expression="" applyOnUpdate="0" field="ymax"/>
        <default expression="" applyOnUpdate="0" field="1940-1944"/>
        <default expression="" applyOnUpdate="0" field="1945-1949"/>
        <default expression="" applyOnUpdate="0" field="1955-1959"/>
        <default expression="" applyOnUpdate="0" field="1965-1969"/>
        <default expression="" applyOnUpdate="0" field="1975-1979"/>
        <default expression="" applyOnUpdate="0" field="1980-1984"/>
        <default expression="" applyOnUpdate="0" field="1985-1989"/>
        <default expression="" applyOnUpdate="0" field="1990-1994"/>
        <default expression="" applyOnUpdate="0" field="1995-1999"/>
        <default expression="" applyOnUpdate="0" field="2000-2004"/>
        <default expression="" applyOnUpdate="0" field="last"/>
        <default expression="" applyOnUpdate="0" field="1970-1974"/>
      </defaults>
      <constraints>
        <constraint constraints="0" exp_strength="0" notnull_strength="0" field="id" unique_strength="0"/>
        <constraint constraints="0" exp_strength="0" notnull_strength="0" field="xmin" unique_strength="0"/>
        <constraint constraints="0" exp_strength="0" notnull_strength="0" field="xmax" unique_strength="0"/>
        <constraint constraints="0" exp_strength="0" notnull_strength="0" field="ymin" unique_strength="0"/>
        <constraint constraints="0" exp_strength="0" notnull_strength="0" field="ymax" unique_strength="0"/>
        <constraint constraints="0" exp_strength="0" notnull_strength="0" field="1940-1944" unique_strength="0"/>
        <constraint constraints="0" exp_strength="0" notnull_strength="0" field="1945-1949" unique_strength="0"/>
        <constraint constraints="0" exp_strength="0" notnull_strength="0" field="1955-1959" unique_strength="0"/>
        <constraint constraints="0" exp_strength="0" notnull_strength="0" field="1965-1969" unique_strength="0"/>
        <constraint constraints="0" exp_strength="0" notnull_strength="0" field="1975-1979" unique_strength="0"/>
        <constraint constraints="0" exp_strength="0" notnull_strength="0" field="1980-1984" unique_strength="0"/>
        <constraint constraints="0" exp_strength="0" notnull_strength="0" field="1985-1989" unique_strength="0"/>
        <constraint constraints="0" exp_strength="0" notnull_strength="0" field="1990-1994" unique_strength="0"/>
        <constraint constraints="0" exp_strength="0" notnull_strength="0" field="1995-1999" unique_strength="0"/>
        <constraint constraints="0" exp_strength="0" notnull_strength="0" field="2000-2004" unique_strength="0"/>
        <constraint constraints="0" exp_strength="0" notnull_strength="0" field="last" unique_strength="0"/>
        <constraint constraints="0" exp_strength="0" notnull_strength="0" field="1970-1974" unique_strength="0"/>
      </constraints>
      <constraintExpressions>
        <constraint exp="" desc="" field="id"/>
        <constraint exp="" desc="" field="xmin"/>
        <constraint exp="" desc="" field="xmax"/>
        <constraint exp="" desc="" field="ymin"/>
        <constraint exp="" desc="" field="ymax"/>
        <constraint exp="" desc="" field="1940-1944"/>
        <constraint exp="" desc="" field="1945-1949"/>
        <constraint exp="" desc="" field="1955-1959"/>
        <constraint exp="" desc="" field="1965-1969"/>
        <constraint exp="" desc="" field="1975-1979"/>
        <constraint exp="" desc="" field="1980-1984"/>
        <constraint exp="" desc="" field="1985-1989"/>
        <constraint exp="" desc="" field="1990-1994"/>
        <constraint exp="" desc="" field="1995-1999"/>
        <constraint exp="" desc="" field="2000-2004"/>
        <constraint exp="" desc="" field="last"/>
        <constraint exp="" desc="" field="1970-1974"/>
      </constraintExpressions>
      <expressionfields/>
      <attributeactions/>
      <attributetableconfig sortOrder="1" actionWidgetStyle="dropDown" sortExpression="&quot;1965-1969&quot;">
        <columns>
          <column name="id" width="41" type="field" hidden="0"/>
          <column name="xmin" width="4" type="field" hidden="0"/>
          <column name="xmax" width="4" type="field" hidden="0"/>
          <column name="ymin" width="16" type="field" hidden="0"/>
          <column name="ymax" width="19" type="field" hidden="0"/>
          <column name="1940-1944" width="4" type="field" hidden="0"/>
          <column name="1945-1949" width="4" type="field" hidden="0"/>
          <column name="1955-1959" width="-1" type="field" hidden="0"/>
          <column name="1965-1969" width="-1" type="field" hidden="0"/>
          <column name="1975-1979" width="-1" type="field" hidden="0"/>
          <column name="1980-1984" width="-1" type="field" hidden="0"/>
          <column name="1985-1989" width="-1" type="field" hidden="0"/>
          <column name="1990-1994" width="-1" type="field" hidden="0"/>
          <column name="1995-1999" width="-1" type="field" hidden="0"/>
          <column name="2000-2004" width="-1" type="field" hidden="0"/>
          <column name="last" width="-1" type="field" hidden="0"/>
          <column name="1970-1974" width="-1" type="field" hidden="0"/>
          <column width="-1" type="actions" hidden="1"/>
        </columns>
      </attributetableconfig>
      <conditionalstyles>
        <rowstyles/>
        <fieldstyles/>
      </conditionalstyles>
      <editform tolerant="1">.</editform>
      <editforminit/>
      <editforminitcodesource>0</editforminitcodesource>
      <editforminitfilepath>.</editforminitfilepath>
      <editforminitcode><![CDATA[# -*- coding: utf-8 -*-
"""
QGIS forms can have a Python function that is called when the form is
opened.

Use this function to add extra logic to your forms.

Enter the name of the function in the "Python Init function"
field.
An example follows:
"""
from qgis.PyQt.QtWidgets import QWidget

def my_form_open(dialog, layer, feature):
	geom = feature.geometry()
	control = dialog.findChild(QWidget, "MyLineEdit")
]]></editforminitcode>
      <featformsuppress>0</featformsuppress>
      <editorlayout>generatedlayout</editorlayout>
      <editable/>
      <labelOnTop/>
      <widgets/>
      <previewExpression>COALESCE( "id", '&lt;NULL>' )</previewExpression>
      <mapTip></mapTip>
    </maplayer>
    <maplayer refreshOnNotifyMessage="" readOnly="0" geometry="Polygon" styleCategories="AllStyleCategories" simplifyDrawingTol="1" autoRefreshTime="0" simplifyMaxScale="1" simplifyAlgorithm="0" refreshOnNotifyEnabled="0" simplifyDrawingHints="1" hasScaleBasedVisibilityFlag="0" labelsEnabled="1" autoRefreshEnabled="0" minScale="0" maxScale="0" type="vector" simplifyLocal="1">
      <extent>
        <xmin>1571159.23549999995157123</xmin>
        <ymin>5179822.94579000025987625</ymin>
        <xmax>1578559.23549999995157123</xmax>
        <ymax>5185322.94579000025987625</ymax>
      </extent>
      <id>1965_1969_copy20171026140552801</id>
      <datasource>./Houses1970-1974.shp</datasource>
      <keywordList>
        <value></value>
      </keywordList>
      <layername>1970-1974</layername>
      <srs>
        <spatialrefsys>
          <proj4>+proj=tmerc +lat_0=0 +lon_0=173 +k=0.9996 +x_0=1600000 +y_0=10000000 +ellps=GRS80 +towgs84=0,0,0,0,0,0,0 +units=m +no_defs</proj4>
          <srsid>177</srsid>
          <srid>2193</srid>
          <authid>EPSG:2193</authid>
          <description>NZGD2000 / New Zealand Transverse Mercator 2000</description>
          <projectionacronym>tmerc</projectionacronym>
          <ellipsoidacronym>GRS80</ellipsoidacronym>
          <geographicflag>false</geographicflag>
        </spatialrefsys>
      </srs>
      <resourceMetadata>
        <identifier></identifier>
        <parentidentifier></parentidentifier>
        <language></language>
        <type></type>
        <title></title>
        <abstract></abstract>
        <links/>
        <fees></fees>
        <encoding></encoding>
        <crs>
          <spatialrefsys>
            <proj4></proj4>
            <srsid>0</srsid>
            <srid>0</srid>
            <authid></authid>
            <description></description>
            <projectionacronym></projectionacronym>
            <ellipsoidacronym></ellipsoidacronym>
            <geographicflag>false</geographicflag>
          </spatialrefsys>
        </crs>
        <extent/>
      </resourceMetadata>
      <provider encoding="UTF-8">ogr</provider>
      <vectorjoins/>
      <layerDependencies/>
      <dataDependencies/>
      <legend type="default-vector"/>
      <expressionfields/>
      <map-layer-style-manager current="default">
        <map-layer-style name="default"/>
      </map-layer-style-manager>
      <auxiliaryLayer/>
      <flags>
        <Identifiable>1</Identifiable>
        <Removable>1</Removable>
        <Searchable>1</Searchable>
      </flags>
      <renderer-v2 attr="1970-1974" enableorderby="0" forceraster="0" symbollevels="0" type="categorizedSymbol">
        <categories>
          <category value="yes" symbol="0" render="true" label="yes"/>
        </categories>
        <symbols>
          <symbol alpha="1" force_rhr="0" name="0" clip_to_extent="1" type="fill">
            <layer class="SimpleFill" enabled="1" locked="0" pass="0">
              <prop k="border_width_map_unit_scale" v="3x:0,0,0,0,0,0"/>
              <prop k="color" v="0,48,244,255"/>
              <prop k="joinstyle" v="bevel"/>
              <prop k="offset" v="0,0"/>
              <prop k="offset_map_unit_scale" v="3x:0,0,0,0,0,0"/>
              <prop k="offset_unit" v="MM"/>
              <prop k="outline_color" v="0,0,0,255"/>
              <prop k="outline_style" v="solid"/>
              <prop k="outline_width" v="0.26"/>
              <prop k="outline_width_unit" v="MM"/>
              <prop k="style" v="solid"/>
              <data_defined_properties>
                <Option type="Map">
                  <Option value="" name="name" type="QString"/>
                  <Option name="properties"/>
                  <Option value="collection" name="type" type="QString"/>
                </Option>
              </data_defined_properties>
            </layer>
          </symbol>
        </symbols>
        <source-symbol>
          <symbol alpha="1" force_rhr="0" name="0" clip_to_extent="1" type="fill">
            <layer class="SimpleFill" enabled="1" locked="0" pass="0">
              <prop k="border_width_map_unit_scale" v="3x:0,0,0,0,0,0"/>
              <prop k="color" v="128,74,186,255"/>
              <prop k="joinstyle" v="bevel"/>
              <prop k="offset" v="0,0"/>
              <prop k="offset_map_unit_scale" v="3x:0,0,0,0,0,0"/>
              <prop k="offset_unit" v="MM"/>
              <prop k="outline_color" v="0,0,0,255"/>
              <prop k="outline_style" v="solid"/>
              <prop k="outline_width" v="0.26"/>
              <prop k="outline_width_unit" v="MM"/>
              <prop k="style" v="solid"/>
              <data_defined_properties>
                <Option type="Map">
                  <Option value="" name="name" type="QString"/>
                  <Option name="properties"/>
                  <Option value="collection" name="type" type="QString"/>
                </Option>
              </data_defined_properties>
            </layer>
          </symbol>
        </source-symbol>
        <rotation/>
        <sizescale/>
      </renderer-v2>
      <customproperties>
        <property value="0" key="embeddedWidgets/count"/>
        <property key="variableNames"/>
        <property key="variableValues"/>
      </customproperties>
      <blendMode>0</blendMode>
      <featureBlendMode>0</featureBlendMode>
      <layerOpacity>1</layerOpacity>
      <SingleCategoryDiagramRenderer diagramType="Histogram" attributeLegend="1">
        <DiagramCategory penWidth="0" lineSizeType="MM" rotationOffset="0" barWidth="5" maxScaleDenominator="1e+08" lineSizeScale="3x:0,0,0,0,0,0" penColor="#000000" opacity="1" labelPlacementMethod="XHeight" scaleDependency="Area" diagramOrientation="Up" minScaleDenominator="inf" width="15" minimumSize="0" backgroundAlpha="255" height="15" backgroundColor="#ffffff" scaleBasedVisibility="0" penAlpha="255" sizeType="MM" sizeScale="3x:0,0,0,0,0,0" enabled="0">
          <fontProperties style="" description=".SF NS Text,13,-1,5,50,0,0,0,0,0"/>
          <attribute label="" field="" color="#000000"/>
        </DiagramCategory>
      </SingleCategoryDiagramRenderer>
      <DiagramLayerSettings linePlacementFlags="10" showAll="1" placement="0" dist="0" obstacle="0" zIndex="0" priority="0">
        <properties>
          <Option type="Map">
            <Option value="" name="name" type="QString"/>
            <Option name="properties" type="Map">
              <Option name="positionX" type="Map">
                <Option value="true" name="active" type="bool"/>
                <Option value="id" name="field" type="QString"/>
                <Option value="2" name="type" type="int"/>
              </Option>
              <Option name="positionY" type="Map">
                <Option value="true" name="active" type="bool"/>
                <Option value="id" name="field" type="QString"/>
                <Option value="2" name="type" type="int"/>
              </Option>
              <Option name="show" type="Map">
                <Option value="true" name="active" type="bool"/>
                <Option value="id" name="field" type="QString"/>
                <Option value="2" name="type" type="int"/>
              </Option>
            </Option>
            <Option value="collection" name="type" type="QString"/>
          </Option>
        </properties>
      </DiagramLayerSettings>
      <geometryOptions removeDuplicateNodes="0" geometryPrecision="0">
        <activeChecks/>
        <checkConfiguration/>
      </geometryOptions>
      <fieldConfiguration>
        <field name="id">
          <editWidget type="TextEdit">
            <config>
              <Option type="Map">
                <Option value="0" name="IsMultiline" type="QString"/>
                <Option value="0" name="UseHtml" type="QString"/>
              </Option>
            </config>
          </editWidget>
        </field>
        <field name="xmin">
          <editWidget type="TextEdit">
            <config>
              <Option type="Map">
                <Option value="0" name="IsMultiline" type="QString"/>
                <Option value="0" name="UseHtml" type="QString"/>
              </Option>
            </config>
          </editWidget>
        </field>
        <field name="xmax">
          <editWidget type="TextEdit">
            <config>
              <Option type="Map">
                <Option value="0" name="IsMultiline" type="QString"/>
                <Option value="0" name="UseHtml" type="QString"/>
              </Option>
            </config>
          </editWidget>
        </field>
        <field name="ymin">
          <editWidget type="TextEdit">
            <config>
              <Option type="Map">
                <Option value="0" name="IsMultiline" type="QString"/>
                <Option value="0" name="UseHtml" type="QString"/>
              </Option>
            </config>
          </editWidget>
        </field>
        <field name="ymax">
          <editWidget type="TextEdit">
            <config>
              <Option type="Map">
                <Option value="0" name="IsMultiline" type="QString"/>
                <Option value="0" name="UseHtml" type="QString"/>
              </Option>
            </config>
          </editWidget>
        </field>
        <field name="1940-1944">
          <editWidget type="TextEdit">
            <config>
              <Option type="Map">
                <Option value="0" name="IsMultiline" type="QString"/>
                <Option value="0" name="UseHtml" type="QString"/>
              </Option>
            </config>
          </editWidget>
        </field>
        <field name="1945-1949">
          <editWidget type="TextEdit">
            <config>
              <Option type="Map">
                <Option value="0" name="IsMultiline" type="QString"/>
                <Option value="0" name="UseHtml" type="QString"/>
              </Option>
            </config>
          </editWidget>
        </field>
        <field name="1955-1959">
          <editWidget type="TextEdit">
            <config>
              <Option type="Map">
                <Option value="0" name="IsMultiline" type="QString"/>
                <Option value="0" name="UseHtml" type="QString"/>
              </Option>
            </config>
          </editWidget>
        </field>
        <field name="1965-1969">
          <editWidget type="TextEdit">
            <config>
              <Option type="Map">
                <Option value="0" name="IsMultiline" type="QString"/>
                <Option value="0" name="UseHtml" type="QString"/>
              </Option>
            </config>
          </editWidget>
        </field>
        <field name="1975-1979">
          <editWidget type="TextEdit">
            <config>
              <Option type="Map">
                <Option value="0" name="IsMultiline" type="QString"/>
                <Option value="0" name="UseHtml" type="QString"/>
              </Option>
            </config>
          </editWidget>
        </field>
        <field name="1980-1984">
          <editWidget type="TextEdit">
            <config>
              <Option type="Map">
                <Option value="0" name="IsMultiline" type="QString"/>
                <Option value="0" name="UseHtml" type="QString"/>
              </Option>
            </config>
          </editWidget>
        </field>
        <field name="1985-1989">
          <editWidget type="TextEdit">
            <config>
              <Option type="Map">
                <Option value="0" name="IsMultiline" type="QString"/>
                <Option value="0" name="UseHtml" type="QString"/>
              </Option>
            </config>
          </editWidget>
        </field>
        <field name="1990-1994">
          <editWidget type="TextEdit">
            <config>
              <Option type="Map">
                <Option value="0" name="IsMultiline" type="QString"/>
                <Option value="0" name="UseHtml" type="QString"/>
              </Option>
            </config>
          </editWidget>
        </field>
        <field name="1995-1999">
          <editWidget type="TextEdit">
            <config>
              <Option type="Map">
                <Option value="0" name="IsMultiline" type="QString"/>
                <Option value="0" name="UseHtml" type="QString"/>
              </Option>
            </config>
          </editWidget>
        </field>
        <field name="2000-2004">
          <editWidget type="TextEdit">
            <config>
              <Option type="Map">
                <Option value="0" name="IsMultiline" type="QString"/>
                <Option value="0" name="UseHtml" type="QString"/>
              </Option>
            </config>
          </editWidget>
        </field>
        <field name="last">
          <editWidget type="TextEdit">
            <config>
              <Option type="Map">
                <Option value="0" name="IsMultiline" type="QString"/>
                <Option value="0" name="UseHtml" type="QString"/>
              </Option>
            </config>
          </editWidget>
        </field>
        <field name="1970-1974">
          <editWidget type="TextEdit">
            <config>
              <Option type="Map">
                <Option value="0" name="IsMultiline" type="QString"/>
                <Option value="0" name="UseHtml" type="QString"/>
              </Option>
            </config>
          </editWidget>
        </field>
      </fieldConfiguration>
      <aliases>
        <alias name="" field="id" index="0"/>
        <alias name="" field="xmin" index="1"/>
        <alias name="" field="xmax" index="2"/>
        <alias name="" field="ymin" index="3"/>
        <alias name="" field="ymax" index="4"/>
        <alias name="" field="1940-1944" index="5"/>
        <alias name="" field="1945-1949" index="6"/>
        <alias name="" field="1955-1959" index="7"/>
        <alias name="" field="1965-1969" index="8"/>
        <alias name="" field="1975-1979" index="9"/>
        <alias name="" field="1980-1984" index="10"/>
        <alias name="" field="1985-1989" index="11"/>
        <alias name="" field="1990-1994" index="12"/>
        <alias name="" field="1995-1999" index="13"/>
        <alias name="" field="2000-2004" index="14"/>
        <alias name="" field="last" index="15"/>
        <alias name="" field="1970-1974" index="16"/>
      </aliases>
      <excludeAttributesWMS/>
      <excludeAttributesWFS/>
      <defaults>
        <default expression="" applyOnUpdate="0" field="id"/>
        <default expression="" applyOnUpdate="0" field="xmin"/>
        <default expression="" applyOnUpdate="0" field="xmax"/>
        <default expression="" applyOnUpdate="0" field="ymin"/>
        <default expression="" applyOnUpdate="0" field="ymax"/>
        <default expression="" applyOnUpdate="0" field="1940-1944"/>
        <default expression="" applyOnUpdate="0" field="1945-1949"/>
        <default expression="" applyOnUpdate="0" field="1955-1959"/>
        <default expression="" applyOnUpdate="0" field="1965-1969"/>
        <default expression="" applyOnUpdate="0" field="1975-1979"/>
        <default expression="" applyOnUpdate="0" field="1980-1984"/>
        <default expression="" applyOnUpdate="0" field="1985-1989"/>
        <default expression="" applyOnUpdate="0" field="1990-1994"/>
        <default expression="" applyOnUpdate="0" field="1995-1999"/>
        <default expression="" applyOnUpdate="0" field="2000-2004"/>
        <default expression="" applyOnUpdate="0" field="last"/>
        <default expression="" applyOnUpdate="0" field="1970-1974"/>
      </defaults>
      <constraints>
        <constraint constraints="0" exp_strength="0" notnull_strength="0" field="id" unique_strength="0"/>
        <constraint constraints="0" exp_strength="0" notnull_strength="0" field="xmin" unique_strength="0"/>
        <constraint constraints="0" exp_strength="0" notnull_strength="0" field="xmax" unique_strength="0"/>
        <constraint constraints="0" exp_strength="0" notnull_strength="0" field="ymin" unique_strength="0"/>
        <constraint constraints="0" exp_strength="0" notnull_strength="0" field="ymax" unique_strength="0"/>
        <constraint constraints="0" exp_strength="0" notnull_strength="0" field="1940-1944" unique_strength="0"/>
        <constraint constraints="0" exp_strength="0" notnull_strength="0" field="1945-1949" unique_strength="0"/>
        <constraint constraints="0" exp_strength="0" notnull_strength="0" field="1955-1959" unique_strength="0"/>
        <constraint constraints="0" exp_strength="0" notnull_strength="0" field="1965-1969" unique_strength="0"/>
        <constraint constraints="0" exp_strength="0" notnull_strength="0" field="1975-1979" unique_strength="0"/>
        <constraint constraints="0" exp_strength="0" notnull_strength="0" field="1980-1984" unique_strength="0"/>
        <constraint constraints="0" exp_strength="0" notnull_strength="0" field="1985-1989" unique_strength="0"/>
        <constraint constraints="0" exp_strength="0" notnull_strength="0" field="1990-1994" unique_strength="0"/>
        <constraint constraints="0" exp_strength="0" notnull_strength="0" field="1995-1999" unique_strength="0"/>
        <constraint constraints="0" exp_strength="0" notnull_strength="0" field="2000-2004" unique_strength="0"/>
        <constraint constraints="0" exp_strength="0" notnull_strength="0" field="last" unique_strength="0"/>
        <constraint constraints="0" exp_strength="0" notnull_strength="0" field="1970-1974" unique_strength="0"/>
      </constraints>
      <constraintExpressions>
        <constraint exp="" desc="" field="id"/>
        <constraint exp="" desc="" field="xmin"/>
        <constraint exp="" desc="" field="xmax"/>
        <constraint exp="" desc="" field="ymin"/>
        <constraint exp="" desc="" field="ymax"/>
        <constraint exp="" desc="" field="1940-1944"/>
        <constraint exp="" desc="" field="1945-1949"/>
        <constraint exp="" desc="" field="1955-1959"/>
        <constraint exp="" desc="" field="1965-1969"/>
        <constraint exp="" desc="" field="1975-1979"/>
        <constraint exp="" desc="" field="1980-1984"/>
        <constraint exp="" desc="" field="1985-1989"/>
        <constraint exp="" desc="" field="1990-1994"/>
        <constraint exp="" desc="" field="1995-1999"/>
        <constraint exp="" desc="" field="2000-2004"/>
        <constraint exp="" desc="" field="last"/>
        <constraint exp="" desc="" field="1970-1974"/>
      </constraintExpressions>
      <expressionfields/>
      <attributeactions/>
      <attributetableconfig sortOrder="1" actionWidgetStyle="dropDown" sortExpression="&quot;1970-1974&quot;">
        <columns>
          <column name="id" width="47" type="field" hidden="0"/>
          <column name="xmin" width="16" type="field" hidden="0"/>
          <column name="xmax" width="4" type="field" hidden="0"/>
          <column name="ymin" width="12" type="field" hidden="0"/>
          <column name="ymax" width="4" type="field" hidden="0"/>
          <column name="1940-1944" width="4" type="field" hidden="0"/>
          <column name="1945-1949" width="7" type="field" hidden="0"/>
          <column name="1955-1959" width="23" type="field" hidden="0"/>
          <column name="1965-1969" width="113" type="field" hidden="0"/>
          <column name="1975-1979" width="-1" type="field" hidden="0"/>
          <column name="1980-1984" width="-1" type="field" hidden="0"/>
          <column name="1985-1989" width="4" type="field" hidden="0"/>
          <column name="1990-1994" width="4" type="field" hidden="0"/>
          <column name="1995-1999" width="4" type="field" hidden="0"/>
          <column name="2000-2004" width="4" type="field" hidden="0"/>
          <column name="last" width="4" type="field" hidden="0"/>
          <column name="1970-1974" width="-1" type="field" hidden="0"/>
          <column width="-1" type="actions" hidden="1"/>
        </columns>
      </attributetableconfig>
      <conditionalstyles>
        <rowstyles/>
        <fieldstyles/>
      </conditionalstyles>
      <editform tolerant="1">.</editform>
      <editforminit/>
      <editforminitcodesource>0</editforminitcodesource>
      <editforminitfilepath>.</editforminitfilepath>
      <editforminitcode><![CDATA[# -*- coding: utf-8 -*-
"""
QGIS forms can have a Python function that is called when the form is
opened.

Use this function to add extra logic to your forms.

Enter the name of the function in the "Python Init function"
field.
An example follows:
"""
from qgis.PyQt.QtWidgets import QWidget

def my_form_open(dialog, layer, feature):
	geom = feature.geometry()
	control = dialog.findChild(QWidget, "MyLineEdit")
]]></editforminitcode>
      <featformsuppress>0</featformsuppress>
      <editorlayout>generatedlayout</editorlayout>
      <editable/>
      <labelOnTop/>
      <widgets/>
      <previewExpression>COALESCE( "id", '&lt;NULL>' )</previewExpression>
      <mapTip></mapTip>
    </maplayer>
    <maplayer refreshOnNotifyMessage="" readOnly="0" geometry="Polygon" styleCategories="AllStyleCategories" simplifyDrawingTol="1" autoRefreshTime="0" simplifyMaxScale="1" simplifyAlgorithm="0" refreshOnNotifyEnabled="0" simplifyDrawingHints="1" hasScaleBasedVisibilityFlag="0" labelsEnabled="1" autoRefreshEnabled="0" minScale="0" maxScale="0" type="vector" simplifyLocal="1">
      <extent>
        <xmin>1571159.23549999995157123</xmin>
        <ymin>5179822.94579000025987625</ymin>
        <xmax>1578559.23549999995157123</xmax>
        <ymax>5185322.94579000025987625</ymax>
      </extent>
      <id>1970_1974_copy20171026143559468</id>
      <datasource>./Houses1975-1979.shp</datasource>
      <keywordList>
        <value></value>
      </keywordList>
      <layername>1975-1979</layername>
      <srs>
        <spatialrefsys>
          <proj4>+proj=tmerc +lat_0=0 +lon_0=173 +k=0.9996 +x_0=1600000 +y_0=10000000 +ellps=GRS80 +towgs84=0,0,0,0,0,0,0 +units=m +no_defs</proj4>
          <srsid>177</srsid>
          <srid>2193</srid>
          <authid>EPSG:2193</authid>
          <description>NZGD2000 / New Zealand Transverse Mercator 2000</description>
          <projectionacronym>tmerc</projectionacronym>
          <ellipsoidacronym>GRS80</ellipsoidacronym>
          <geographicflag>false</geographicflag>
        </spatialrefsys>
      </srs>
      <resourceMetadata>
        <identifier></identifier>
        <parentidentifier></parentidentifier>
        <language></language>
        <type></type>
        <title></title>
        <abstract></abstract>
        <links/>
        <fees></fees>
        <encoding></encoding>
        <crs>
          <spatialrefsys>
            <proj4></proj4>
            <srsid>0</srsid>
            <srid>0</srid>
            <authid></authid>
            <description></description>
            <projectionacronym></projectionacronym>
            <ellipsoidacronym></ellipsoidacronym>
            <geographicflag>false</geographicflag>
          </spatialrefsys>
        </crs>
        <extent/>
      </resourceMetadata>
      <provider encoding="UTF-8">ogr</provider>
      <vectorjoins/>
      <layerDependencies/>
      <dataDependencies/>
      <legend type="default-vector"/>
      <expressionfields/>
      <map-layer-style-manager current="default">
        <map-layer-style name="default"/>
      </map-layer-style-manager>
      <auxiliaryLayer/>
      <flags>
        <Identifiable>1</Identifiable>
        <Removable>1</Removable>
        <Searchable>1</Searchable>
      </flags>
      <renderer-v2 attr="1975-1979" enableorderby="0" forceraster="0" symbollevels="0" type="categorizedSymbol">
        <categories>
          <category value="yes" symbol="0" render="true" label="yes"/>
        </categories>
        <symbols>
          <symbol alpha="1" force_rhr="0" name="0" clip_to_extent="1" type="fill">
            <layer class="SimpleFill" enabled="1" locked="0" pass="0">
              <prop k="border_width_map_unit_scale" v="3x:0,0,0,0,0,0"/>
              <prop k="color" v="219,108,104,255"/>
              <prop k="joinstyle" v="bevel"/>
              <prop k="offset" v="0,0"/>
              <prop k="offset_map_unit_scale" v="3x:0,0,0,0,0,0"/>
              <prop k="offset_unit" v="MM"/>
              <prop k="outline_color" v="0,0,0,255"/>
              <prop k="outline_style" v="solid"/>
              <prop k="outline_width" v="0.26"/>
              <prop k="outline_width_unit" v="MM"/>
              <prop k="style" v="solid"/>
              <data_defined_properties>
                <Option type="Map">
                  <Option value="" name="name" type="QString"/>
                  <Option name="properties"/>
                  <Option value="collection" name="type" type="QString"/>
                </Option>
              </data_defined_properties>
            </layer>
          </symbol>
        </symbols>
        <source-symbol>
          <symbol alpha="1" force_rhr="0" name="0" clip_to_extent="1" type="fill">
            <layer class="SimpleFill" enabled="1" locked="0" pass="0">
              <prop k="border_width_map_unit_scale" v="3x:0,0,0,0,0,0"/>
              <prop k="color" v="128,74,186,255"/>
              <prop k="joinstyle" v="bevel"/>
              <prop k="offset" v="0,0"/>
              <prop k="offset_map_unit_scale" v="3x:0,0,0,0,0,0"/>
              <prop k="offset_unit" v="MM"/>
              <prop k="outline_color" v="0,0,0,255"/>
              <prop k="outline_style" v="solid"/>
              <prop k="outline_width" v="0.26"/>
              <prop k="outline_width_unit" v="MM"/>
              <prop k="style" v="solid"/>
              <data_defined_properties>
                <Option type="Map">
                  <Option value="" name="name" type="QString"/>
                  <Option name="properties"/>
                  <Option value="collection" name="type" type="QString"/>
                </Option>
              </data_defined_properties>
            </layer>
          </symbol>
        </source-symbol>
        <rotation/>
        <sizescale/>
      </renderer-v2>
      <customproperties>
        <property value="0" key="embeddedWidgets/count"/>
        <property key="variableNames"/>
        <property key="variableValues"/>
      </customproperties>
      <blendMode>0</blendMode>
      <featureBlendMode>0</featureBlendMode>
      <layerOpacity>1</layerOpacity>
      <SingleCategoryDiagramRenderer diagramType="Histogram" attributeLegend="1">
        <DiagramCategory penWidth="0" lineSizeType="MM" rotationOffset="0" barWidth="5" maxScaleDenominator="1e+08" lineSizeScale="3x:0,0,0,0,0,0" penColor="#000000" opacity="1" labelPlacementMethod="XHeight" scaleDependency="Area" diagramOrientation="Up" minScaleDenominator="inf" width="15" minimumSize="0" backgroundAlpha="255" height="15" backgroundColor="#ffffff" scaleBasedVisibility="0" penAlpha="255" sizeType="MM" sizeScale="3x:0,0,0,0,0,0" enabled="0">
          <fontProperties style="" description=".SF NS Text,13,-1,5,50,0,0,0,0,0"/>
          <attribute label="" field="" color="#000000"/>
        </DiagramCategory>
      </SingleCategoryDiagramRenderer>
      <DiagramLayerSettings linePlacementFlags="10" showAll="1" placement="0" dist="0" obstacle="0" zIndex="0" priority="0">
        <properties>
          <Option type="Map">
            <Option value="" name="name" type="QString"/>
            <Option name="properties" type="Map">
              <Option name="positionX" type="Map">
                <Option value="true" name="active" type="bool"/>
                <Option value="id" name="field" type="QString"/>
                <Option value="2" name="type" type="int"/>
              </Option>
              <Option name="positionY" type="Map">
                <Option value="true" name="active" type="bool"/>
                <Option value="id" name="field" type="QString"/>
                <Option value="2" name="type" type="int"/>
              </Option>
              <Option name="show" type="Map">
                <Option value="true" name="active" type="bool"/>
                <Option value="id" name="field" type="QString"/>
                <Option value="2" name="type" type="int"/>
              </Option>
            </Option>
            <Option value="collection" name="type" type="QString"/>
          </Option>
        </properties>
      </DiagramLayerSettings>
      <geometryOptions removeDuplicateNodes="0" geometryPrecision="0">
        <activeChecks/>
        <checkConfiguration/>
      </geometryOptions>
      <fieldConfiguration>
        <field name="id">
          <editWidget type="TextEdit">
            <config>
              <Option type="Map">
                <Option value="0" name="IsMultiline" type="QString"/>
                <Option value="0" name="UseHtml" type="QString"/>
              </Option>
            </config>
          </editWidget>
        </field>
        <field name="xmin">
          <editWidget type="TextEdit">
            <config>
              <Option type="Map">
                <Option value="0" name="IsMultiline" type="QString"/>
                <Option value="0" name="UseHtml" type="QString"/>
              </Option>
            </config>
          </editWidget>
        </field>
        <field name="xmax">
          <editWidget type="TextEdit">
            <config>
              <Option type="Map">
                <Option value="0" name="IsMultiline" type="QString"/>
                <Option value="0" name="UseHtml" type="QString"/>
              </Option>
            </config>
          </editWidget>
        </field>
        <field name="ymin">
          <editWidget type="TextEdit">
            <config>
              <Option type="Map">
                <Option value="0" name="IsMultiline" type="QString"/>
                <Option value="0" name="UseHtml" type="QString"/>
              </Option>
            </config>
          </editWidget>
        </field>
        <field name="ymax">
          <editWidget type="TextEdit">
            <config>
              <Option type="Map">
                <Option value="0" name="IsMultiline" type="QString"/>
                <Option value="0" name="UseHtml" type="QString"/>
              </Option>
            </config>
          </editWidget>
        </field>
        <field name="1940-1944">
          <editWidget type="TextEdit">
            <config>
              <Option type="Map">
                <Option value="0" name="IsMultiline" type="QString"/>
                <Option value="0" name="UseHtml" type="QString"/>
              </Option>
            </config>
          </editWidget>
        </field>
        <field name="1945-1949">
          <editWidget type="TextEdit">
            <config>
              <Option type="Map">
                <Option value="0" name="IsMultiline" type="QString"/>
                <Option value="0" name="UseHtml" type="QString"/>
              </Option>
            </config>
          </editWidget>
        </field>
        <field name="1955-1959">
          <editWidget type="TextEdit">
            <config>
              <Option type="Map">
                <Option value="0" name="IsMultiline" type="QString"/>
                <Option value="0" name="UseHtml" type="QString"/>
              </Option>
            </config>
          </editWidget>
        </field>
        <field name="1965-1969">
          <editWidget type="TextEdit">
            <config>
              <Option type="Map">
                <Option value="0" name="IsMultiline" type="QString"/>
                <Option value="0" name="UseHtml" type="QString"/>
              </Option>
            </config>
          </editWidget>
        </field>
        <field name="1975-1979">
          <editWidget type="TextEdit">
            <config>
              <Option type="Map">
                <Option value="0" name="IsMultiline" type="QString"/>
                <Option value="0" name="UseHtml" type="QString"/>
              </Option>
            </config>
          </editWidget>
        </field>
        <field name="1980-1984">
          <editWidget type="TextEdit">
            <config>
              <Option type="Map">
                <Option value="0" name="IsMultiline" type="QString"/>
                <Option value="0" name="UseHtml" type="QString"/>
              </Option>
            </config>
          </editWidget>
        </field>
        <field name="1985-1989">
          <editWidget type="TextEdit">
            <config>
              <Option type="Map">
                <Option value="0" name="IsMultiline" type="QString"/>
                <Option value="0" name="UseHtml" type="QString"/>
              </Option>
            </config>
          </editWidget>
        </field>
        <field name="1990-1994">
          <editWidget type="TextEdit">
            <config>
              <Option type="Map">
                <Option value="0" name="IsMultiline" type="QString"/>
                <Option value="0" name="UseHtml" type="QString"/>
              </Option>
            </config>
          </editWidget>
        </field>
        <field name="1995-1999">
          <editWidget type="TextEdit">
            <config>
              <Option type="Map">
                <Option value="0" name="IsMultiline" type="QString"/>
                <Option value="0" name="UseHtml" type="QString"/>
              </Option>
            </config>
          </editWidget>
        </field>
        <field name="2000-2004">
          <editWidget type="TextEdit">
            <config>
              <Option type="Map">
                <Option value="0" name="IsMultiline" type="QString"/>
                <Option value="0" name="UseHtml" type="QString"/>
              </Option>
            </config>
          </editWidget>
        </field>
        <field name="last">
          <editWidget type="TextEdit">
            <config>
              <Option type="Map">
                <Option value="0" name="IsMultiline" type="QString"/>
                <Option value="0" name="UseHtml" type="QString"/>
              </Option>
            </config>
          </editWidget>
        </field>
        <field name="1970-1974">
          <editWidget type="TextEdit">
            <config>
              <Option type="Map">
                <Option value="0" name="IsMultiline" type="QString"/>
                <Option value="0" name="UseHtml" type="QString"/>
              </Option>
            </config>
          </editWidget>
        </field>
      </fieldConfiguration>
      <aliases>
        <alias name="" field="id" index="0"/>
        <alias name="" field="xmin" index="1"/>
        <alias name="" field="xmax" index="2"/>
        <alias name="" field="ymin" index="3"/>
        <alias name="" field="ymax" index="4"/>
        <alias name="" field="1940-1944" index="5"/>
        <alias name="" field="1945-1949" index="6"/>
        <alias name="" field="1955-1959" index="7"/>
        <alias name="" field="1965-1969" index="8"/>
        <alias name="" field="1975-1979" index="9"/>
        <alias name="" field="1980-1984" index="10"/>
        <alias name="" field="1985-1989" index="11"/>
        <alias name="" field="1990-1994" index="12"/>
        <alias name="" field="1995-1999" index="13"/>
        <alias name="" field="2000-2004" index="14"/>
        <alias name="" field="last" index="15"/>
        <alias name="" field="1970-1974" index="16"/>
      </aliases>
      <excludeAttributesWMS/>
      <excludeAttributesWFS/>
      <defaults>
        <default expression="" applyOnUpdate="0" field="id"/>
        <default expression="" applyOnUpdate="0" field="xmin"/>
        <default expression="" applyOnUpdate="0" field="xmax"/>
        <default expression="" applyOnUpdate="0" field="ymin"/>
        <default expression="" applyOnUpdate="0" field="ymax"/>
        <default expression="" applyOnUpdate="0" field="1940-1944"/>
        <default expression="" applyOnUpdate="0" field="1945-1949"/>
        <default expression="" applyOnUpdate="0" field="1955-1959"/>
        <default expression="" applyOnUpdate="0" field="1965-1969"/>
        <default expression="" applyOnUpdate="0" field="1975-1979"/>
        <default expression="" applyOnUpdate="0" field="1980-1984"/>
        <default expression="" applyOnUpdate="0" field="1985-1989"/>
        <default expression="" applyOnUpdate="0" field="1990-1994"/>
        <default expression="" applyOnUpdate="0" field="1995-1999"/>
        <default expression="" applyOnUpdate="0" field="2000-2004"/>
        <default expression="" applyOnUpdate="0" field="last"/>
        <default expression="" applyOnUpdate="0" field="1970-1974"/>
      </defaults>
      <constraints>
        <constraint constraints="0" exp_strength="0" notnull_strength="0" field="id" unique_strength="0"/>
        <constraint constraints="0" exp_strength="0" notnull_strength="0" field="xmin" unique_strength="0"/>
        <constraint constraints="0" exp_strength="0" notnull_strength="0" field="xmax" unique_strength="0"/>
        <constraint constraints="0" exp_strength="0" notnull_strength="0" field="ymin" unique_strength="0"/>
        <constraint constraints="0" exp_strength="0" notnull_strength="0" field="ymax" unique_strength="0"/>
        <constraint constraints="0" exp_strength="0" notnull_strength="0" field="1940-1944" unique_strength="0"/>
        <constraint constraints="0" exp_strength="0" notnull_strength="0" field="1945-1949" unique_strength="0"/>
        <constraint constraints="0" exp_strength="0" notnull_strength="0" field="1955-1959" unique_strength="0"/>
        <constraint constraints="0" exp_strength="0" notnull_strength="0" field="1965-1969" unique_strength="0"/>
        <constraint constraints="0" exp_strength="0" notnull_strength="0" field="1975-1979" unique_strength="0"/>
        <constraint constraints="0" exp_strength="0" notnull_strength="0" field="1980-1984" unique_strength="0"/>
        <constraint constraints="0" exp_strength="0" notnull_strength="0" field="1985-1989" unique_strength="0"/>
        <constraint constraints="0" exp_strength="0" notnull_strength="0" field="1990-1994" unique_strength="0"/>
        <constraint constraints="0" exp_strength="0" notnull_strength="0" field="1995-1999" unique_strength="0"/>
        <constraint constraints="0" exp_strength="0" notnull_strength="0" field="2000-2004" unique_strength="0"/>
        <constraint constraints="0" exp_strength="0" notnull_strength="0" field="last" unique_strength="0"/>
        <constraint constraints="0" exp_strength="0" notnull_strength="0" field="1970-1974" unique_strength="0"/>
      </constraints>
      <constraintExpressions>
        <constraint exp="" desc="" field="id"/>
        <constraint exp="" desc="" field="xmin"/>
        <constraint exp="" desc="" field="xmax"/>
        <constraint exp="" desc="" field="ymin"/>
        <constraint exp="" desc="" field="ymax"/>
        <constraint exp="" desc="" field="1940-1944"/>
        <constraint exp="" desc="" field="1945-1949"/>
        <constraint exp="" desc="" field="1955-1959"/>
        <constraint exp="" desc="" field="1965-1969"/>
        <constraint exp="" desc="" field="1975-1979"/>
        <constraint exp="" desc="" field="1980-1984"/>
        <constraint exp="" desc="" field="1985-1989"/>
        <constraint exp="" desc="" field="1990-1994"/>
        <constraint exp="" desc="" field="1995-1999"/>
        <constraint exp="" desc="" field="2000-2004"/>
        <constraint exp="" desc="" field="last"/>
        <constraint exp="" desc="" field="1970-1974"/>
      </constraintExpressions>
      <expressionfields/>
      <attributeactions/>
      <attributetableconfig sortOrder="1" actionWidgetStyle="dropDown" sortExpression="&quot;1975-1979&quot;">
        <columns>
          <column name="id" width="45" type="field" hidden="0"/>
          <column name="xmin" width="17" type="field" hidden="0"/>
          <column name="xmax" width="7" type="field" hidden="0"/>
          <column name="ymin" width="14" type="field" hidden="0"/>
          <column name="ymax" width="4" type="field" hidden="0"/>
          <column name="1940-1944" width="-1" type="field" hidden="0"/>
          <column name="1945-1949" width="-1" type="field" hidden="0"/>
          <column name="1955-1959" width="-1" type="field" hidden="0"/>
          <column name="1965-1969" width="46" type="field" hidden="0"/>
          <column name="1975-1979" width="-1" type="field" hidden="0"/>
          <column name="1980-1984" width="-1" type="field" hidden="0"/>
          <column name="1985-1989" width="-1" type="field" hidden="0"/>
          <column name="1990-1994" width="-1" type="field" hidden="0"/>
          <column name="1995-1999" width="-1" type="field" hidden="0"/>
          <column name="2000-2004" width="-1" type="field" hidden="0"/>
          <column name="last" width="-1" type="field" hidden="0"/>
          <column name="1970-1974" width="-1" type="field" hidden="0"/>
          <column width="-1" type="actions" hidden="1"/>
        </columns>
      </attributetableconfig>
      <conditionalstyles>
        <rowstyles/>
        <fieldstyles/>
      </conditionalstyles>
      <editform tolerant="1">.</editform>
      <editforminit/>
      <editforminitcodesource>0</editforminitcodesource>
      <editforminitfilepath>.</editforminitfilepath>
      <editforminitcode><![CDATA[# -*- coding: utf-8 -*-
"""
QGIS forms can have a Python function that is called when the form is
opened.

Use this function to add extra logic to your forms.

Enter the name of the function in the "Python Init function"
field.
An example follows:
"""
from qgis.PyQt.QtWidgets import QWidget

def my_form_open(dialog, layer, feature):
	geom = feature.geometry()
	control = dialog.findChild(QWidget, "MyLineEdit")
]]></editforminitcode>
      <featformsuppress>0</featformsuppress>
      <editorlayout>generatedlayout</editorlayout>
      <editable/>
      <labelOnTop/>
      <widgets/>
      <previewExpression>COALESCE( "id", '&lt;NULL>' )</previewExpression>
      <mapTip></mapTip>
    </maplayer>
    <maplayer refreshOnNotifyMessage="" readOnly="0" geometry="Polygon" styleCategories="AllStyleCategories" simplifyDrawingTol="1" autoRefreshTime="0" simplifyMaxScale="1" simplifyAlgorithm="0" refreshOnNotifyEnabled="0" simplifyDrawingHints="1" hasScaleBasedVisibilityFlag="0" labelsEnabled="1" autoRefreshEnabled="0" minScale="0" maxScale="0" type="vector" simplifyLocal="1">
      <extent>
        <xmin>1571159.23549999995157123</xmin>
        <ymin>5179822.94579000025987625</ymin>
        <xmax>1578559.23549999995157123</xmax>
        <ymax>5185322.94579000025987625</ymax>
      </extent>
      <id>1975_1979_copy20171026144540360</id>
      <datasource>./Houses1980-1984.shp</datasource>
      <keywordList>
        <value></value>
      </keywordList>
      <layername>1980-1984</layername>
      <srs>
        <spatialrefsys>
          <proj4>+proj=tmerc +lat_0=0 +lon_0=173 +k=0.9996 +x_0=1600000 +y_0=10000000 +ellps=GRS80 +towgs84=0,0,0,0,0,0,0 +units=m +no_defs</proj4>
          <srsid>177</srsid>
          <srid>2193</srid>
          <authid>EPSG:2193</authid>
          <description>NZGD2000 / New Zealand Transverse Mercator 2000</description>
          <projectionacronym>tmerc</projectionacronym>
          <ellipsoidacronym>GRS80</ellipsoidacronym>
          <geographicflag>false</geographicflag>
        </spatialrefsys>
      </srs>
      <resourceMetadata>
        <identifier></identifier>
        <parentidentifier></parentidentifier>
        <language></language>
        <type></type>
        <title></title>
        <abstract></abstract>
        <links/>
        <fees></fees>
        <encoding></encoding>
        <crs>
          <spatialrefsys>
            <proj4></proj4>
            <srsid>0</srsid>
            <srid>0</srid>
            <authid></authid>
            <description></description>
            <projectionacronym></projectionacronym>
            <ellipsoidacronym></ellipsoidacronym>
            <geographicflag>false</geographicflag>
          </spatialrefsys>
        </crs>
        <extent/>
      </resourceMetadata>
      <provider encoding="UTF-8">ogr</provider>
      <vectorjoins/>
      <layerDependencies/>
      <dataDependencies/>
      <legend type="default-vector"/>
      <expressionfields/>
      <map-layer-style-manager current="default">
        <map-layer-style name="default"/>
      </map-layer-style-manager>
      <auxiliaryLayer/>
      <flags>
        <Identifiable>1</Identifiable>
        <Removable>1</Removable>
        <Searchable>1</Searchable>
      </flags>
      <renderer-v2 attr="1980-1984" enableorderby="0" forceraster="0" symbollevels="0" type="categorizedSymbol">
        <categories>
          <category value="yes" symbol="0" render="true" label="yes"/>
        </categories>
        <symbols>
          <symbol alpha="1" force_rhr="0" name="0" clip_to_extent="1" type="fill">
            <layer class="SimpleFill" enabled="1" locked="0" pass="0">
              <prop k="border_width_map_unit_scale" v="3x:0,0,0,0,0,0"/>
              <prop k="color" v="248,34,238,255"/>
              <prop k="joinstyle" v="bevel"/>
              <prop k="offset" v="0,0"/>
              <prop k="offset_map_unit_scale" v="3x:0,0,0,0,0,0"/>
              <prop k="offset_unit" v="MM"/>
              <prop k="outline_color" v="0,0,0,255"/>
              <prop k="outline_style" v="solid"/>
              <prop k="outline_width" v="0.26"/>
              <prop k="outline_width_unit" v="MM"/>
              <prop k="style" v="solid"/>
              <data_defined_properties>
                <Option type="Map">
                  <Option value="" name="name" type="QString"/>
                  <Option name="properties"/>
                  <Option value="collection" name="type" type="QString"/>
                </Option>
              </data_defined_properties>
            </layer>
          </symbol>
        </symbols>
        <source-symbol>
          <symbol alpha="1" force_rhr="0" name="0" clip_to_extent="1" type="fill">
            <layer class="SimpleFill" enabled="1" locked="0" pass="0">
              <prop k="border_width_map_unit_scale" v="3x:0,0,0,0,0,0"/>
              <prop k="color" v="128,74,186,255"/>
              <prop k="joinstyle" v="bevel"/>
              <prop k="offset" v="0,0"/>
              <prop k="offset_map_unit_scale" v="3x:0,0,0,0,0,0"/>
              <prop k="offset_unit" v="MM"/>
              <prop k="outline_color" v="0,0,0,255"/>
              <prop k="outline_style" v="solid"/>
              <prop k="outline_width" v="0.26"/>
              <prop k="outline_width_unit" v="MM"/>
              <prop k="style" v="solid"/>
              <data_defined_properties>
                <Option type="Map">
                  <Option value="" name="name" type="QString"/>
                  <Option name="properties"/>
                  <Option value="collection" name="type" type="QString"/>
                </Option>
              </data_defined_properties>
            </layer>
          </symbol>
        </source-symbol>
        <rotation/>
        <sizescale/>
      </renderer-v2>
      <customproperties>
        <property value="0" key="embeddedWidgets/count"/>
        <property key="variableNames"/>
        <property key="variableValues"/>
      </customproperties>
      <blendMode>0</blendMode>
      <featureBlendMode>0</featureBlendMode>
      <layerOpacity>1</layerOpacity>
      <SingleCategoryDiagramRenderer diagramType="Histogram" attributeLegend="1">
        <DiagramCategory penWidth="0" lineSizeType="MM" rotationOffset="0" barWidth="5" maxScaleDenominator="1e+08" lineSizeScale="3x:0,0,0,0,0,0" penColor="#000000" opacity="1" labelPlacementMethod="XHeight" scaleDependency="Area" diagramOrientation="Up" minScaleDenominator="inf" width="15" minimumSize="0" backgroundAlpha="255" height="15" backgroundColor="#ffffff" scaleBasedVisibility="0" penAlpha="255" sizeType="MM" sizeScale="3x:0,0,0,0,0,0" enabled="0">
          <fontProperties style="" description=".SF NS Text,13,-1,5,50,0,0,0,0,0"/>
          <attribute label="" field="" color="#000000"/>
        </DiagramCategory>
      </SingleCategoryDiagramRenderer>
      <DiagramLayerSettings linePlacementFlags="10" showAll="1" placement="0" dist="0" obstacle="0" zIndex="0" priority="0">
        <properties>
          <Option type="Map">
            <Option value="" name="name" type="QString"/>
            <Option name="properties" type="Map">
              <Option name="positionX" type="Map">
                <Option value="true" name="active" type="bool"/>
                <Option value="id" name="field" type="QString"/>
                <Option value="2" name="type" type="int"/>
              </Option>
              <Option name="positionY" type="Map">
                <Option value="true" name="active" type="bool"/>
                <Option value="id" name="field" type="QString"/>
                <Option value="2" name="type" type="int"/>
              </Option>
              <Option name="show" type="Map">
                <Option value="true" name="active" type="bool"/>
                <Option value="id" name="field" type="QString"/>
                <Option value="2" name="type" type="int"/>
              </Option>
            </Option>
            <Option value="collection" name="type" type="QString"/>
          </Option>
        </properties>
      </DiagramLayerSettings>
      <geometryOptions removeDuplicateNodes="0" geometryPrecision="0">
        <activeChecks/>
        <checkConfiguration/>
      </geometryOptions>
      <fieldConfiguration>
        <field name="id">
          <editWidget type="TextEdit">
            <config>
              <Option type="Map">
                <Option value="0" name="IsMultiline" type="QString"/>
                <Option value="0" name="UseHtml" type="QString"/>
              </Option>
            </config>
          </editWidget>
        </field>
        <field name="xmin">
          <editWidget type="TextEdit">
            <config>
              <Option type="Map">
                <Option value="0" name="IsMultiline" type="QString"/>
                <Option value="0" name="UseHtml" type="QString"/>
              </Option>
            </config>
          </editWidget>
        </field>
        <field name="xmax">
          <editWidget type="TextEdit">
            <config>
              <Option type="Map">
                <Option value="0" name="IsMultiline" type="QString"/>
                <Option value="0" name="UseHtml" type="QString"/>
              </Option>
            </config>
          </editWidget>
        </field>
        <field name="ymin">
          <editWidget type="TextEdit">
            <config>
              <Option type="Map">
                <Option value="0" name="IsMultiline" type="QString"/>
                <Option value="0" name="UseHtml" type="QString"/>
              </Option>
            </config>
          </editWidget>
        </field>
        <field name="ymax">
          <editWidget type="TextEdit">
            <config>
              <Option type="Map">
                <Option value="0" name="IsMultiline" type="QString"/>
                <Option value="0" name="UseHtml" type="QString"/>
              </Option>
            </config>
          </editWidget>
        </field>
        <field name="1940-1944">
          <editWidget type="TextEdit">
            <config>
              <Option type="Map">
                <Option value="0" name="IsMultiline" type="QString"/>
                <Option value="0" name="UseHtml" type="QString"/>
              </Option>
            </config>
          </editWidget>
        </field>
        <field name="1945-1949">
          <editWidget type="TextEdit">
            <config>
              <Option type="Map">
                <Option value="0" name="IsMultiline" type="QString"/>
                <Option value="0" name="UseHtml" type="QString"/>
              </Option>
            </config>
          </editWidget>
        </field>
        <field name="1955-1959">
          <editWidget type="TextEdit">
            <config>
              <Option type="Map">
                <Option value="0" name="IsMultiline" type="QString"/>
                <Option value="0" name="UseHtml" type="QString"/>
              </Option>
            </config>
          </editWidget>
        </field>
        <field name="1965-1969">
          <editWidget type="TextEdit">
            <config>
              <Option type="Map">
                <Option value="0" name="IsMultiline" type="QString"/>
                <Option value="0" name="UseHtml" type="QString"/>
              </Option>
            </config>
          </editWidget>
        </field>
        <field name="1975-1979">
          <editWidget type="TextEdit">
            <config>
              <Option type="Map">
                <Option value="0" name="IsMultiline" type="QString"/>
                <Option value="0" name="UseHtml" type="QString"/>
              </Option>
            </config>
          </editWidget>
        </field>
        <field name="1980-1984">
          <editWidget type="TextEdit">
            <config>
              <Option type="Map">
                <Option value="0" name="IsMultiline" type="QString"/>
                <Option value="0" name="UseHtml" type="QString"/>
              </Option>
            </config>
          </editWidget>
        </field>
        <field name="1985-1989">
          <editWidget type="TextEdit">
            <config>
              <Option type="Map">
                <Option value="0" name="IsMultiline" type="QString"/>
                <Option value="0" name="UseHtml" type="QString"/>
              </Option>
            </config>
          </editWidget>
        </field>
        <field name="1990-1994">
          <editWidget type="TextEdit">
            <config>
              <Option type="Map">
                <Option value="0" name="IsMultiline" type="QString"/>
                <Option value="0" name="UseHtml" type="QString"/>
              </Option>
            </config>
          </editWidget>
        </field>
        <field name="1995-1999">
          <editWidget type="TextEdit">
            <config>
              <Option type="Map">
                <Option value="0" name="IsMultiline" type="QString"/>
                <Option value="0" name="UseHtml" type="QString"/>
              </Option>
            </config>
          </editWidget>
        </field>
        <field name="2000-2004">
          <editWidget type="TextEdit">
            <config>
              <Option type="Map">
                <Option value="0" name="IsMultiline" type="QString"/>
                <Option value="0" name="UseHtml" type="QString"/>
              </Option>
            </config>
          </editWidget>
        </field>
        <field name="last">
          <editWidget type="TextEdit">
            <config>
              <Option type="Map">
                <Option value="0" name="IsMultiline" type="QString"/>
                <Option value="0" name="UseHtml" type="QString"/>
              </Option>
            </config>
          </editWidget>
        </field>
        <field name="1970-1974">
          <editWidget type="TextEdit">
            <config>
              <Option type="Map">
                <Option value="0" name="IsMultiline" type="QString"/>
                <Option value="0" name="UseHtml" type="QString"/>
              </Option>
            </config>
          </editWidget>
        </field>
      </fieldConfiguration>
      <aliases>
        <alias name="" field="id" index="0"/>
        <alias name="" field="xmin" index="1"/>
        <alias name="" field="xmax" index="2"/>
        <alias name="" field="ymin" index="3"/>
        <alias name="" field="ymax" index="4"/>
        <alias name="" field="1940-1944" index="5"/>
        <alias name="" field="1945-1949" index="6"/>
        <alias name="" field="1955-1959" index="7"/>
        <alias name="" field="1965-1969" index="8"/>
        <alias name="" field="1975-1979" index="9"/>
        <alias name="" field="1980-1984" index="10"/>
        <alias name="" field="1985-1989" index="11"/>
        <alias name="" field="1990-1994" index="12"/>
        <alias name="" field="1995-1999" index="13"/>
        <alias name="" field="2000-2004" index="14"/>
        <alias name="" field="last" index="15"/>
        <alias name="" field="1970-1974" index="16"/>
      </aliases>
      <excludeAttributesWMS/>
      <excludeAttributesWFS/>
      <defaults>
        <default expression="" applyOnUpdate="0" field="id"/>
        <default expression="" applyOnUpdate="0" field="xmin"/>
        <default expression="" applyOnUpdate="0" field="xmax"/>
        <default expression="" applyOnUpdate="0" field="ymin"/>
        <default expression="" applyOnUpdate="0" field="ymax"/>
        <default expression="" applyOnUpdate="0" field="1940-1944"/>
        <default expression="" applyOnUpdate="0" field="1945-1949"/>
        <default expression="" applyOnUpdate="0" field="1955-1959"/>
        <default expression="" applyOnUpdate="0" field="1965-1969"/>
        <default expression="" applyOnUpdate="0" field="1975-1979"/>
        <default expression="" applyOnUpdate="0" field="1980-1984"/>
        <default expression="" applyOnUpdate="0" field="1985-1989"/>
        <default expression="" applyOnUpdate="0" field="1990-1994"/>
        <default expression="" applyOnUpdate="0" field="1995-1999"/>
        <default expression="" applyOnUpdate="0" field="2000-2004"/>
        <default expression="" applyOnUpdate="0" field="last"/>
        <default expression="" applyOnUpdate="0" field="1970-1974"/>
      </defaults>
      <constraints>
        <constraint constraints="0" exp_strength="0" notnull_strength="0" field="id" unique_strength="0"/>
        <constraint constraints="0" exp_strength="0" notnull_strength="0" field="xmin" unique_strength="0"/>
        <constraint constraints="0" exp_strength="0" notnull_strength="0" field="xmax" unique_strength="0"/>
        <constraint constraints="0" exp_strength="0" notnull_strength="0" field="ymin" unique_strength="0"/>
        <constraint constraints="0" exp_strength="0" notnull_strength="0" field="ymax" unique_strength="0"/>
        <constraint constraints="0" exp_strength="0" notnull_strength="0" field="1940-1944" unique_strength="0"/>
        <constraint constraints="0" exp_strength="0" notnull_strength="0" field="1945-1949" unique_strength="0"/>
        <constraint constraints="0" exp_strength="0" notnull_strength="0" field="1955-1959" unique_strength="0"/>
        <constraint constraints="0" exp_strength="0" notnull_strength="0" field="1965-1969" unique_strength="0"/>
        <constraint constraints="0" exp_strength="0" notnull_strength="0" field="1975-1979" unique_strength="0"/>
        <constraint constraints="0" exp_strength="0" notnull_strength="0" field="1980-1984" unique_strength="0"/>
        <constraint constraints="0" exp_strength="0" notnull_strength="0" field="1985-1989" unique_strength="0"/>
        <constraint constraints="0" exp_strength="0" notnull_strength="0" field="1990-1994" unique_strength="0"/>
        <constraint constraints="0" exp_strength="0" notnull_strength="0" field="1995-1999" unique_strength="0"/>
        <constraint constraints="0" exp_strength="0" notnull_strength="0" field="2000-2004" unique_strength="0"/>
        <constraint constraints="0" exp_strength="0" notnull_strength="0" field="last" unique_strength="0"/>
        <constraint constraints="0" exp_strength="0" notnull_strength="0" field="1970-1974" unique_strength="0"/>
      </constraints>
      <constraintExpressions>
        <constraint exp="" desc="" field="id"/>
        <constraint exp="" desc="" field="xmin"/>
        <constraint exp="" desc="" field="xmax"/>
        <constraint exp="" desc="" field="ymin"/>
        <constraint exp="" desc="" field="ymax"/>
        <constraint exp="" desc="" field="1940-1944"/>
        <constraint exp="" desc="" field="1945-1949"/>
        <constraint exp="" desc="" field="1955-1959"/>
        <constraint exp="" desc="" field="1965-1969"/>
        <constraint exp="" desc="" field="1975-1979"/>
        <constraint exp="" desc="" field="1980-1984"/>
        <constraint exp="" desc="" field="1985-1989"/>
        <constraint exp="" desc="" field="1990-1994"/>
        <constraint exp="" desc="" field="1995-1999"/>
        <constraint exp="" desc="" field="2000-2004"/>
        <constraint exp="" desc="" field="last"/>
        <constraint exp="" desc="" field="1970-1974"/>
      </constraintExpressions>
      <expressionfields/>
      <attributeactions/>
      <attributetableconfig sortOrder="1" actionWidgetStyle="dropDown" sortExpression="&quot;1980-1984&quot;">
        <columns>
          <column name="id" width="49" type="field" hidden="0"/>
          <column name="xmin" width="13" type="field" hidden="0"/>
          <column name="xmax" width="16" type="field" hidden="0"/>
          <column name="ymin" width="4" type="field" hidden="0"/>
          <column name="ymax" width="5" type="field" hidden="0"/>
          <column name="1940-1944" width="33" type="field" hidden="0"/>
          <column name="1945-1949" width="34" type="field" hidden="0"/>
          <column name="1955-1959" width="4" type="field" hidden="0"/>
          <column name="1965-1969" width="23" type="field" hidden="0"/>
          <column name="1975-1979" width="-1" type="field" hidden="0"/>
          <column name="1980-1984" width="-1" type="field" hidden="0"/>
          <column name="1985-1989" width="-1" type="field" hidden="0"/>
          <column name="1990-1994" width="-1" type="field" hidden="0"/>
          <column name="1995-1999" width="-1" type="field" hidden="0"/>
          <column name="2000-2004" width="-1" type="field" hidden="0"/>
          <column name="last" width="-1" type="field" hidden="0"/>
          <column name="1970-1974" width="-1" type="field" hidden="0"/>
          <column width="-1" type="actions" hidden="1"/>
        </columns>
      </attributetableconfig>
      <conditionalstyles>
        <rowstyles/>
        <fieldstyles/>
      </conditionalstyles>
      <editform tolerant="1">.</editform>
      <editforminit/>
      <editforminitcodesource>0</editforminitcodesource>
      <editforminitfilepath>.</editforminitfilepath>
      <editforminitcode><![CDATA[# -*- coding: utf-8 -*-
"""
QGIS forms can have a Python function that is called when the form is
opened.

Use this function to add extra logic to your forms.

Enter the name of the function in the "Python Init function"
field.
An example follows:
"""
from qgis.PyQt.QtWidgets import QWidget

def my_form_open(dialog, layer, feature):
	geom = feature.geometry()
	control = dialog.findChild(QWidget, "MyLineEdit")
]]></editforminitcode>
      <featformsuppress>0</featformsuppress>
      <editorlayout>generatedlayout</editorlayout>
      <editable/>
      <labelOnTop/>
      <widgets/>
      <previewExpression>COALESCE( "id", '&lt;NULL>' )</previewExpression>
      <mapTip></mapTip>
    </maplayer>
    <maplayer refreshOnNotifyMessage="" readOnly="0" geometry="Polygon" styleCategories="AllStyleCategories" simplifyDrawingTol="1" autoRefreshTime="0" simplifyMaxScale="1" simplifyAlgorithm="0" refreshOnNotifyEnabled="0" simplifyDrawingHints="1" hasScaleBasedVisibilityFlag="0" labelsEnabled="1" autoRefreshEnabled="0" minScale="0" maxScale="0" type="vector" simplifyLocal="1">
      <extent>
        <xmin>1571159.23549999995157123</xmin>
        <ymin>5179822.94579000025987625</ymin>
        <xmax>1578559.23549999995157123</xmax>
        <ymax>5185322.94579000025987625</ymax>
      </extent>
      <id>1980_1984_copy20171026150729877</id>
      <datasource>./Houses1985-1989.shp</datasource>
      <keywordList>
        <value></value>
      </keywordList>
      <layername>1985-1989</layername>
      <srs>
        <spatialrefsys>
          <proj4>+proj=tmerc +lat_0=0 +lon_0=173 +k=0.9996 +x_0=1600000 +y_0=10000000 +ellps=GRS80 +towgs84=0,0,0,0,0,0,0 +units=m +no_defs</proj4>
          <srsid>177</srsid>
          <srid>2193</srid>
          <authid>EPSG:2193</authid>
          <description>NZGD2000 / New Zealand Transverse Mercator 2000</description>
          <projectionacronym>tmerc</projectionacronym>
          <ellipsoidacronym>GRS80</ellipsoidacronym>
          <geographicflag>false</geographicflag>
        </spatialrefsys>
      </srs>
      <resourceMetadata>
        <identifier></identifier>
        <parentidentifier></parentidentifier>
        <language></language>
        <type></type>
        <title></title>
        <abstract></abstract>
        <links/>
        <fees></fees>
        <encoding></encoding>
        <crs>
          <spatialrefsys>
            <proj4></proj4>
            <srsid>0</srsid>
            <srid>0</srid>
            <authid></authid>
            <description></description>
            <projectionacronym></projectionacronym>
            <ellipsoidacronym></ellipsoidacronym>
            <geographicflag>false</geographicflag>
          </spatialrefsys>
        </crs>
        <extent/>
      </resourceMetadata>
      <provider encoding="UTF-8">ogr</provider>
      <vectorjoins/>
      <layerDependencies/>
      <dataDependencies/>
      <legend type="default-vector"/>
      <expressionfields/>
      <map-layer-style-manager current="default">
        <map-layer-style name="default"/>
      </map-layer-style-manager>
      <auxiliaryLayer/>
      <flags>
        <Identifiable>1</Identifiable>
        <Removable>1</Removable>
        <Searchable>1</Searchable>
      </flags>
      <renderer-v2 attr="1985-1989" enableorderby="0" forceraster="0" symbollevels="0" type="categorizedSymbol">
        <categories>
          <category value="yes" symbol="0" render="true" label="yes"/>
        </categories>
        <symbols>
          <symbol alpha="1" force_rhr="0" name="0" clip_to_extent="1" type="fill">
            <layer class="SimpleFill" enabled="1" locked="0" pass="0">
              <prop k="border_width_map_unit_scale" v="3x:0,0,0,0,0,0"/>
              <prop k="color" v="149,137,232,255"/>
              <prop k="joinstyle" v="bevel"/>
              <prop k="offset" v="0,0"/>
              <prop k="offset_map_unit_scale" v="3x:0,0,0,0,0,0"/>
              <prop k="offset_unit" v="MM"/>
              <prop k="outline_color" v="0,0,0,255"/>
              <prop k="outline_style" v="solid"/>
              <prop k="outline_width" v="0.26"/>
              <prop k="outline_width_unit" v="MM"/>
              <prop k="style" v="solid"/>
              <data_defined_properties>
                <Option type="Map">
                  <Option value="" name="name" type="QString"/>
                  <Option name="properties"/>
                  <Option value="collection" name="type" type="QString"/>
                </Option>
              </data_defined_properties>
            </layer>
          </symbol>
        </symbols>
        <source-symbol>
          <symbol alpha="1" force_rhr="0" name="0" clip_to_extent="1" type="fill">
            <layer class="SimpleFill" enabled="1" locked="0" pass="0">
              <prop k="border_width_map_unit_scale" v="3x:0,0,0,0,0,0"/>
              <prop k="color" v="128,74,186,255"/>
              <prop k="joinstyle" v="bevel"/>
              <prop k="offset" v="0,0"/>
              <prop k="offset_map_unit_scale" v="3x:0,0,0,0,0,0"/>
              <prop k="offset_unit" v="MM"/>
              <prop k="outline_color" v="0,0,0,255"/>
              <prop k="outline_style" v="solid"/>
              <prop k="outline_width" v="0.26"/>
              <prop k="outline_width_unit" v="MM"/>
              <prop k="style" v="solid"/>
              <data_defined_properties>
                <Option type="Map">
                  <Option value="" name="name" type="QString"/>
                  <Option name="properties"/>
                  <Option value="collection" name="type" type="QString"/>
                </Option>
              </data_defined_properties>
            </layer>
          </symbol>
        </source-symbol>
        <rotation/>
        <sizescale/>
      </renderer-v2>
      <customproperties>
        <property value="0" key="embeddedWidgets/count"/>
        <property key="variableNames"/>
        <property key="variableValues"/>
      </customproperties>
      <blendMode>0</blendMode>
      <featureBlendMode>0</featureBlendMode>
      <layerOpacity>1</layerOpacity>
      <SingleCategoryDiagramRenderer diagramType="Histogram" attributeLegend="1">
        <DiagramCategory penWidth="0" lineSizeType="MM" rotationOffset="0" barWidth="5" maxScaleDenominator="1e+08" lineSizeScale="3x:0,0,0,0,0,0" penColor="#000000" opacity="1" labelPlacementMethod="XHeight" scaleDependency="Area" diagramOrientation="Up" minScaleDenominator="inf" width="15" minimumSize="0" backgroundAlpha="255" height="15" backgroundColor="#ffffff" scaleBasedVisibility="0" penAlpha="255" sizeType="MM" sizeScale="3x:0,0,0,0,0,0" enabled="0">
          <fontProperties style="" description=".SF NS Text,13,-1,5,50,0,0,0,0,0"/>
          <attribute label="" field="" color="#000000"/>
        </DiagramCategory>
      </SingleCategoryDiagramRenderer>
      <DiagramLayerSettings linePlacementFlags="10" showAll="1" placement="0" dist="0" obstacle="0" zIndex="0" priority="0">
        <properties>
          <Option type="Map">
            <Option value="" name="name" type="QString"/>
            <Option name="properties" type="Map">
              <Option name="positionX" type="Map">
                <Option value="true" name="active" type="bool"/>
                <Option value="id" name="field" type="QString"/>
                <Option value="2" name="type" type="int"/>
              </Option>
              <Option name="positionY" type="Map">
                <Option value="true" name="active" type="bool"/>
                <Option value="id" name="field" type="QString"/>
                <Option value="2" name="type" type="int"/>
              </Option>
              <Option name="show" type="Map">
                <Option value="true" name="active" type="bool"/>
                <Option value="id" name="field" type="QString"/>
                <Option value="2" name="type" type="int"/>
              </Option>
            </Option>
            <Option value="collection" name="type" type="QString"/>
          </Option>
        </properties>
      </DiagramLayerSettings>
      <geometryOptions removeDuplicateNodes="0" geometryPrecision="0">
        <activeChecks/>
        <checkConfiguration/>
      </geometryOptions>
      <fieldConfiguration>
        <field name="id">
          <editWidget type="TextEdit">
            <config>
              <Option type="Map">
                <Option value="0" name="IsMultiline" type="QString"/>
                <Option value="0" name="UseHtml" type="QString"/>
              </Option>
            </config>
          </editWidget>
        </field>
        <field name="xmin">
          <editWidget type="TextEdit">
            <config>
              <Option type="Map">
                <Option value="0" name="IsMultiline" type="QString"/>
                <Option value="0" name="UseHtml" type="QString"/>
              </Option>
            </config>
          </editWidget>
        </field>
        <field name="xmax">
          <editWidget type="TextEdit">
            <config>
              <Option type="Map">
                <Option value="0" name="IsMultiline" type="QString"/>
                <Option value="0" name="UseHtml" type="QString"/>
              </Option>
            </config>
          </editWidget>
        </field>
        <field name="ymin">
          <editWidget type="TextEdit">
            <config>
              <Option type="Map">
                <Option value="0" name="IsMultiline" type="QString"/>
                <Option value="0" name="UseHtml" type="QString"/>
              </Option>
            </config>
          </editWidget>
        </field>
        <field name="ymax">
          <editWidget type="TextEdit">
            <config>
              <Option type="Map">
                <Option value="0" name="IsMultiline" type="QString"/>
                <Option value="0" name="UseHtml" type="QString"/>
              </Option>
            </config>
          </editWidget>
        </field>
        <field name="1940-1944">
          <editWidget type="TextEdit">
            <config>
              <Option type="Map">
                <Option value="0" name="IsMultiline" type="QString"/>
                <Option value="0" name="UseHtml" type="QString"/>
              </Option>
            </config>
          </editWidget>
        </field>
        <field name="1945-1949">
          <editWidget type="TextEdit">
            <config>
              <Option type="Map">
                <Option value="0" name="IsMultiline" type="QString"/>
                <Option value="0" name="UseHtml" type="QString"/>
              </Option>
            </config>
          </editWidget>
        </field>
        <field name="1955-1959">
          <editWidget type="TextEdit">
            <config>
              <Option type="Map">
                <Option value="0" name="IsMultiline" type="QString"/>
                <Option value="0" name="UseHtml" type="QString"/>
              </Option>
            </config>
          </editWidget>
        </field>
        <field name="1965-1969">
          <editWidget type="TextEdit">
            <config>
              <Option type="Map">
                <Option value="0" name="IsMultiline" type="QString"/>
                <Option value="0" name="UseHtml" type="QString"/>
              </Option>
            </config>
          </editWidget>
        </field>
        <field name="1975-1979">
          <editWidget type="TextEdit">
            <config>
              <Option type="Map">
                <Option value="0" name="IsMultiline" type="QString"/>
                <Option value="0" name="UseHtml" type="QString"/>
              </Option>
            </config>
          </editWidget>
        </field>
        <field name="1980-1984">
          <editWidget type="TextEdit">
            <config>
              <Option type="Map">
                <Option value="0" name="IsMultiline" type="QString"/>
                <Option value="0" name="UseHtml" type="QString"/>
              </Option>
            </config>
          </editWidget>
        </field>
        <field name="1985-1989">
          <editWidget type="TextEdit">
            <config>
              <Option type="Map">
                <Option value="0" name="IsMultiline" type="QString"/>
                <Option value="0" name="UseHtml" type="QString"/>
              </Option>
            </config>
          </editWidget>
        </field>
        <field name="1990-1994">
          <editWidget type="TextEdit">
            <config>
              <Option type="Map">
                <Option value="0" name="IsMultiline" type="QString"/>
                <Option value="0" name="UseHtml" type="QString"/>
              </Option>
            </config>
          </editWidget>
        </field>
        <field name="1995-1999">
          <editWidget type="TextEdit">
            <config>
              <Option type="Map">
                <Option value="0" name="IsMultiline" type="QString"/>
                <Option value="0" name="UseHtml" type="QString"/>
              </Option>
            </config>
          </editWidget>
        </field>
        <field name="2000-2004">
          <editWidget type="TextEdit">
            <config>
              <Option type="Map">
                <Option value="0" name="IsMultiline" type="QString"/>
                <Option value="0" name="UseHtml" type="QString"/>
              </Option>
            </config>
          </editWidget>
        </field>
        <field name="last">
          <editWidget type="TextEdit">
            <config>
              <Option type="Map">
                <Option value="0" name="IsMultiline" type="QString"/>
                <Option value="0" name="UseHtml" type="QString"/>
              </Option>
            </config>
          </editWidget>
        </field>
        <field name="1970-1974">
          <editWidget type="TextEdit">
            <config>
              <Option type="Map">
                <Option value="0" name="IsMultiline" type="QString"/>
                <Option value="0" name="UseHtml" type="QString"/>
              </Option>
            </config>
          </editWidget>
        </field>
      </fieldConfiguration>
      <aliases>
        <alias name="" field="id" index="0"/>
        <alias name="" field="xmin" index="1"/>
        <alias name="" field="xmax" index="2"/>
        <alias name="" field="ymin" index="3"/>
        <alias name="" field="ymax" index="4"/>
        <alias name="" field="1940-1944" index="5"/>
        <alias name="" field="1945-1949" index="6"/>
        <alias name="" field="1955-1959" index="7"/>
        <alias name="" field="1965-1969" index="8"/>
        <alias name="" field="1975-1979" index="9"/>
        <alias name="" field="1980-1984" index="10"/>
        <alias name="" field="1985-1989" index="11"/>
        <alias name="" field="1990-1994" index="12"/>
        <alias name="" field="1995-1999" index="13"/>
        <alias name="" field="2000-2004" index="14"/>
        <alias name="" field="last" index="15"/>
        <alias name="" field="1970-1974" index="16"/>
      </aliases>
      <excludeAttributesWMS/>
      <excludeAttributesWFS/>
      <defaults>
        <default expression="" applyOnUpdate="0" field="id"/>
        <default expression="" applyOnUpdate="0" field="xmin"/>
        <default expression="" applyOnUpdate="0" field="xmax"/>
        <default expression="" applyOnUpdate="0" field="ymin"/>
        <default expression="" applyOnUpdate="0" field="ymax"/>
        <default expression="" applyOnUpdate="0" field="1940-1944"/>
        <default expression="" applyOnUpdate="0" field="1945-1949"/>
        <default expression="" applyOnUpdate="0" field="1955-1959"/>
        <default expression="" applyOnUpdate="0" field="1965-1969"/>
        <default expression="" applyOnUpdate="0" field="1975-1979"/>
        <default expression="" applyOnUpdate="0" field="1980-1984"/>
        <default expression="" applyOnUpdate="0" field="1985-1989"/>
        <default expression="" applyOnUpdate="0" field="1990-1994"/>
        <default expression="" applyOnUpdate="0" field="1995-1999"/>
        <default expression="" applyOnUpdate="0" field="2000-2004"/>
        <default expression="" applyOnUpdate="0" field="last"/>
        <default expression="" applyOnUpdate="0" field="1970-1974"/>
      </defaults>
      <constraints>
        <constraint constraints="0" exp_strength="0" notnull_strength="0" field="id" unique_strength="0"/>
        <constraint constraints="0" exp_strength="0" notnull_strength="0" field="xmin" unique_strength="0"/>
        <constraint constraints="0" exp_strength="0" notnull_strength="0" field="xmax" unique_strength="0"/>
        <constraint constraints="0" exp_strength="0" notnull_strength="0" field="ymin" unique_strength="0"/>
        <constraint constraints="0" exp_strength="0" notnull_strength="0" field="ymax" unique_strength="0"/>
        <constraint constraints="0" exp_strength="0" notnull_strength="0" field="1940-1944" unique_strength="0"/>
        <constraint constraints="0" exp_strength="0" notnull_strength="0" field="1945-1949" unique_strength="0"/>
        <constraint constraints="0" exp_strength="0" notnull_strength="0" field="1955-1959" unique_strength="0"/>
        <constraint constraints="0" exp_strength="0" notnull_strength="0" field="1965-1969" unique_strength="0"/>
        <constraint constraints="0" exp_strength="0" notnull_strength="0" field="1975-1979" unique_strength="0"/>
        <constraint constraints="0" exp_strength="0" notnull_strength="0" field="1980-1984" unique_strength="0"/>
        <constraint constraints="0" exp_strength="0" notnull_strength="0" field="1985-1989" unique_strength="0"/>
        <constraint constraints="0" exp_strength="0" notnull_strength="0" field="1990-1994" unique_strength="0"/>
        <constraint constraints="0" exp_strength="0" notnull_strength="0" field="1995-1999" unique_strength="0"/>
        <constraint constraints="0" exp_strength="0" notnull_strength="0" field="2000-2004" unique_strength="0"/>
        <constraint constraints="0" exp_strength="0" notnull_strength="0" field="last" unique_strength="0"/>
        <constraint constraints="0" exp_strength="0" notnull_strength="0" field="1970-1974" unique_strength="0"/>
      </constraints>
      <constraintExpressions>
        <constraint exp="" desc="" field="id"/>
        <constraint exp="" desc="" field="xmin"/>
        <constraint exp="" desc="" field="xmax"/>
        <constraint exp="" desc="" field="ymin"/>
        <constraint exp="" desc="" field="ymax"/>
        <constraint exp="" desc="" field="1940-1944"/>
        <constraint exp="" desc="" field="1945-1949"/>
        <constraint exp="" desc="" field="1955-1959"/>
        <constraint exp="" desc="" field="1965-1969"/>
        <constraint exp="" desc="" field="1975-1979"/>
        <constraint exp="" desc="" field="1980-1984"/>
        <constraint exp="" desc="" field="1985-1989"/>
        <constraint exp="" desc="" field="1990-1994"/>
        <constraint exp="" desc="" field="1995-1999"/>
        <constraint exp="" desc="" field="2000-2004"/>
        <constraint exp="" desc="" field="last"/>
        <constraint exp="" desc="" field="1970-1974"/>
      </constraintExpressions>
      <expressionfields/>
      <attributeactions/>
      <attributetableconfig sortOrder="1" actionWidgetStyle="dropDown" sortExpression="&quot;1985-1989&quot;">
        <columns>
          <column name="id" width="58" type="field" hidden="0"/>
          <column name="xmin" width="4" type="field" hidden="0"/>
          <column name="xmax" width="4" type="field" hidden="0"/>
          <column name="ymin" width="4" type="field" hidden="0"/>
          <column name="ymax" width="4" type="field" hidden="0"/>
          <column name="1940-1944" width="4" type="field" hidden="0"/>
          <column name="1945-1949" width="4" type="field" hidden="0"/>
          <column name="1955-1959" width="4" type="field" hidden="0"/>
          <column name="1965-1969" width="28" type="field" hidden="0"/>
          <column name="1975-1979" width="22" type="field" hidden="0"/>
          <column name="1980-1984" width="4" type="field" hidden="0"/>
          <column name="1985-1989" width="-1" type="field" hidden="0"/>
          <column name="1990-1994" width="-1" type="field" hidden="0"/>
          <column name="1995-1999" width="-1" type="field" hidden="0"/>
          <column name="2000-2004" width="-1" type="field" hidden="0"/>
          <column name="last" width="-1" type="field" hidden="0"/>
          <column name="1970-1974" width="-1" type="field" hidden="0"/>
          <column width="-1" type="actions" hidden="1"/>
        </columns>
      </attributetableconfig>
      <conditionalstyles>
        <rowstyles/>
        <fieldstyles/>
      </conditionalstyles>
      <editform tolerant="1">.</editform>
      <editforminit/>
      <editforminitcodesource>0</editforminitcodesource>
      <editforminitfilepath>.</editforminitfilepath>
      <editforminitcode><![CDATA[# -*- coding: utf-8 -*-
"""
QGIS forms can have a Python function that is called when the form is
opened.

Use this function to add extra logic to your forms.

Enter the name of the function in the "Python Init function"
field.
An example follows:
"""
from qgis.PyQt.QtWidgets import QWidget

def my_form_open(dialog, layer, feature):
	geom = feature.geometry()
	control = dialog.findChild(QWidget, "MyLineEdit")
]]></editforminitcode>
      <featformsuppress>0</featformsuppress>
      <editorlayout>generatedlayout</editorlayout>
      <editable/>
      <labelOnTop/>
      <widgets/>
      <previewExpression>COALESCE( "id", '&lt;NULL>' )</previewExpression>
      <mapTip></mapTip>
    </maplayer>
    <maplayer refreshOnNotifyMessage="" readOnly="0" geometry="Polygon" styleCategories="AllStyleCategories" simplifyDrawingTol="1" autoRefreshTime="0" simplifyMaxScale="1" simplifyAlgorithm="0" refreshOnNotifyEnabled="0" simplifyDrawingHints="1" hasScaleBasedVisibilityFlag="0" labelsEnabled="1" autoRefreshEnabled="0" minScale="0" maxScale="0" type="vector" simplifyLocal="1">
      <extent>
        <xmin>1571159.23549999995157123</xmin>
        <ymin>5179822.94579000025987625</ymin>
        <xmax>1578559.23549999995157123</xmax>
        <ymax>5185322.94579000025987625</ymax>
      </extent>
      <id>1985_1989_copy20171026152203239</id>
      <datasource>./Houses1990-1994.shp</datasource>
      <keywordList>
        <value></value>
      </keywordList>
      <layername>1990-1994</layername>
      <srs>
        <spatialrefsys>
          <proj4>+proj=tmerc +lat_0=0 +lon_0=173 +k=0.9996 +x_0=1600000 +y_0=10000000 +ellps=GRS80 +towgs84=0,0,0,0,0,0,0 +units=m +no_defs</proj4>
          <srsid>177</srsid>
          <srid>2193</srid>
          <authid>EPSG:2193</authid>
          <description>NZGD2000 / New Zealand Transverse Mercator 2000</description>
          <projectionacronym>tmerc</projectionacronym>
          <ellipsoidacronym>GRS80</ellipsoidacronym>
          <geographicflag>false</geographicflag>
        </spatialrefsys>
      </srs>
      <resourceMetadata>
        <identifier></identifier>
        <parentidentifier></parentidentifier>
        <language></language>
        <type></type>
        <title></title>
        <abstract></abstract>
        <links/>
        <fees></fees>
        <encoding></encoding>
        <crs>
          <spatialrefsys>
            <proj4></proj4>
            <srsid>0</srsid>
            <srid>0</srid>
            <authid></authid>
            <description></description>
            <projectionacronym></projectionacronym>
            <ellipsoidacronym></ellipsoidacronym>
            <geographicflag>false</geographicflag>
          </spatialrefsys>
        </crs>
        <extent/>
      </resourceMetadata>
      <provider encoding="UTF-8">ogr</provider>
      <vectorjoins/>
      <layerDependencies/>
      <dataDependencies/>
      <legend type="default-vector"/>
      <expressionfields/>
      <map-layer-style-manager current="default">
        <map-layer-style name="default"/>
      </map-layer-style-manager>
      <auxiliaryLayer/>
      <flags>
        <Identifiable>1</Identifiable>
        <Removable>1</Removable>
        <Searchable>1</Searchable>
      </flags>
      <renderer-v2 attr="1990-1994" enableorderby="0" forceraster="0" symbollevels="0" type="categorizedSymbol">
        <categories>
          <category value="yes" symbol="0" render="true" label="yes"/>
        </categories>
        <symbols>
          <symbol alpha="1" force_rhr="0" name="0" clip_to_extent="1" type="fill">
            <layer class="SimpleFill" enabled="1" locked="0" pass="0">
              <prop k="border_width_map_unit_scale" v="3x:0,0,0,0,0,0"/>
              <prop k="color" v="222,148,69,255"/>
              <prop k="joinstyle" v="bevel"/>
              <prop k="offset" v="0,0"/>
              <prop k="offset_map_unit_scale" v="3x:0,0,0,0,0,0"/>
              <prop k="offset_unit" v="MM"/>
              <prop k="outline_color" v="0,0,0,255"/>
              <prop k="outline_style" v="solid"/>
              <prop k="outline_width" v="0.26"/>
              <prop k="outline_width_unit" v="MM"/>
              <prop k="style" v="solid"/>
              <data_defined_properties>
                <Option type="Map">
                  <Option value="" name="name" type="QString"/>
                  <Option name="properties"/>
                  <Option value="collection" name="type" type="QString"/>
                </Option>
              </data_defined_properties>
            </layer>
          </symbol>
        </symbols>
        <source-symbol>
          <symbol alpha="1" force_rhr="0" name="0" clip_to_extent="1" type="fill">
            <layer class="SimpleFill" enabled="1" locked="0" pass="0">
              <prop k="border_width_map_unit_scale" v="3x:0,0,0,0,0,0"/>
              <prop k="color" v="128,74,186,255"/>
              <prop k="joinstyle" v="bevel"/>
              <prop k="offset" v="0,0"/>
              <prop k="offset_map_unit_scale" v="3x:0,0,0,0,0,0"/>
              <prop k="offset_unit" v="MM"/>
              <prop k="outline_color" v="0,0,0,255"/>
              <prop k="outline_style" v="solid"/>
              <prop k="outline_width" v="0.26"/>
              <prop k="outline_width_unit" v="MM"/>
              <prop k="style" v="solid"/>
              <data_defined_properties>
                <Option type="Map">
                  <Option value="" name="name" type="QString"/>
                  <Option name="properties"/>
                  <Option value="collection" name="type" type="QString"/>
                </Option>
              </data_defined_properties>
            </layer>
          </symbol>
        </source-symbol>
        <rotation/>
        <sizescale/>
      </renderer-v2>
      <customproperties>
        <property value="0" key="embeddedWidgets/count"/>
        <property key="variableNames"/>
        <property key="variableValues"/>
      </customproperties>
      <blendMode>0</blendMode>
      <featureBlendMode>0</featureBlendMode>
      <layerOpacity>1</layerOpacity>
      <SingleCategoryDiagramRenderer diagramType="Histogram" attributeLegend="1">
        <DiagramCategory penWidth="0" lineSizeType="MM" rotationOffset="0" barWidth="5" maxScaleDenominator="1e+08" lineSizeScale="3x:0,0,0,0,0,0" penColor="#000000" opacity="1" labelPlacementMethod="XHeight" scaleDependency="Area" diagramOrientation="Up" minScaleDenominator="inf" width="15" minimumSize="0" backgroundAlpha="255" height="15" backgroundColor="#ffffff" scaleBasedVisibility="0" penAlpha="255" sizeType="MM" sizeScale="3x:0,0,0,0,0,0" enabled="0">
          <fontProperties style="" description=".SF NS Text,13,-1,5,50,0,0,0,0,0"/>
          <attribute label="" field="" color="#000000"/>
        </DiagramCategory>
      </SingleCategoryDiagramRenderer>
      <DiagramLayerSettings linePlacementFlags="10" showAll="1" placement="0" dist="0" obstacle="0" zIndex="0" priority="0">
        <properties>
          <Option type="Map">
            <Option value="" name="name" type="QString"/>
            <Option name="properties" type="Map">
              <Option name="positionX" type="Map">
                <Option value="true" name="active" type="bool"/>
                <Option value="id" name="field" type="QString"/>
                <Option value="2" name="type" type="int"/>
              </Option>
              <Option name="positionY" type="Map">
                <Option value="true" name="active" type="bool"/>
                <Option value="id" name="field" type="QString"/>
                <Option value="2" name="type" type="int"/>
              </Option>
              <Option name="show" type="Map">
                <Option value="true" name="active" type="bool"/>
                <Option value="id" name="field" type="QString"/>
                <Option value="2" name="type" type="int"/>
              </Option>
            </Option>
            <Option value="collection" name="type" type="QString"/>
          </Option>
        </properties>
      </DiagramLayerSettings>
      <geometryOptions removeDuplicateNodes="0" geometryPrecision="0">
        <activeChecks/>
        <checkConfiguration/>
      </geometryOptions>
      <fieldConfiguration>
        <field name="id">
          <editWidget type="TextEdit">
            <config>
              <Option type="Map">
                <Option value="0" name="IsMultiline" type="QString"/>
                <Option value="0" name="UseHtml" type="QString"/>
              </Option>
            </config>
          </editWidget>
        </field>
        <field name="xmin">
          <editWidget type="TextEdit">
            <config>
              <Option type="Map">
                <Option value="0" name="IsMultiline" type="QString"/>
                <Option value="0" name="UseHtml" type="QString"/>
              </Option>
            </config>
          </editWidget>
        </field>
        <field name="xmax">
          <editWidget type="TextEdit">
            <config>
              <Option type="Map">
                <Option value="0" name="IsMultiline" type="QString"/>
                <Option value="0" name="UseHtml" type="QString"/>
              </Option>
            </config>
          </editWidget>
        </field>
        <field name="ymin">
          <editWidget type="TextEdit">
            <config>
              <Option type="Map">
                <Option value="0" name="IsMultiline" type="QString"/>
                <Option value="0" name="UseHtml" type="QString"/>
              </Option>
            </config>
          </editWidget>
        </field>
        <field name="ymax">
          <editWidget type="TextEdit">
            <config>
              <Option type="Map">
                <Option value="0" name="IsMultiline" type="QString"/>
                <Option value="0" name="UseHtml" type="QString"/>
              </Option>
            </config>
          </editWidget>
        </field>
        <field name="1940-1944">
          <editWidget type="TextEdit">
            <config>
              <Option type="Map">
                <Option value="0" name="IsMultiline" type="QString"/>
                <Option value="0" name="UseHtml" type="QString"/>
              </Option>
            </config>
          </editWidget>
        </field>
        <field name="1945-1949">
          <editWidget type="TextEdit">
            <config>
              <Option type="Map">
                <Option value="0" name="IsMultiline" type="QString"/>
                <Option value="0" name="UseHtml" type="QString"/>
              </Option>
            </config>
          </editWidget>
        </field>
        <field name="1955-1959">
          <editWidget type="TextEdit">
            <config>
              <Option type="Map">
                <Option value="0" name="IsMultiline" type="QString"/>
                <Option value="0" name="UseHtml" type="QString"/>
              </Option>
            </config>
          </editWidget>
        </field>
        <field name="1965-1969">
          <editWidget type="TextEdit">
            <config>
              <Option type="Map">
                <Option value="0" name="IsMultiline" type="QString"/>
                <Option value="0" name="UseHtml" type="QString"/>
              </Option>
            </config>
          </editWidget>
        </field>
        <field name="1975-1979">
          <editWidget type="TextEdit">
            <config>
              <Option type="Map">
                <Option value="0" name="IsMultiline" type="QString"/>
                <Option value="0" name="UseHtml" type="QString"/>
              </Option>
            </config>
          </editWidget>
        </field>
        <field name="1980-1984">
          <editWidget type="TextEdit">
            <config>
              <Option type="Map">
                <Option value="0" name="IsMultiline" type="QString"/>
                <Option value="0" name="UseHtml" type="QString"/>
              </Option>
            </config>
          </editWidget>
        </field>
        <field name="1985-1989">
          <editWidget type="TextEdit">
            <config>
              <Option type="Map">
                <Option value="0" name="IsMultiline" type="QString"/>
                <Option value="0" name="UseHtml" type="QString"/>
              </Option>
            </config>
          </editWidget>
        </field>
        <field name="1990-1994">
          <editWidget type="TextEdit">
            <config>
              <Option type="Map">
                <Option value="0" name="IsMultiline" type="QString"/>
                <Option value="0" name="UseHtml" type="QString"/>
              </Option>
            </config>
          </editWidget>
        </field>
        <field name="1995-1999">
          <editWidget type="TextEdit">
            <config>
              <Option type="Map">
                <Option value="0" name="IsMultiline" type="QString"/>
                <Option value="0" name="UseHtml" type="QString"/>
              </Option>
            </config>
          </editWidget>
        </field>
        <field name="2000-2004">
          <editWidget type="TextEdit">
            <config>
              <Option type="Map">
                <Option value="0" name="IsMultiline" type="QString"/>
                <Option value="0" name="UseHtml" type="QString"/>
              </Option>
            </config>
          </editWidget>
        </field>
        <field name="last">
          <editWidget type="TextEdit">
            <config>
              <Option type="Map">
                <Option value="0" name="IsMultiline" type="QString"/>
                <Option value="0" name="UseHtml" type="QString"/>
              </Option>
            </config>
          </editWidget>
        </field>
        <field name="1970-1974">
          <editWidget type="TextEdit">
            <config>
              <Option type="Map">
                <Option value="0" name="IsMultiline" type="QString"/>
                <Option value="0" name="UseHtml" type="QString"/>
              </Option>
            </config>
          </editWidget>
        </field>
      </fieldConfiguration>
      <aliases>
        <alias name="" field="id" index="0"/>
        <alias name="" field="xmin" index="1"/>
        <alias name="" field="xmax" index="2"/>
        <alias name="" field="ymin" index="3"/>
        <alias name="" field="ymax" index="4"/>
        <alias name="" field="1940-1944" index="5"/>
        <alias name="" field="1945-1949" index="6"/>
        <alias name="" field="1955-1959" index="7"/>
        <alias name="" field="1965-1969" index="8"/>
        <alias name="" field="1975-1979" index="9"/>
        <alias name="" field="1980-1984" index="10"/>
        <alias name="" field="1985-1989" index="11"/>
        <alias name="" field="1990-1994" index="12"/>
        <alias name="" field="1995-1999" index="13"/>
        <alias name="" field="2000-2004" index="14"/>
        <alias name="" field="last" index="15"/>
        <alias name="" field="1970-1974" index="16"/>
      </aliases>
      <excludeAttributesWMS/>
      <excludeAttributesWFS/>
      <defaults>
        <default expression="" applyOnUpdate="0" field="id"/>
        <default expression="" applyOnUpdate="0" field="xmin"/>
        <default expression="" applyOnUpdate="0" field="xmax"/>
        <default expression="" applyOnUpdate="0" field="ymin"/>
        <default expression="" applyOnUpdate="0" field="ymax"/>
        <default expression="" applyOnUpdate="0" field="1940-1944"/>
        <default expression="" applyOnUpdate="0" field="1945-1949"/>
        <default expression="" applyOnUpdate="0" field="1955-1959"/>
        <default expression="" applyOnUpdate="0" field="1965-1969"/>
        <default expression="" applyOnUpdate="0" field="1975-1979"/>
        <default expression="" applyOnUpdate="0" field="1980-1984"/>
        <default expression="" applyOnUpdate="0" field="1985-1989"/>
        <default expression="" applyOnUpdate="0" field="1990-1994"/>
        <default expression="" applyOnUpdate="0" field="1995-1999"/>
        <default expression="" applyOnUpdate="0" field="2000-2004"/>
        <default expression="" applyOnUpdate="0" field="last"/>
        <default expression="" applyOnUpdate="0" field="1970-1974"/>
      </defaults>
      <constraints>
        <constraint constraints="0" exp_strength="0" notnull_strength="0" field="id" unique_strength="0"/>
        <constraint constraints="0" exp_strength="0" notnull_strength="0" field="xmin" unique_strength="0"/>
        <constraint constraints="0" exp_strength="0" notnull_strength="0" field="xmax" unique_strength="0"/>
        <constraint constraints="0" exp_strength="0" notnull_strength="0" field="ymin" unique_strength="0"/>
        <constraint constraints="0" exp_strength="0" notnull_strength="0" field="ymax" unique_strength="0"/>
        <constraint constraints="0" exp_strength="0" notnull_strength="0" field="1940-1944" unique_strength="0"/>
        <constraint constraints="0" exp_strength="0" notnull_strength="0" field="1945-1949" unique_strength="0"/>
        <constraint constraints="0" exp_strength="0" notnull_strength="0" field="1955-1959" unique_strength="0"/>
        <constraint constraints="0" exp_strength="0" notnull_strength="0" field="1965-1969" unique_strength="0"/>
        <constraint constraints="0" exp_strength="0" notnull_strength="0" field="1975-1979" unique_strength="0"/>
        <constraint constraints="0" exp_strength="0" notnull_strength="0" field="1980-1984" unique_strength="0"/>
        <constraint constraints="0" exp_strength="0" notnull_strength="0" field="1985-1989" unique_strength="0"/>
        <constraint constraints="0" exp_strength="0" notnull_strength="0" field="1990-1994" unique_strength="0"/>
        <constraint constraints="0" exp_strength="0" notnull_strength="0" field="1995-1999" unique_strength="0"/>
        <constraint constraints="0" exp_strength="0" notnull_strength="0" field="2000-2004" unique_strength="0"/>
        <constraint constraints="0" exp_strength="0" notnull_strength="0" field="last" unique_strength="0"/>
        <constraint constraints="0" exp_strength="0" notnull_strength="0" field="1970-1974" unique_strength="0"/>
      </constraints>
      <constraintExpressions>
        <constraint exp="" desc="" field="id"/>
        <constraint exp="" desc="" field="xmin"/>
        <constraint exp="" desc="" field="xmax"/>
        <constraint exp="" desc="" field="ymin"/>
        <constraint exp="" desc="" field="ymax"/>
        <constraint exp="" desc="" field="1940-1944"/>
        <constraint exp="" desc="" field="1945-1949"/>
        <constraint exp="" desc="" field="1955-1959"/>
        <constraint exp="" desc="" field="1965-1969"/>
        <constraint exp="" desc="" field="1975-1979"/>
        <constraint exp="" desc="" field="1980-1984"/>
        <constraint exp="" desc="" field="1985-1989"/>
        <constraint exp="" desc="" field="1990-1994"/>
        <constraint exp="" desc="" field="1995-1999"/>
        <constraint exp="" desc="" field="2000-2004"/>
        <constraint exp="" desc="" field="last"/>
        <constraint exp="" desc="" field="1970-1974"/>
      </constraintExpressions>
      <expressionfields/>
      <attributeactions/>
      <attributetableconfig sortOrder="1" actionWidgetStyle="dropDown" sortExpression="&quot;1990-1994&quot;">
        <columns>
          <column name="id" width="50" type="field" hidden="0"/>
          <column name="xmin" width="13" type="field" hidden="0"/>
          <column name="xmax" width="16" type="field" hidden="0"/>
          <column name="ymin" width="4" type="field" hidden="0"/>
          <column name="ymax" width="4" type="field" hidden="0"/>
          <column name="1940-1944" width="57" type="field" hidden="0"/>
          <column name="1945-1949" width="57" type="field" hidden="0"/>
          <column name="1955-1959" width="12" type="field" hidden="0"/>
          <column name="1965-1969" width="4" type="field" hidden="0"/>
          <column name="1975-1979" width="24" type="field" hidden="0"/>
          <column name="1980-1984" width="39" type="field" hidden="0"/>
          <column name="1985-1989" width="8" type="field" hidden="0"/>
          <column name="1990-1994" width="92" type="field" hidden="0"/>
          <column name="1995-1999" width="50" type="field" hidden="0"/>
          <column name="2000-2004" width="29" type="field" hidden="0"/>
          <column name="last" width="66" type="field" hidden="0"/>
          <column name="1970-1974" width="59" type="field" hidden="0"/>
          <column width="-1" type="actions" hidden="1"/>
        </columns>
      </attributetableconfig>
      <conditionalstyles>
        <rowstyles/>
        <fieldstyles/>
      </conditionalstyles>
      <editform tolerant="1">.</editform>
      <editforminit/>
      <editforminitcodesource>0</editforminitcodesource>
      <editforminitfilepath>.</editforminitfilepath>
      <editforminitcode><![CDATA[# -*- coding: utf-8 -*-
"""
QGIS forms can have a Python function that is called when the form is
opened.

Use this function to add extra logic to your forms.

Enter the name of the function in the "Python Init function"
field.
An example follows:
"""
from qgis.PyQt.QtWidgets import QWidget

def my_form_open(dialog, layer, feature):
	geom = feature.geometry()
	control = dialog.findChild(QWidget, "MyLineEdit")
]]></editforminitcode>
      <featformsuppress>0</featformsuppress>
      <editorlayout>generatedlayout</editorlayout>
      <editable/>
      <labelOnTop/>
      <widgets/>
      <previewExpression>COALESCE( "id", '&lt;NULL>' )</previewExpression>
      <mapTip></mapTip>
    </maplayer>
    <maplayer refreshOnNotifyMessage="" readOnly="0" geometry="Polygon" styleCategories="AllStyleCategories" simplifyDrawingTol="1" autoRefreshTime="0" simplifyMaxScale="1" simplifyAlgorithm="0" refreshOnNotifyEnabled="0" simplifyDrawingHints="1" hasScaleBasedVisibilityFlag="0" labelsEnabled="1" autoRefreshEnabled="0" minScale="0" maxScale="0" type="vector" simplifyLocal="1">
      <extent>
        <xmin>1571159.23549999995157123</xmin>
        <ymin>5179822.94579000025987625</ymin>
        <xmax>1578559.23549999995157123</xmax>
        <ymax>5185322.94579000025987625</ymax>
      </extent>
      <id>1985_1989_copy20171026153817966</id>
      <datasource>./Houses1995-1999.shp</datasource>
      <keywordList>
        <value></value>
      </keywordList>
      <layername>1995-1999</layername>
      <srs>
        <spatialrefsys>
          <proj4>+proj=tmerc +lat_0=0 +lon_0=173 +k=0.9996 +x_0=1600000 +y_0=10000000 +ellps=GRS80 +towgs84=0,0,0,0,0,0,0 +units=m +no_defs</proj4>
          <srsid>177</srsid>
          <srid>2193</srid>
          <authid>EPSG:2193</authid>
          <description>NZGD2000 / New Zealand Transverse Mercator 2000</description>
          <projectionacronym>tmerc</projectionacronym>
          <ellipsoidacronym>GRS80</ellipsoidacronym>
          <geographicflag>false</geographicflag>
        </spatialrefsys>
      </srs>
      <resourceMetadata>
        <identifier></identifier>
        <parentidentifier></parentidentifier>
        <language></language>
        <type></type>
        <title></title>
        <abstract></abstract>
        <links/>
        <fees></fees>
        <encoding></encoding>
        <crs>
          <spatialrefsys>
            <proj4></proj4>
            <srsid>0</srsid>
            <srid>0</srid>
            <authid></authid>
            <description></description>
            <projectionacronym></projectionacronym>
            <ellipsoidacronym></ellipsoidacronym>
            <geographicflag>false</geographicflag>
          </spatialrefsys>
        </crs>
        <extent/>
      </resourceMetadata>
      <provider encoding="UTF-8">ogr</provider>
      <vectorjoins/>
      <layerDependencies/>
      <dataDependencies/>
      <legend type="default-vector"/>
      <expressionfields/>
      <map-layer-style-manager current="default">
        <map-layer-style name="default"/>
      </map-layer-style-manager>
      <auxiliaryLayer/>
      <flags>
        <Identifiable>1</Identifiable>
        <Removable>1</Removable>
        <Searchable>1</Searchable>
      </flags>
      <renderer-v2 attr="1995-1999" enableorderby="0" forceraster="0" symbollevels="0" type="categorizedSymbol">
        <categories>
          <category value="yes" symbol="0" render="true" label="yes"/>
        </categories>
        <symbols>
          <symbol alpha="1" force_rhr="0" name="0" clip_to_extent="1" type="fill">
            <layer class="SimpleFill" enabled="1" locked="0" pass="0">
              <prop k="border_width_map_unit_scale" v="3x:0,0,0,0,0,0"/>
              <prop k="color" v="120,230,137,255"/>
              <prop k="joinstyle" v="bevel"/>
              <prop k="offset" v="0,0"/>
              <prop k="offset_map_unit_scale" v="3x:0,0,0,0,0,0"/>
              <prop k="offset_unit" v="MM"/>
              <prop k="outline_color" v="0,0,0,255"/>
              <prop k="outline_style" v="solid"/>
              <prop k="outline_width" v="0.26"/>
              <prop k="outline_width_unit" v="MM"/>
              <prop k="style" v="solid"/>
              <data_defined_properties>
                <Option type="Map">
                  <Option value="" name="name" type="QString"/>
                  <Option name="properties"/>
                  <Option value="collection" name="type" type="QString"/>
                </Option>
              </data_defined_properties>
            </layer>
          </symbol>
        </symbols>
        <source-symbol>
          <symbol alpha="1" force_rhr="0" name="0" clip_to_extent="1" type="fill">
            <layer class="SimpleFill" enabled="1" locked="0" pass="0">
              <prop k="border_width_map_unit_scale" v="3x:0,0,0,0,0,0"/>
              <prop k="color" v="128,74,186,255"/>
              <prop k="joinstyle" v="bevel"/>
              <prop k="offset" v="0,0"/>
              <prop k="offset_map_unit_scale" v="3x:0,0,0,0,0,0"/>
              <prop k="offset_unit" v="MM"/>
              <prop k="outline_color" v="0,0,0,255"/>
              <prop k="outline_style" v="solid"/>
              <prop k="outline_width" v="0.26"/>
              <prop k="outline_width_unit" v="MM"/>
              <prop k="style" v="solid"/>
              <data_defined_properties>
                <Option type="Map">
                  <Option value="" name="name" type="QString"/>
                  <Option name="properties"/>
                  <Option value="collection" name="type" type="QString"/>
                </Option>
              </data_defined_properties>
            </layer>
          </symbol>
        </source-symbol>
        <rotation/>
        <sizescale/>
      </renderer-v2>
      <customproperties>
        <property value="0" key="embeddedWidgets/count"/>
        <property key="variableNames"/>
        <property key="variableValues"/>
      </customproperties>
      <blendMode>0</blendMode>
      <featureBlendMode>0</featureBlendMode>
      <layerOpacity>1</layerOpacity>
      <SingleCategoryDiagramRenderer diagramType="Histogram" attributeLegend="1">
        <DiagramCategory penWidth="0" lineSizeType="MM" rotationOffset="0" barWidth="5" maxScaleDenominator="1e+08" lineSizeScale="3x:0,0,0,0,0,0" penColor="#000000" opacity="1" labelPlacementMethod="XHeight" scaleDependency="Area" diagramOrientation="Up" minScaleDenominator="inf" width="15" minimumSize="0" backgroundAlpha="255" height="15" backgroundColor="#ffffff" scaleBasedVisibility="0" penAlpha="255" sizeType="MM" sizeScale="3x:0,0,0,0,0,0" enabled="0">
          <fontProperties style="" description=".SF NS Text,13,-1,5,50,0,0,0,0,0"/>
          <attribute label="" field="" color="#000000"/>
        </DiagramCategory>
      </SingleCategoryDiagramRenderer>
      <DiagramLayerSettings linePlacementFlags="10" showAll="1" placement="0" dist="0" obstacle="0" zIndex="0" priority="0">
        <properties>
          <Option type="Map">
            <Option value="" name="name" type="QString"/>
            <Option name="properties" type="Map">
              <Option name="positionX" type="Map">
                <Option value="true" name="active" type="bool"/>
                <Option value="id" name="field" type="QString"/>
                <Option value="2" name="type" type="int"/>
              </Option>
              <Option name="positionY" type="Map">
                <Option value="true" name="active" type="bool"/>
                <Option value="id" name="field" type="QString"/>
                <Option value="2" name="type" type="int"/>
              </Option>
              <Option name="show" type="Map">
                <Option value="true" name="active" type="bool"/>
                <Option value="id" name="field" type="QString"/>
                <Option value="2" name="type" type="int"/>
              </Option>
            </Option>
            <Option value="collection" name="type" type="QString"/>
          </Option>
        </properties>
      </DiagramLayerSettings>
      <geometryOptions removeDuplicateNodes="0" geometryPrecision="0">
        <activeChecks/>
        <checkConfiguration/>
      </geometryOptions>
      <fieldConfiguration>
        <field name="id">
          <editWidget type="TextEdit">
            <config>
              <Option type="Map">
                <Option value="0" name="IsMultiline" type="QString"/>
                <Option value="0" name="UseHtml" type="QString"/>
              </Option>
            </config>
          </editWidget>
        </field>
        <field name="xmin">
          <editWidget type="TextEdit">
            <config>
              <Option type="Map">
                <Option value="0" name="IsMultiline" type="QString"/>
                <Option value="0" name="UseHtml" type="QString"/>
              </Option>
            </config>
          </editWidget>
        </field>
        <field name="xmax">
          <editWidget type="TextEdit">
            <config>
              <Option type="Map">
                <Option value="0" name="IsMultiline" type="QString"/>
                <Option value="0" name="UseHtml" type="QString"/>
              </Option>
            </config>
          </editWidget>
        </field>
        <field name="ymin">
          <editWidget type="TextEdit">
            <config>
              <Option type="Map">
                <Option value="0" name="IsMultiline" type="QString"/>
                <Option value="0" name="UseHtml" type="QString"/>
              </Option>
            </config>
          </editWidget>
        </field>
        <field name="ymax">
          <editWidget type="TextEdit">
            <config>
              <Option type="Map">
                <Option value="0" name="IsMultiline" type="QString"/>
                <Option value="0" name="UseHtml" type="QString"/>
              </Option>
            </config>
          </editWidget>
        </field>
        <field name="1940-1944">
          <editWidget type="TextEdit">
            <config>
              <Option type="Map">
                <Option value="0" name="IsMultiline" type="QString"/>
                <Option value="0" name="UseHtml" type="QString"/>
              </Option>
            </config>
          </editWidget>
        </field>
        <field name="1945-1949">
          <editWidget type="TextEdit">
            <config>
              <Option type="Map">
                <Option value="0" name="IsMultiline" type="QString"/>
                <Option value="0" name="UseHtml" type="QString"/>
              </Option>
            </config>
          </editWidget>
        </field>
        <field name="1955-1959">
          <editWidget type="TextEdit">
            <config>
              <Option type="Map">
                <Option value="0" name="IsMultiline" type="QString"/>
                <Option value="0" name="UseHtml" type="QString"/>
              </Option>
            </config>
          </editWidget>
        </field>
        <field name="1965-1969">
          <editWidget type="TextEdit">
            <config>
              <Option type="Map">
                <Option value="0" name="IsMultiline" type="QString"/>
                <Option value="0" name="UseHtml" type="QString"/>
              </Option>
            </config>
          </editWidget>
        </field>
        <field name="1975-1979">
          <editWidget type="TextEdit">
            <config>
              <Option type="Map">
                <Option value="0" name="IsMultiline" type="QString"/>
                <Option value="0" name="UseHtml" type="QString"/>
              </Option>
            </config>
          </editWidget>
        </field>
        <field name="1980-1984">
          <editWidget type="TextEdit">
            <config>
              <Option type="Map">
                <Option value="0" name="IsMultiline" type="QString"/>
                <Option value="0" name="UseHtml" type="QString"/>
              </Option>
            </config>
          </editWidget>
        </field>
        <field name="1985-1989">
          <editWidget type="TextEdit">
            <config>
              <Option type="Map">
                <Option value="0" name="IsMultiline" type="QString"/>
                <Option value="0" name="UseHtml" type="QString"/>
              </Option>
            </config>
          </editWidget>
        </field>
        <field name="1990-1994">
          <editWidget type="TextEdit">
            <config>
              <Option type="Map">
                <Option value="0" name="IsMultiline" type="QString"/>
                <Option value="0" name="UseHtml" type="QString"/>
              </Option>
            </config>
          </editWidget>
        </field>
        <field name="1995-1999">
          <editWidget type="TextEdit">
            <config>
              <Option type="Map">
                <Option value="0" name="IsMultiline" type="QString"/>
                <Option value="0" name="UseHtml" type="QString"/>
              </Option>
            </config>
          </editWidget>
        </field>
        <field name="2000-2004">
          <editWidget type="TextEdit">
            <config>
              <Option type="Map">
                <Option value="0" name="IsMultiline" type="QString"/>
                <Option value="0" name="UseHtml" type="QString"/>
              </Option>
            </config>
          </editWidget>
        </field>
        <field name="last">
          <editWidget type="TextEdit">
            <config>
              <Option type="Map">
                <Option value="0" name="IsMultiline" type="QString"/>
                <Option value="0" name="UseHtml" type="QString"/>
              </Option>
            </config>
          </editWidget>
        </field>
        <field name="1970-1974">
          <editWidget type="TextEdit">
            <config>
              <Option type="Map">
                <Option value="0" name="IsMultiline" type="QString"/>
                <Option value="0" name="UseHtml" type="QString"/>
              </Option>
            </config>
          </editWidget>
        </field>
      </fieldConfiguration>
      <aliases>
        <alias name="" field="id" index="0"/>
        <alias name="" field="xmin" index="1"/>
        <alias name="" field="xmax" index="2"/>
        <alias name="" field="ymin" index="3"/>
        <alias name="" field="ymax" index="4"/>
        <alias name="" field="1940-1944" index="5"/>
        <alias name="" field="1945-1949" index="6"/>
        <alias name="" field="1955-1959" index="7"/>
        <alias name="" field="1965-1969" index="8"/>
        <alias name="" field="1975-1979" index="9"/>
        <alias name="" field="1980-1984" index="10"/>
        <alias name="" field="1985-1989" index="11"/>
        <alias name="" field="1990-1994" index="12"/>
        <alias name="" field="1995-1999" index="13"/>
        <alias name="" field="2000-2004" index="14"/>
        <alias name="" field="last" index="15"/>
        <alias name="" field="1970-1974" index="16"/>
      </aliases>
      <excludeAttributesWMS/>
      <excludeAttributesWFS/>
      <defaults>
        <default expression="" applyOnUpdate="0" field="id"/>
        <default expression="" applyOnUpdate="0" field="xmin"/>
        <default expression="" applyOnUpdate="0" field="xmax"/>
        <default expression="" applyOnUpdate="0" field="ymin"/>
        <default expression="" applyOnUpdate="0" field="ymax"/>
        <default expression="" applyOnUpdate="0" field="1940-1944"/>
        <default expression="" applyOnUpdate="0" field="1945-1949"/>
        <default expression="" applyOnUpdate="0" field="1955-1959"/>
        <default expression="" applyOnUpdate="0" field="1965-1969"/>
        <default expression="" applyOnUpdate="0" field="1975-1979"/>
        <default expression="" applyOnUpdate="0" field="1980-1984"/>
        <default expression="" applyOnUpdate="0" field="1985-1989"/>
        <default expression="" applyOnUpdate="0" field="1990-1994"/>
        <default expression="" applyOnUpdate="0" field="1995-1999"/>
        <default expression="" applyOnUpdate="0" field="2000-2004"/>
        <default expression="" applyOnUpdate="0" field="last"/>
        <default expression="" applyOnUpdate="0" field="1970-1974"/>
      </defaults>
      <constraints>
        <constraint constraints="0" exp_strength="0" notnull_strength="0" field="id" unique_strength="0"/>
        <constraint constraints="0" exp_strength="0" notnull_strength="0" field="xmin" unique_strength="0"/>
        <constraint constraints="0" exp_strength="0" notnull_strength="0" field="xmax" unique_strength="0"/>
        <constraint constraints="0" exp_strength="0" notnull_strength="0" field="ymin" unique_strength="0"/>
        <constraint constraints="0" exp_strength="0" notnull_strength="0" field="ymax" unique_strength="0"/>
        <constraint constraints="0" exp_strength="0" notnull_strength="0" field="1940-1944" unique_strength="0"/>
        <constraint constraints="0" exp_strength="0" notnull_strength="0" field="1945-1949" unique_strength="0"/>
        <constraint constraints="0" exp_strength="0" notnull_strength="0" field="1955-1959" unique_strength="0"/>
        <constraint constraints="0" exp_strength="0" notnull_strength="0" field="1965-1969" unique_strength="0"/>
        <constraint constraints="0" exp_strength="0" notnull_strength="0" field="1975-1979" unique_strength="0"/>
        <constraint constraints="0" exp_strength="0" notnull_strength="0" field="1980-1984" unique_strength="0"/>
        <constraint constraints="0" exp_strength="0" notnull_strength="0" field="1985-1989" unique_strength="0"/>
        <constraint constraints="0" exp_strength="0" notnull_strength="0" field="1990-1994" unique_strength="0"/>
        <constraint constraints="0" exp_strength="0" notnull_strength="0" field="1995-1999" unique_strength="0"/>
        <constraint constraints="0" exp_strength="0" notnull_strength="0" field="2000-2004" unique_strength="0"/>
        <constraint constraints="0" exp_strength="0" notnull_strength="0" field="last" unique_strength="0"/>
        <constraint constraints="0" exp_strength="0" notnull_strength="0" field="1970-1974" unique_strength="0"/>
      </constraints>
      <constraintExpressions>
        <constraint exp="" desc="" field="id"/>
        <constraint exp="" desc="" field="xmin"/>
        <constraint exp="" desc="" field="xmax"/>
        <constraint exp="" desc="" field="ymin"/>
        <constraint exp="" desc="" field="ymax"/>
        <constraint exp="" desc="" field="1940-1944"/>
        <constraint exp="" desc="" field="1945-1949"/>
        <constraint exp="" desc="" field="1955-1959"/>
        <constraint exp="" desc="" field="1965-1969"/>
        <constraint exp="" desc="" field="1975-1979"/>
        <constraint exp="" desc="" field="1980-1984"/>
        <constraint exp="" desc="" field="1985-1989"/>
        <constraint exp="" desc="" field="1990-1994"/>
        <constraint exp="" desc="" field="1995-1999"/>
        <constraint exp="" desc="" field="2000-2004"/>
        <constraint exp="" desc="" field="last"/>
        <constraint exp="" desc="" field="1970-1974"/>
      </constraintExpressions>
      <expressionfields/>
      <attributeactions/>
      <attributetableconfig sortOrder="1" actionWidgetStyle="dropDown" sortExpression="&quot;1995-1999&quot;">
        <columns>
          <column name="id" width="49" type="field" hidden="0"/>
          <column name="xmin" width="6" type="field" hidden="0"/>
          <column name="xmax" width="28" type="field" hidden="0"/>
          <column name="ymin" width="4" type="field" hidden="0"/>
          <column name="ymax" width="27" type="field" hidden="0"/>
          <column name="1940-1944" width="23" type="field" hidden="0"/>
          <column name="1945-1949" width="19" type="field" hidden="0"/>
          <column name="1955-1959" width="7" type="field" hidden="0"/>
          <column name="1965-1969" width="4" type="field" hidden="0"/>
          <column name="1975-1979" width="4" type="field" hidden="0"/>
          <column name="1980-1984" width="4" type="field" hidden="0"/>
          <column name="1985-1989" width="4" type="field" hidden="0"/>
          <column name="1990-1994" width="-1" type="field" hidden="0"/>
          <column name="1995-1999" width="-1" type="field" hidden="0"/>
          <column name="2000-2004" width="-1" type="field" hidden="0"/>
          <column name="last" width="-1" type="field" hidden="0"/>
          <column name="1970-1974" width="-1" type="field" hidden="0"/>
          <column width="-1" type="actions" hidden="1"/>
        </columns>
      </attributetableconfig>
      <conditionalstyles>
        <rowstyles/>
        <fieldstyles/>
      </conditionalstyles>
      <editform tolerant="1">.</editform>
      <editforminit/>
      <editforminitcodesource>0</editforminitcodesource>
      <editforminitfilepath>.</editforminitfilepath>
      <editforminitcode><![CDATA[# -*- coding: utf-8 -*-
"""
QGIS forms can have a Python function that is called when the form is
opened.

Use this function to add extra logic to your forms.

Enter the name of the function in the "Python Init function"
field.
An example follows:
"""
from qgis.PyQt.QtWidgets import QWidget

def my_form_open(dialog, layer, feature):
	geom = feature.geometry()
	control = dialog.findChild(QWidget, "MyLineEdit")
]]></editforminitcode>
      <featformsuppress>0</featformsuppress>
      <editorlayout>generatedlayout</editorlayout>
      <editable/>
      <labelOnTop/>
      <widgets/>
      <previewExpression>COALESCE( "id", '&lt;NULL>' )</previewExpression>
      <mapTip></mapTip>
    </maplayer>
    <maplayer refreshOnNotifyMessage="" readOnly="0" geometry="Polygon" styleCategories="AllStyleCategories" simplifyDrawingTol="1" autoRefreshTime="0" simplifyMaxScale="1" simplifyAlgorithm="0" refreshOnNotifyEnabled="0" simplifyDrawingHints="1" hasScaleBasedVisibilityFlag="0" labelsEnabled="1" autoRefreshEnabled="0" minScale="0" maxScale="0" type="vector" simplifyLocal="1">
      <extent>
        <xmin>1571159.23549999995157123</xmin>
        <ymin>5179822.94579000025987625</ymin>
        <xmax>1578559.23549999995157123</xmax>
        <ymax>5185322.94579000025987625</ymax>
      </extent>
      <id>1995_1999_copy20171026154401894</id>
      <datasource>./Houses2000-2004.shp</datasource>
      <keywordList>
        <value></value>
      </keywordList>
      <layername>2000</layername>
      <srs>
        <spatialrefsys>
          <proj4>+proj=tmerc +lat_0=0 +lon_0=173 +k=0.9996 +x_0=1600000 +y_0=10000000 +ellps=GRS80 +towgs84=0,0,0,0,0,0,0 +units=m +no_defs</proj4>
          <srsid>177</srsid>
          <srid>2193</srid>
          <authid>EPSG:2193</authid>
          <description>NZGD2000 / New Zealand Transverse Mercator 2000</description>
          <projectionacronym>tmerc</projectionacronym>
          <ellipsoidacronym>GRS80</ellipsoidacronym>
          <geographicflag>false</geographicflag>
        </spatialrefsys>
      </srs>
      <resourceMetadata>
        <identifier></identifier>
        <parentidentifier></parentidentifier>
        <language></language>
        <type></type>
        <title></title>
        <abstract></abstract>
        <links/>
        <fees></fees>
        <encoding></encoding>
        <crs>
          <spatialrefsys>
            <proj4></proj4>
            <srsid>0</srsid>
            <srid>0</srid>
            <authid></authid>
            <description></description>
            <projectionacronym></projectionacronym>
            <ellipsoidacronym></ellipsoidacronym>
            <geographicflag>false</geographicflag>
          </spatialrefsys>
        </crs>
        <extent/>
      </resourceMetadata>
      <provider encoding="UTF-8">ogr</provider>
      <vectorjoins/>
      <layerDependencies/>
      <dataDependencies/>
      <legend type="default-vector"/>
      <expressionfields/>
      <map-layer-style-manager current="default">
        <map-layer-style name="default"/>
      </map-layer-style-manager>
      <auxiliaryLayer/>
      <flags>
        <Identifiable>1</Identifiable>
        <Removable>1</Removable>
        <Searchable>1</Searchable>
      </flags>
      <renderer-v2 attr="2000-2004" enableorderby="0" forceraster="0" symbollevels="0" type="categorizedSymbol">
        <categories>
          <category value="yes" symbol="0" render="true" label="yes"/>
        </categories>
        <symbols>
          <symbol alpha="1" force_rhr="0" name="0" clip_to_extent="1" type="fill">
            <layer class="SimpleFill" enabled="1" locked="0" pass="0">
              <prop k="border_width_map_unit_scale" v="3x:0,0,0,0,0,0"/>
              <prop k="color" v="237,51,27,255"/>
              <prop k="joinstyle" v="bevel"/>
              <prop k="offset" v="0,0"/>
              <prop k="offset_map_unit_scale" v="3x:0,0,0,0,0,0"/>
              <prop k="offset_unit" v="MM"/>
              <prop k="outline_color" v="0,0,0,255"/>
              <prop k="outline_style" v="solid"/>
              <prop k="outline_width" v="0.26"/>
              <prop k="outline_width_unit" v="MM"/>
              <prop k="style" v="solid"/>
              <data_defined_properties>
                <Option type="Map">
                  <Option value="" name="name" type="QString"/>
                  <Option name="properties"/>
                  <Option value="collection" name="type" type="QString"/>
                </Option>
              </data_defined_properties>
            </layer>
          </symbol>
        </symbols>
        <source-symbol>
          <symbol alpha="1" force_rhr="0" name="0" clip_to_extent="1" type="fill">
            <layer class="SimpleFill" enabled="1" locked="0" pass="0">
              <prop k="border_width_map_unit_scale" v="3x:0,0,0,0,0,0"/>
              <prop k="color" v="128,74,186,255"/>
              <prop k="joinstyle" v="bevel"/>
              <prop k="offset" v="0,0"/>
              <prop k="offset_map_unit_scale" v="3x:0,0,0,0,0,0"/>
              <prop k="offset_unit" v="MM"/>
              <prop k="outline_color" v="0,0,0,255"/>
              <prop k="outline_style" v="solid"/>
              <prop k="outline_width" v="0.26"/>
              <prop k="outline_width_unit" v="MM"/>
              <prop k="style" v="solid"/>
              <data_defined_properties>
                <Option type="Map">
                  <Option value="" name="name" type="QString"/>
                  <Option name="properties"/>
                  <Option value="collection" name="type" type="QString"/>
                </Option>
              </data_defined_properties>
            </layer>
          </symbol>
        </source-symbol>
        <rotation/>
        <sizescale/>
      </renderer-v2>
      <customproperties>
        <property value="0" key="embeddedWidgets/count"/>
        <property key="variableNames"/>
        <property key="variableValues"/>
      </customproperties>
      <blendMode>0</blendMode>
      <featureBlendMode>0</featureBlendMode>
      <layerOpacity>1</layerOpacity>
      <SingleCategoryDiagramRenderer diagramType="Histogram" attributeLegend="1">
        <DiagramCategory penWidth="0" lineSizeType="MM" rotationOffset="0" barWidth="5" maxScaleDenominator="1e+08" lineSizeScale="3x:0,0,0,0,0,0" penColor="#000000" opacity="1" labelPlacementMethod="XHeight" scaleDependency="Area" diagramOrientation="Up" minScaleDenominator="inf" width="15" minimumSize="0" backgroundAlpha="255" height="15" backgroundColor="#ffffff" scaleBasedVisibility="0" penAlpha="255" sizeType="MM" sizeScale="3x:0,0,0,0,0,0" enabled="0">
          <fontProperties style="" description=".SF NS Text,13,-1,5,50,0,0,0,0,0"/>
          <attribute label="" field="" color="#000000"/>
        </DiagramCategory>
      </SingleCategoryDiagramRenderer>
      <DiagramLayerSettings linePlacementFlags="10" showAll="1" placement="0" dist="0" obstacle="0" zIndex="0" priority="0">
        <properties>
          <Option type="Map">
            <Option value="" name="name" type="QString"/>
            <Option name="properties" type="Map">
              <Option name="positionX" type="Map">
                <Option value="true" name="active" type="bool"/>
                <Option value="id" name="field" type="QString"/>
                <Option value="2" name="type" type="int"/>
              </Option>
              <Option name="positionY" type="Map">
                <Option value="true" name="active" type="bool"/>
                <Option value="id" name="field" type="QString"/>
                <Option value="2" name="type" type="int"/>
              </Option>
              <Option name="show" type="Map">
                <Option value="true" name="active" type="bool"/>
                <Option value="id" name="field" type="QString"/>
                <Option value="2" name="type" type="int"/>
              </Option>
            </Option>
            <Option value="collection" name="type" type="QString"/>
          </Option>
        </properties>
      </DiagramLayerSettings>
      <geometryOptions removeDuplicateNodes="0" geometryPrecision="0">
        <activeChecks/>
        <checkConfiguration/>
      </geometryOptions>
      <fieldConfiguration>
        <field name="id">
          <editWidget type="TextEdit">
            <config>
              <Option type="Map">
                <Option value="0" name="IsMultiline" type="QString"/>
                <Option value="0" name="UseHtml" type="QString"/>
              </Option>
            </config>
          </editWidget>
        </field>
        <field name="xmin">
          <editWidget type="TextEdit">
            <config>
              <Option type="Map">
                <Option value="0" name="IsMultiline" type="QString"/>
                <Option value="0" name="UseHtml" type="QString"/>
              </Option>
            </config>
          </editWidget>
        </field>
        <field name="xmax">
          <editWidget type="TextEdit">
            <config>
              <Option type="Map">
                <Option value="0" name="IsMultiline" type="QString"/>
                <Option value="0" name="UseHtml" type="QString"/>
              </Option>
            </config>
          </editWidget>
        </field>
        <field name="ymin">
          <editWidget type="TextEdit">
            <config>
              <Option type="Map">
                <Option value="0" name="IsMultiline" type="QString"/>
                <Option value="0" name="UseHtml" type="QString"/>
              </Option>
            </config>
          </editWidget>
        </field>
        <field name="ymax">
          <editWidget type="TextEdit">
            <config>
              <Option type="Map">
                <Option value="0" name="IsMultiline" type="QString"/>
                <Option value="0" name="UseHtml" type="QString"/>
              </Option>
            </config>
          </editWidget>
        </field>
        <field name="1940-1944">
          <editWidget type="TextEdit">
            <config>
              <Option type="Map">
                <Option value="0" name="IsMultiline" type="QString"/>
                <Option value="0" name="UseHtml" type="QString"/>
              </Option>
            </config>
          </editWidget>
        </field>
        <field name="1945-1949">
          <editWidget type="TextEdit">
            <config>
              <Option type="Map">
                <Option value="0" name="IsMultiline" type="QString"/>
                <Option value="0" name="UseHtml" type="QString"/>
              </Option>
            </config>
          </editWidget>
        </field>
        <field name="1955-1959">
          <editWidget type="TextEdit">
            <config>
              <Option type="Map">
                <Option value="0" name="IsMultiline" type="QString"/>
                <Option value="0" name="UseHtml" type="QString"/>
              </Option>
            </config>
          </editWidget>
        </field>
        <field name="1965-1969">
          <editWidget type="TextEdit">
            <config>
              <Option type="Map">
                <Option value="0" name="IsMultiline" type="QString"/>
                <Option value="0" name="UseHtml" type="QString"/>
              </Option>
            </config>
          </editWidget>
        </field>
        <field name="1975-1979">
          <editWidget type="TextEdit">
            <config>
              <Option type="Map">
                <Option value="0" name="IsMultiline" type="QString"/>
                <Option value="0" name="UseHtml" type="QString"/>
              </Option>
            </config>
          </editWidget>
        </field>
        <field name="1980-1984">
          <editWidget type="TextEdit">
            <config>
              <Option type="Map">
                <Option value="0" name="IsMultiline" type="QString"/>
                <Option value="0" name="UseHtml" type="QString"/>
              </Option>
            </config>
          </editWidget>
        </field>
        <field name="1985-1989">
          <editWidget type="TextEdit">
            <config>
              <Option type="Map">
                <Option value="0" name="IsMultiline" type="QString"/>
                <Option value="0" name="UseHtml" type="QString"/>
              </Option>
            </config>
          </editWidget>
        </field>
        <field name="1990-1994">
          <editWidget type="TextEdit">
            <config>
              <Option type="Map">
                <Option value="0" name="IsMultiline" type="QString"/>
                <Option value="0" name="UseHtml" type="QString"/>
              </Option>
            </config>
          </editWidget>
        </field>
        <field name="1995-1999">
          <editWidget type="TextEdit">
            <config>
              <Option type="Map">
                <Option value="0" name="IsMultiline" type="QString"/>
                <Option value="0" name="UseHtml" type="QString"/>
              </Option>
            </config>
          </editWidget>
        </field>
        <field name="2000-2004">
          <editWidget type="TextEdit">
            <config>
              <Option type="Map">
                <Option value="0" name="IsMultiline" type="QString"/>
                <Option value="0" name="UseHtml" type="QString"/>
              </Option>
            </config>
          </editWidget>
        </field>
        <field name="last">
          <editWidget type="TextEdit">
            <config>
              <Option type="Map">
                <Option value="0" name="IsMultiline" type="QString"/>
                <Option value="0" name="UseHtml" type="QString"/>
              </Option>
            </config>
          </editWidget>
        </field>
        <field name="1970-1974">
          <editWidget type="TextEdit">
            <config>
              <Option type="Map">
                <Option value="0" name="IsMultiline" type="QString"/>
                <Option value="0" name="UseHtml" type="QString"/>
              </Option>
            </config>
          </editWidget>
        </field>
      </fieldConfiguration>
      <aliases>
        <alias name="" field="id" index="0"/>
        <alias name="" field="xmin" index="1"/>
        <alias name="" field="xmax" index="2"/>
        <alias name="" field="ymin" index="3"/>
        <alias name="" field="ymax" index="4"/>
        <alias name="" field="1940-1944" index="5"/>
        <alias name="" field="1945-1949" index="6"/>
        <alias name="" field="1955-1959" index="7"/>
        <alias name="" field="1965-1969" index="8"/>
        <alias name="" field="1975-1979" index="9"/>
        <alias name="" field="1980-1984" index="10"/>
        <alias name="" field="1985-1989" index="11"/>
        <alias name="" field="1990-1994" index="12"/>
        <alias name="" field="1995-1999" index="13"/>
        <alias name="" field="2000-2004" index="14"/>
        <alias name="" field="last" index="15"/>
        <alias name="" field="1970-1974" index="16"/>
      </aliases>
      <excludeAttributesWMS/>
      <excludeAttributesWFS/>
      <defaults>
        <default expression="" applyOnUpdate="0" field="id"/>
        <default expression="" applyOnUpdate="0" field="xmin"/>
        <default expression="" applyOnUpdate="0" field="xmax"/>
        <default expression="" applyOnUpdate="0" field="ymin"/>
        <default expression="" applyOnUpdate="0" field="ymax"/>
        <default expression="" applyOnUpdate="0" field="1940-1944"/>
        <default expression="" applyOnUpdate="0" field="1945-1949"/>
        <default expression="" applyOnUpdate="0" field="1955-1959"/>
        <default expression="" applyOnUpdate="0" field="1965-1969"/>
        <default expression="" applyOnUpdate="0" field="1975-1979"/>
        <default expression="" applyOnUpdate="0" field="1980-1984"/>
        <default expression="" applyOnUpdate="0" field="1985-1989"/>
        <default expression="" applyOnUpdate="0" field="1990-1994"/>
        <default expression="" applyOnUpdate="0" field="1995-1999"/>
        <default expression="" applyOnUpdate="0" field="2000-2004"/>
        <default expression="" applyOnUpdate="0" field="last"/>
        <default expression="" applyOnUpdate="0" field="1970-1974"/>
      </defaults>
      <constraints>
        <constraint constraints="0" exp_strength="0" notnull_strength="0" field="id" unique_strength="0"/>
        <constraint constraints="0" exp_strength="0" notnull_strength="0" field="xmin" unique_strength="0"/>
        <constraint constraints="0" exp_strength="0" notnull_strength="0" field="xmax" unique_strength="0"/>
        <constraint constraints="0" exp_strength="0" notnull_strength="0" field="ymin" unique_strength="0"/>
        <constraint constraints="0" exp_strength="0" notnull_strength="0" field="ymax" unique_strength="0"/>
        <constraint constraints="0" exp_strength="0" notnull_strength="0" field="1940-1944" unique_strength="0"/>
        <constraint constraints="0" exp_strength="0" notnull_strength="0" field="1945-1949" unique_strength="0"/>
        <constraint constraints="0" exp_strength="0" notnull_strength="0" field="1955-1959" unique_strength="0"/>
        <constraint constraints="0" exp_strength="0" notnull_strength="0" field="1965-1969" unique_strength="0"/>
        <constraint constraints="0" exp_strength="0" notnull_strength="0" field="1975-1979" unique_strength="0"/>
        <constraint constraints="0" exp_strength="0" notnull_strength="0" field="1980-1984" unique_strength="0"/>
        <constraint constraints="0" exp_strength="0" notnull_strength="0" field="1985-1989" unique_strength="0"/>
        <constraint constraints="0" exp_strength="0" notnull_strength="0" field="1990-1994" unique_strength="0"/>
        <constraint constraints="0" exp_strength="0" notnull_strength="0" field="1995-1999" unique_strength="0"/>
        <constraint constraints="0" exp_strength="0" notnull_strength="0" field="2000-2004" unique_strength="0"/>
        <constraint constraints="0" exp_strength="0" notnull_strength="0" field="last" unique_strength="0"/>
        <constraint constraints="0" exp_strength="0" notnull_strength="0" field="1970-1974" unique_strength="0"/>
      </constraints>
      <constraintExpressions>
        <constraint exp="" desc="" field="id"/>
        <constraint exp="" desc="" field="xmin"/>
        <constraint exp="" desc="" field="xmax"/>
        <constraint exp="" desc="" field="ymin"/>
        <constraint exp="" desc="" field="ymax"/>
        <constraint exp="" desc="" field="1940-1944"/>
        <constraint exp="" desc="" field="1945-1949"/>
        <constraint exp="" desc="" field="1955-1959"/>
        <constraint exp="" desc="" field="1965-1969"/>
        <constraint exp="" desc="" field="1975-1979"/>
        <constraint exp="" desc="" field="1980-1984"/>
        <constraint exp="" desc="" field="1985-1989"/>
        <constraint exp="" desc="" field="1990-1994"/>
        <constraint exp="" desc="" field="1995-1999"/>
        <constraint exp="" desc="" field="2000-2004"/>
        <constraint exp="" desc="" field="last"/>
        <constraint exp="" desc="" field="1970-1974"/>
      </constraintExpressions>
      <expressionfields/>
      <attributeactions/>
      <attributetableconfig sortOrder="1" actionWidgetStyle="dropDown" sortExpression="&quot;2000-2004&quot;">
        <columns>
          <column name="id" width="60" type="field" hidden="0"/>
          <column name="xmin" width="23" type="field" hidden="0"/>
          <column name="xmax" width="8" type="field" hidden="0"/>
          <column name="ymin" width="10" type="field" hidden="0"/>
          <column name="ymax" width="4" type="field" hidden="0"/>
          <column name="1940-1944" width="4" type="field" hidden="0"/>
          <column name="1945-1949" width="16" type="field" hidden="0"/>
          <column name="1955-1959" width="10" type="field" hidden="0"/>
          <column name="1965-1969" width="23" type="field" hidden="0"/>
          <column name="1975-1979" width="4" type="field" hidden="0"/>
          <column name="1980-1984" width="7" type="field" hidden="0"/>
          <column name="1985-1989" width="-1" type="field" hidden="0"/>
          <column name="1990-1994" width="-1" type="field" hidden="0"/>
          <column name="1995-1999" width="-1" type="field" hidden="0"/>
          <column name="2000-2004" width="-1" type="field" hidden="0"/>
          <column name="last" width="-1" type="field" hidden="0"/>
          <column name="1970-1974" width="-1" type="field" hidden="0"/>
          <column width="-1" type="actions" hidden="1"/>
        </columns>
      </attributetableconfig>
      <conditionalstyles>
        <rowstyles/>
        <fieldstyles/>
      </conditionalstyles>
      <editform tolerant="1">.</editform>
      <editforminit/>
      <editforminitcodesource>0</editforminitcodesource>
      <editforminitfilepath>.</editforminitfilepath>
      <editforminitcode><![CDATA[# -*- coding: utf-8 -*-
"""
QGIS forms can have a Python function that is called when the form is
opened.

Use this function to add extra logic to your forms.

Enter the name of the function in the "Python Init function"
field.
An example follows:
"""
from qgis.PyQt.QtWidgets import QWidget

def my_form_open(dialog, layer, feature):
	geom = feature.geometry()
	control = dialog.findChild(QWidget, "MyLineEdit")
]]></editforminitcode>
      <featformsuppress>0</featformsuppress>
      <editorlayout>generatedlayout</editorlayout>
      <editable/>
      <labelOnTop/>
      <widgets/>
      <previewExpression>COALESCE( "id", '&lt;NULL>' )</previewExpression>
      <mapTip></mapTip>
    </maplayer>
    <maplayer refreshOnNotifyMessage="" readOnly="0" geometry="Polygon" styleCategories="AllStyleCategories" simplifyDrawingTol="1" autoRefreshTime="0" simplifyMaxScale="1" simplifyAlgorithm="0" refreshOnNotifyEnabled="0" simplifyDrawingHints="1" hasScaleBasedVisibilityFlag="0" labelsEnabled="1" autoRefreshEnabled="0" minScale="0" maxScale="0" type="vector" simplifyLocal="1">
      <extent>
        <xmin>1563722.31649999972432852</xmin>
        <ymin>5176014.64560000039637089</ymin>
        <xmax>1580323.6688000001013279</xmax>
        <ymax>5195841.94060000032186508</ymax>
      </extent>
      <id>AU2013_GV_Clipped20170726142120876</id>
      <datasource>../../Census_Data_2013 (part)/AU2013_GV_Clipped.shp</datasource>
      <keywordList>
        <value></value>
      </keywordList>
      <layername>AU2013_GV_Clipped</layername>
      <srs>
        <spatialrefsys>
          <proj4>+proj=tmerc +lat_0=0 +lon_0=173 +k=0.9996 +x_0=1600000 +y_0=10000000 +ellps=GRS80 +towgs84=0,0,0,0,0,0,0 +units=m +no_defs</proj4>
          <srsid>177</srsid>
          <srid>2193</srid>
          <authid>EPSG:2193</authid>
          <description>NZGD2000 / New Zealand Transverse Mercator 2000</description>
          <projectionacronym>tmerc</projectionacronym>
          <ellipsoidacronym>GRS80</ellipsoidacronym>
          <geographicflag>false</geographicflag>
        </spatialrefsys>
      </srs>
      <resourceMetadata>
        <identifier></identifier>
        <parentidentifier></parentidentifier>
        <language></language>
        <type></type>
        <title></title>
        <abstract></abstract>
        <links/>
        <fees></fees>
        <encoding></encoding>
        <crs>
          <spatialrefsys>
            <proj4></proj4>
            <srsid>0</srsid>
            <srid>0</srid>
            <authid></authid>
            <description></description>
            <projectionacronym></projectionacronym>
            <ellipsoidacronym></ellipsoidacronym>
            <geographicflag>false</geographicflag>
          </spatialrefsys>
        </crs>
        <extent/>
      </resourceMetadata>
      <provider encoding="UTF-8">ogr</provider>
      <vectorjoins/>
      <layerDependencies/>
      <dataDependencies/>
      <legend type="default-vector"/>
      <expressionfields/>
      <map-layer-style-manager current="default">
        <map-layer-style name="default"/>
      </map-layer-style-manager>
      <auxiliaryLayer/>
      <flags>
        <Identifiable>1</Identifiable>
        <Removable>1</Removable>
        <Searchable>1</Searchable>
      </flags>
      <renderer-v2 attr="AU2013_NAM" enableorderby="0" forceraster="0" symbollevels="0" type="categorizedSymbol">
        <categories>
          <category value="Aranui" symbol="0" render="false" label="Aranui"/>
          <category value="Avon Loop" symbol="1" render="false" label="Avon Loop"/>
          <category value="Avondale" symbol="2" render="false" label="Avondale"/>
          <category value="Avonside" symbol="3" render="true" label="Avonside"/>
          <category value="Bexley" symbol="4" render="true" label="Bexley"/>
          <category value="Burwood" symbol="5" render="true" label="Burwood"/>
          <category value="Dallington" symbol="6" render="true" label="Dallington"/>
          <category value="Linwood" symbol="7" render="true" label="Linwood"/>
          <category value="New Brighton" symbol="8" render="true" label="New Brighton"/>
          <category value="Rawhiti" symbol="9" render="true" label="Rawhiti"/>
          <category value="Richmond North" symbol="10" render="true" label="Richmond North"/>
          <category value="Richmond South" symbol="11" render="true" label="Richmond South"/>
          <category value="Travis" symbol="12" render="true" label="Travis"/>
          <category value="Wainoni" symbol="13" render="true" label="Wainoni"/>
          <category value="" symbol="14" render="true" label=""/>
        </categories>
        <symbols>
          <symbol alpha="0.196078" force_rhr="0" name="0" clip_to_extent="1" type="fill">
            <layer class="SimpleFill" enabled="1" locked="0" pass="0">
              <prop k="border_width_map_unit_scale" v="3x:0,0,0,0,0,0"/>
              <prop k="color" v="112,28,201,255"/>
              <prop k="joinstyle" v="bevel"/>
              <prop k="offset" v="0,0"/>
              <prop k="offset_map_unit_scale" v="3x:0,0,0,0,0,0"/>
              <prop k="offset_unit" v="MM"/>
              <prop k="outline_color" v="0,0,0,255"/>
              <prop k="outline_style" v="solid"/>
              <prop k="outline_width" v="0.26"/>
              <prop k="outline_width_unit" v="MM"/>
              <prop k="style" v="solid"/>
              <data_defined_properties>
                <Option type="Map">
                  <Option value="" name="name" type="QString"/>
                  <Option name="properties"/>
                  <Option value="collection" name="type" type="QString"/>
                </Option>
              </data_defined_properties>
            </layer>
          </symbol>
          <symbol alpha="0.196078" force_rhr="0" name="1" clip_to_extent="1" type="fill">
            <layer class="SimpleFill" enabled="1" locked="0" pass="0">
              <prop k="border_width_map_unit_scale" v="3x:0,0,0,0,0,0"/>
              <prop k="color" v="214,78,73,255"/>
              <prop k="joinstyle" v="bevel"/>
              <prop k="offset" v="0,0"/>
              <prop k="offset_map_unit_scale" v="3x:0,0,0,0,0,0"/>
              <prop k="offset_unit" v="MM"/>
              <prop k="outline_color" v="0,0,0,255"/>
              <prop k="outline_style" v="solid"/>
              <prop k="outline_width" v="0.26"/>
              <prop k="outline_width_unit" v="MM"/>
              <prop k="style" v="solid"/>
              <data_defined_properties>
                <Option type="Map">
                  <Option value="" name="name" type="QString"/>
                  <Option name="properties"/>
                  <Option value="collection" name="type" type="QString"/>
                </Option>
              </data_defined_properties>
            </layer>
          </symbol>
          <symbol alpha="0.313725" force_rhr="0" name="10" clip_to_extent="1" type="fill">
            <layer class="SimpleFill" enabled="1" locked="0" pass="0">
              <prop k="border_width_map_unit_scale" v="3x:0,0,0,0,0,0"/>
              <prop k="color" v="52,144,233,255"/>
              <prop k="joinstyle" v="bevel"/>
              <prop k="offset" v="0,0"/>
              <prop k="offset_map_unit_scale" v="3x:0,0,0,0,0,0"/>
              <prop k="offset_unit" v="MM"/>
              <prop k="outline_color" v="0,0,0,255"/>
              <prop k="outline_style" v="solid"/>
              <prop k="outline_width" v="0.26"/>
              <prop k="outline_width_unit" v="MM"/>
              <prop k="style" v="solid"/>
              <data_defined_properties>
                <Option type="Map">
                  <Option value="" name="name" type="QString"/>
                  <Option name="properties"/>
                  <Option value="collection" name="type" type="QString"/>
                </Option>
              </data_defined_properties>
            </layer>
          </symbol>
          <symbol alpha="0.305882" force_rhr="0" name="11" clip_to_extent="1" type="fill">
            <layer class="SimpleFill" enabled="1" locked="0" pass="0">
              <prop k="border_width_map_unit_scale" v="3x:0,0,0,0,0,0"/>
              <prop k="color" v="122,58,233,255"/>
              <prop k="joinstyle" v="bevel"/>
              <prop k="offset" v="0,0"/>
              <prop k="offset_map_unit_scale" v="3x:0,0,0,0,0,0"/>
              <prop k="offset_unit" v="MM"/>
              <prop k="outline_color" v="0,0,0,255"/>
              <prop k="outline_style" v="solid"/>
              <prop k="outline_width" v="0.26"/>
              <prop k="outline_width_unit" v="MM"/>
              <prop k="style" v="solid"/>
              <data_defined_properties>
                <Option type="Map">
                  <Option value="" name="name" type="QString"/>
                  <Option name="properties"/>
                  <Option value="collection" name="type" type="QString"/>
                </Option>
              </data_defined_properties>
            </layer>
          </symbol>
          <symbol alpha="0.196078" force_rhr="0" name="12" clip_to_extent="1" type="fill">
            <layer class="SimpleFill" enabled="1" locked="0" pass="0">
              <prop k="border_width_map_unit_scale" v="3x:0,0,0,0,0,0"/>
              <prop k="color" v="205,39,114,255"/>
              <prop k="joinstyle" v="bevel"/>
              <prop k="offset" v="0,0"/>
              <prop k="offset_map_unit_scale" v="3x:0,0,0,0,0,0"/>
              <prop k="offset_unit" v="MM"/>
              <prop k="outline_color" v="0,0,0,255"/>
              <prop k="outline_style" v="solid"/>
              <prop k="outline_width" v="0.26"/>
              <prop k="outline_width_unit" v="MM"/>
              <prop k="style" v="solid"/>
              <data_defined_properties>
                <Option type="Map">
                  <Option value="" name="name" type="QString"/>
                  <Option name="properties"/>
                  <Option value="collection" name="type" type="QString"/>
                </Option>
              </data_defined_properties>
            </layer>
          </symbol>
          <symbol alpha="0.196078" force_rhr="0" name="13" clip_to_extent="1" type="fill">
            <layer class="SimpleFill" enabled="1" locked="0" pass="0">
              <prop k="border_width_map_unit_scale" v="3x:0,0,0,0,0,0"/>
              <prop k="color" v="43,216,75,255"/>
              <prop k="joinstyle" v="bevel"/>
              <prop k="offset" v="0,0"/>
              <prop k="offset_map_unit_scale" v="3x:0,0,0,0,0,0"/>
              <prop k="offset_unit" v="MM"/>
              <prop k="outline_color" v="0,0,0,255"/>
              <prop k="outline_style" v="solid"/>
              <prop k="outline_width" v="0.26"/>
              <prop k="outline_width_unit" v="MM"/>
              <prop k="style" v="solid"/>
              <data_defined_properties>
                <Option type="Map">
                  <Option value="" name="name" type="QString"/>
                  <Option name="properties"/>
                  <Option value="collection" name="type" type="QString"/>
                </Option>
              </data_defined_properties>
            </layer>
          </symbol>
          <symbol alpha="0.137255" force_rhr="0" name="14" clip_to_extent="1" type="fill">
            <layer class="SimpleFill" enabled="1" locked="0" pass="0">
              <prop k="border_width_map_unit_scale" v="3x:0,0,0,0,0,0"/>
              <prop k="color" v="143,117,121,201"/>
              <prop k="joinstyle" v="bevel"/>
              <prop k="offset" v="0,0"/>
              <prop k="offset_map_unit_scale" v="3x:0,0,0,0,0,0"/>
              <prop k="offset_unit" v="MM"/>
              <prop k="outline_color" v="0,0,0,255"/>
              <prop k="outline_style" v="solid"/>
              <prop k="outline_width" v="0.26"/>
              <prop k="outline_width_unit" v="MM"/>
              <prop k="style" v="solid"/>
              <data_defined_properties>
                <Option type="Map">
                  <Option value="" name="name" type="QString"/>
                  <Option name="properties"/>
                  <Option value="collection" name="type" type="QString"/>
                </Option>
              </data_defined_properties>
            </layer>
          </symbol>
          <symbol alpha="0.196078" force_rhr="0" name="2" clip_to_extent="1" type="fill">
            <layer class="SimpleFill" enabled="1" locked="0" pass="0">
              <prop k="border_width_map_unit_scale" v="3x:0,0,0,0,0,0"/>
              <prop k="color" v="199,124,228,255"/>
              <prop k="joinstyle" v="bevel"/>
              <prop k="offset" v="0,0"/>
              <prop k="offset_map_unit_scale" v="3x:0,0,0,0,0,0"/>
              <prop k="offset_unit" v="MM"/>
              <prop k="outline_color" v="0,0,0,255"/>
              <prop k="outline_style" v="solid"/>
              <prop k="outline_width" v="0.26"/>
              <prop k="outline_width_unit" v="MM"/>
              <prop k="style" v="solid"/>
              <data_defined_properties>
                <Option type="Map">
                  <Option value="" name="name" type="QString"/>
                  <Option name="properties"/>
                  <Option value="collection" name="type" type="QString"/>
                </Option>
              </data_defined_properties>
            </layer>
          </symbol>
          <symbol alpha="0.196078" force_rhr="0" name="3" clip_to_extent="1" type="fill">
            <layer class="SimpleFill" enabled="1" locked="0" pass="0">
              <prop k="border_width_map_unit_scale" v="3x:0,0,0,0,0,0"/>
              <prop k="color" v="199,124,228,255"/>
              <prop k="joinstyle" v="bevel"/>
              <prop k="offset" v="0,0"/>
              <prop k="offset_map_unit_scale" v="3x:0,0,0,0,0,0"/>
              <prop k="offset_unit" v="MM"/>
              <prop k="outline_color" v="0,0,0,255"/>
              <prop k="outline_style" v="solid"/>
              <prop k="outline_width" v="0.26"/>
              <prop k="outline_width_unit" v="MM"/>
              <prop k="style" v="solid"/>
              <data_defined_properties>
                <Option type="Map">
                  <Option value="" name="name" type="QString"/>
                  <Option name="properties"/>
                  <Option value="collection" name="type" type="QString"/>
                </Option>
              </data_defined_properties>
            </layer>
          </symbol>
          <symbol alpha="0.196078" force_rhr="0" name="4" clip_to_extent="1" type="fill">
            <layer class="SimpleFill" enabled="1" locked="0" pass="0">
              <prop k="border_width_map_unit_scale" v="3x:0,0,0,0,0,0"/>
              <prop k="color" v="16,148,200,255"/>
              <prop k="joinstyle" v="bevel"/>
              <prop k="offset" v="0,0"/>
              <prop k="offset_map_unit_scale" v="3x:0,0,0,0,0,0"/>
              <prop k="offset_unit" v="MM"/>
              <prop k="outline_color" v="0,0,0,255"/>
              <prop k="outline_style" v="solid"/>
              <prop k="outline_width" v="0.26"/>
              <prop k="outline_width_unit" v="MM"/>
              <prop k="style" v="solid"/>
              <data_defined_properties>
                <Option type="Map">
                  <Option value="" name="name" type="QString"/>
                  <Option name="properties"/>
                  <Option value="collection" name="type" type="QString"/>
                </Option>
              </data_defined_properties>
            </layer>
          </symbol>
          <symbol alpha="0.196078" force_rhr="0" name="5" clip_to_extent="1" type="fill">
            <layer class="SimpleFill" enabled="1" locked="0" pass="0">
              <prop k="border_width_map_unit_scale" v="3x:0,0,0,0,0,0"/>
              <prop k="color" v="220,194,116,255"/>
              <prop k="joinstyle" v="bevel"/>
              <prop k="offset" v="0,0"/>
              <prop k="offset_map_unit_scale" v="3x:0,0,0,0,0,0"/>
              <prop k="offset_unit" v="MM"/>
              <prop k="outline_color" v="0,0,0,255"/>
              <prop k="outline_style" v="solid"/>
              <prop k="outline_width" v="0.26"/>
              <prop k="outline_width_unit" v="MM"/>
              <prop k="style" v="solid"/>
              <data_defined_properties>
                <Option type="Map">
                  <Option value="" name="name" type="QString"/>
                  <Option name="properties"/>
                  <Option value="collection" name="type" type="QString"/>
                </Option>
              </data_defined_properties>
            </layer>
          </symbol>
          <symbol alpha="0.196078" force_rhr="0" name="6" clip_to_extent="1" type="fill">
            <layer class="SimpleFill" enabled="1" locked="0" pass="0">
              <prop k="border_width_map_unit_scale" v="3x:0,0,0,0,0,0"/>
              <prop k="color" v="65,103,226,255"/>
              <prop k="joinstyle" v="bevel"/>
              <prop k="offset" v="0,0"/>
              <prop k="offset_map_unit_scale" v="3x:0,0,0,0,0,0"/>
              <prop k="offset_unit" v="MM"/>
              <prop k="outline_color" v="0,0,0,255"/>
              <prop k="outline_style" v="solid"/>
              <prop k="outline_width" v="0.26"/>
              <prop k="outline_width_unit" v="MM"/>
              <prop k="style" v="solid"/>
              <data_defined_properties>
                <Option type="Map">
                  <Option value="" name="name" type="QString"/>
                  <Option name="properties"/>
                  <Option value="collection" name="type" type="QString"/>
                </Option>
              </data_defined_properties>
            </layer>
          </symbol>
          <symbol alpha="0.196078" force_rhr="0" name="7" clip_to_extent="1" type="fill">
            <layer class="SimpleFill" enabled="1" locked="0" pass="0">
              <prop k="border_width_map_unit_scale" v="3x:0,0,0,0,0,0"/>
              <prop k="color" v="125,203,218,255"/>
              <prop k="joinstyle" v="bevel"/>
              <prop k="offset" v="0,0"/>
              <prop k="offset_map_unit_scale" v="3x:0,0,0,0,0,0"/>
              <prop k="offset_unit" v="MM"/>
              <prop k="outline_color" v="0,0,0,255"/>
              <prop k="outline_style" v="solid"/>
              <prop k="outline_width" v="0.26"/>
              <prop k="outline_width_unit" v="MM"/>
              <prop k="style" v="solid"/>
              <data_defined_properties>
                <Option type="Map">
                  <Option value="" name="name" type="QString"/>
                  <Option name="properties"/>
                  <Option value="collection" name="type" type="QString"/>
                </Option>
              </data_defined_properties>
            </layer>
          </symbol>
          <symbol alpha="0.196078" force_rhr="0" name="8" clip_to_extent="1" type="fill">
            <layer class="SimpleFill" enabled="1" locked="0" pass="0">
              <prop k="border_width_map_unit_scale" v="3x:0,0,0,0,0,0"/>
              <prop k="color" v="217,64,94,255"/>
              <prop k="joinstyle" v="bevel"/>
              <prop k="offset" v="0,0"/>
              <prop k="offset_map_unit_scale" v="3x:0,0,0,0,0,0"/>
              <prop k="offset_unit" v="MM"/>
              <prop k="outline_color" v="0,0,0,255"/>
              <prop k="outline_style" v="solid"/>
              <prop k="outline_width" v="0.26"/>
              <prop k="outline_width_unit" v="MM"/>
              <prop k="style" v="solid"/>
              <data_defined_properties>
                <Option type="Map">
                  <Option value="" name="name" type="QString"/>
                  <Option name="properties"/>
                  <Option value="collection" name="type" type="QString"/>
                </Option>
              </data_defined_properties>
            </layer>
          </symbol>
          <symbol alpha="0.196078" force_rhr="0" name="9" clip_to_extent="1" type="fill">
            <layer class="SimpleFill" enabled="1" locked="0" pass="0">
              <prop k="border_width_map_unit_scale" v="3x:0,0,0,0,0,0"/>
              <prop k="color" v="53,232,217,255"/>
              <prop k="joinstyle" v="bevel"/>
              <prop k="offset" v="0,0"/>
              <prop k="offset_map_unit_scale" v="3x:0,0,0,0,0,0"/>
              <prop k="offset_unit" v="MM"/>
              <prop k="outline_color" v="0,0,0,255"/>
              <prop k="outline_style" v="solid"/>
              <prop k="outline_width" v="0.26"/>
              <prop k="outline_width_unit" v="MM"/>
              <prop k="style" v="solid"/>
              <data_defined_properties>
                <Option type="Map">
                  <Option value="" name="name" type="QString"/>
                  <Option name="properties"/>
                  <Option value="collection" name="type" type="QString"/>
                </Option>
              </data_defined_properties>
            </layer>
          </symbol>
        </symbols>
        <source-symbol>
          <symbol alpha="0.196078" force_rhr="0" name="0" clip_to_extent="1" type="fill">
            <layer class="SimpleFill" enabled="1" locked="0" pass="0">
              <prop k="border_width_map_unit_scale" v="3x:0,0,0,0,0,0"/>
              <prop k="color" v="177,171,170,255"/>
              <prop k="joinstyle" v="bevel"/>
              <prop k="offset" v="0,0"/>
              <prop k="offset_map_unit_scale" v="3x:0,0,0,0,0,0"/>
              <prop k="offset_unit" v="MM"/>
              <prop k="outline_color" v="0,0,0,255"/>
              <prop k="outline_style" v="solid"/>
              <prop k="outline_width" v="0.26"/>
              <prop k="outline_width_unit" v="MM"/>
              <prop k="style" v="solid"/>
              <data_defined_properties>
                <Option type="Map">
                  <Option value="" name="name" type="QString"/>
                  <Option name="properties"/>
                  <Option value="collection" name="type" type="QString"/>
                </Option>
              </data_defined_properties>
            </layer>
          </symbol>
        </source-symbol>
        <rotation/>
        <sizescale/>
      </renderer-v2>
      <customproperties>
        <property value="0" key="embeddedWidgets/count"/>
        <property key="variableNames"/>
        <property key="variableValues"/>
      </customproperties>
      <blendMode>0</blendMode>
      <featureBlendMode>0</featureBlendMode>
      <layerOpacity>1</layerOpacity>
      <SingleCategoryDiagramRenderer diagramType="Histogram" attributeLegend="1">
        <DiagramCategory penWidth="0" lineSizeType="MM" rotationOffset="0" barWidth="5" maxScaleDenominator="1e+08" lineSizeScale="3x:0,0,0,0,0,0" penColor="#000000" opacity="1" labelPlacementMethod="XHeight" scaleDependency="Area" diagramOrientation="Up" minScaleDenominator="inf" width="15" minimumSize="0" backgroundAlpha="255" height="15" backgroundColor="#ffffff" scaleBasedVisibility="0" penAlpha="255" sizeType="MM" sizeScale="3x:0,0,0,0,0,0" enabled="0">
          <fontProperties style="" description=".SF NS Text,13,-1,5,50,0,0,0,0,0"/>
          <attribute label="" field="" color="#000000"/>
        </DiagramCategory>
      </SingleCategoryDiagramRenderer>
      <DiagramLayerSettings linePlacementFlags="10" showAll="1" placement="0" dist="0" obstacle="0" zIndex="0" priority="0">
        <properties>
          <Option type="Map">
            <Option value="" name="name" type="QString"/>
            <Option name="properties" type="Map">
              <Option name="positionX" type="Map">
                <Option value="true" name="active" type="bool"/>
                <Option value="AU2013" name="field" type="QString"/>
                <Option value="2" name="type" type="int"/>
              </Option>
              <Option name="positionY" type="Map">
                <Option value="true" name="active" type="bool"/>
                <Option value="AU2013" name="field" type="QString"/>
                <Option value="2" name="type" type="int"/>
              </Option>
              <Option name="show" type="Map">
                <Option value="true" name="active" type="bool"/>
                <Option value="AU2013" name="field" type="QString"/>
                <Option value="2" name="type" type="int"/>
              </Option>
            </Option>
            <Option value="collection" name="type" type="QString"/>
          </Option>
        </properties>
      </DiagramLayerSettings>
      <geometryOptions removeDuplicateNodes="0" geometryPrecision="0">
        <activeChecks/>
        <checkConfiguration/>
      </geometryOptions>
      <fieldConfiguration>
        <field name="AU2013">
          <editWidget type="TextEdit">
            <config>
              <Option type="Map">
                <Option value="0" name="IsMultiline" type="QString"/>
                <Option value="0" name="UseHtml" type="QString"/>
              </Option>
            </config>
          </editWidget>
        </field>
        <field name="AU2013_NAM">
          <editWidget type="TextEdit">
            <config>
              <Option type="Map">
                <Option value="0" name="IsMultiline" type="QString"/>
                <Option value="0" name="UseHtml" type="QString"/>
              </Option>
            </config>
          </editWidget>
        </field>
      </fieldConfiguration>
      <aliases>
        <alias name="" field="AU2013" index="0"/>
        <alias name="" field="AU2013_NAM" index="1"/>
      </aliases>
      <excludeAttributesWMS/>
      <excludeAttributesWFS/>
      <defaults>
        <default expression="" applyOnUpdate="0" field="AU2013"/>
        <default expression="" applyOnUpdate="0" field="AU2013_NAM"/>
      </defaults>
      <constraints>
        <constraint constraints="0" exp_strength="0" notnull_strength="0" field="AU2013" unique_strength="0"/>
        <constraint constraints="0" exp_strength="0" notnull_strength="0" field="AU2013_NAM" unique_strength="0"/>
      </constraints>
      <constraintExpressions>
        <constraint exp="" desc="" field="AU2013"/>
        <constraint exp="" desc="" field="AU2013_NAM"/>
      </constraintExpressions>
      <expressionfields/>
      <attributeactions/>
      <attributetableconfig sortOrder="0" actionWidgetStyle="dropDown" sortExpression="">
        <columns>
          <column name="AU2013" width="-1" type="field" hidden="0"/>
          <column name="AU2013_NAM" width="-1" type="field" hidden="0"/>
          <column width="-1" type="actions" hidden="1"/>
        </columns>
      </attributetableconfig>
      <conditionalstyles>
        <rowstyles/>
        <fieldstyles/>
      </conditionalstyles>
      <editform tolerant="1">.</editform>
      <editforminit/>
      <editforminitcodesource>0</editforminitcodesource>
      <editforminitfilepath>.</editforminitfilepath>
      <editforminitcode><![CDATA[# -*- coding: utf-8 -*-
"""
QGIS forms can have a Python function that is called when the form is
opened.

Use this function to add extra logic to your forms.

Enter the name of the function in the "Python Init function"
field.
An example follows:
"""
from qgis.PyQt.QtWidgets import QWidget

def my_form_open(dialog, layer, feature):
	geom = feature.geometry()
	control = dialog.findChild(QWidget, "MyLineEdit")
]]></editforminitcode>
      <featformsuppress>0</featformsuppress>
      <editorlayout>generatedlayout</editorlayout>
      <editable/>
      <labelOnTop/>
      <widgets/>
      <previewExpression>"AU2013"</previewExpression>
      <mapTip></mapTip>
    </maplayer>
    <maplayer refreshOnNotifyMessage="" readOnly="0" geometry="Point" styleCategories="AllStyleCategories" simplifyDrawingTol="1" autoRefreshTime="0" simplifyMaxScale="1" simplifyAlgorithm="0" refreshOnNotifyEnabled="0" simplifyDrawingHints="1" hasScaleBasedVisibilityFlag="0" labelsEnabled="1" autoRefreshEnabled="0" minScale="0" maxScale="0" type="vector" simplifyLocal="1">
      <extent>
        <xmin>1571479.38900000043213367</xmin>
        <ymin>5180635.61959999985992908</ymin>
        <xmax>1578029.0404000012204051</xmax>
        <ymax>5184369.03569999989122152</ymax>
      </extent>
      <id>CERA_Trees_with_Grid20171027163018759</id>
      <datasource>./CERA Trees with Grid.shp</datasource>
      <keywordList>
        <value></value>
      </keywordList>
      <layername>CERA Trees with Grid</layername>
      <srs>
        <spatialrefsys>
          <proj4>+proj=tmerc +lat_0=0 +lon_0=173 +k=0.9996 +x_0=1600000 +y_0=10000000 +ellps=GRS80 +towgs84=0,0,0,0,0,0,0 +units=m +no_defs</proj4>
          <srsid>177</srsid>
          <srid>2193</srid>
          <authid>EPSG:2193</authid>
          <description>NZGD2000 / New Zealand Transverse Mercator 2000</description>
          <projectionacronym>tmerc</projectionacronym>
          <ellipsoidacronym>GRS80</ellipsoidacronym>
          <geographicflag>false</geographicflag>
        </spatialrefsys>
      </srs>
      <resourceMetadata>
        <identifier></identifier>
        <parentidentifier></parentidentifier>
        <language></language>
        <type></type>
        <title></title>
        <abstract></abstract>
        <links/>
        <fees></fees>
        <encoding></encoding>
        <crs>
          <spatialrefsys>
            <proj4></proj4>
            <srsid>0</srsid>
            <srid>0</srid>
            <authid></authid>
            <description></description>
            <projectionacronym></projectionacronym>
            <ellipsoidacronym></ellipsoidacronym>
            <geographicflag>false</geographicflag>
          </spatialrefsys>
        </crs>
        <extent/>
      </resourceMetadata>
      <provider encoding="UTF-8">ogr</provider>
      <vectorjoins/>
      <layerDependencies/>
      <dataDependencies/>
      <legend type="default-vector"/>
      <expressionfields/>
      <map-layer-style-manager current="default">
        <map-layer-style name="default"/>
      </map-layer-style-manager>
      <auxiliaryLayer/>
      <flags>
        <Identifiable>1</Identifiable>
        <Removable>1</Removable>
        <Searchable>1</Searchable>
      </flags>
      <renderer-v2 enableorderby="0" forceraster="0" symbollevels="0" type="singleSymbol">
        <symbols>
          <symbol alpha="1" force_rhr="0" name="0" clip_to_extent="1" type="marker">
            <layer class="SimpleMarker" enabled="1" locked="0" pass="0">
              <prop k="angle" v="0"/>
              <prop k="color" v="70,161,47,255"/>
              <prop k="horizontal_anchor_point" v="1"/>
              <prop k="joinstyle" v="bevel"/>
              <prop k="name" v="circle"/>
              <prop k="offset" v="0,0"/>
              <prop k="offset_map_unit_scale" v="3x:0,0,0,0,0,0"/>
              <prop k="offset_unit" v="MM"/>
              <prop k="outline_color" v="0,0,0,255"/>
              <prop k="outline_style" v="solid"/>
              <prop k="outline_width" v="0"/>
              <prop k="outline_width_map_unit_scale" v="3x:0,0,0,0,0,0"/>
              <prop k="outline_width_unit" v="MM"/>
              <prop k="scale_method" v="diameter"/>
              <prop k="size" v="2"/>
              <prop k="size_map_unit_scale" v="3x:0,0,0,0,0,0"/>
              <prop k="size_unit" v="MM"/>
              <prop k="vertical_anchor_point" v="1"/>
              <data_defined_properties>
                <Option type="Map">
                  <Option value="" name="name" type="QString"/>
                  <Option name="properties"/>
                  <Option value="collection" name="type" type="QString"/>
                </Option>
              </data_defined_properties>
            </layer>
          </symbol>
        </symbols>
        <rotation/>
        <sizescale/>
      </renderer-v2>
      <customproperties/>
      <blendMode>0</blendMode>
      <featureBlendMode>0</featureBlendMode>
      <layerOpacity>1</layerOpacity>
      <geometryOptions removeDuplicateNodes="0" geometryPrecision="0">
        <activeChecks/>
        <checkConfiguration/>
      </geometryOptions>
      <fieldConfiguration>
        <field name="OBJECTID_1">
          <editWidget type="TextEdit">
            <config>
              <Option type="Map">
                <Option value="0" name="IsMultiline" type="QString"/>
                <Option value="0" name="UseHtml" type="QString"/>
              </Option>
            </config>
          </editWidget>
        </field>
        <field name="objectid">
          <editWidget type="TextEdit">
            <config>
              <Option type="Map">
                <Option value="0" name="IsMultiline" type="QString"/>
                <Option value="0" name="UseHtml" type="QString"/>
              </Option>
            </config>
          </editWidget>
        </field>
        <field name="inspection">
          <editWidget type="TextEdit">
            <config>
              <Option type="Map">
                <Option value="0" name="IsMultiline" type="QString"/>
                <Option value="0" name="UseHtml" type="QString"/>
              </Option>
            </config>
          </editWidget>
        </field>
        <field name="survey_id">
          <editWidget type="TextEdit">
            <config>
              <Option type="Map">
                <Option value="0" name="IsMultiline" type="QString"/>
                <Option value="0" name="UseHtml" type="QString"/>
              </Option>
            </config>
          </editWidget>
        </field>
        <field name="street">
          <editWidget type="TextEdit">
            <config>
              <Option type="Map">
                <Option value="0" name="IsMultiline" type="QString"/>
                <Option value="0" name="UseHtml" type="QString"/>
              </Option>
            </config>
          </editWidget>
        </field>
        <field name="suburb">
          <editWidget type="TextEdit">
            <config>
              <Option type="Map">
                <Option value="0" name="IsMultiline" type="QString"/>
                <Option value="0" name="UseHtml" type="QString"/>
              </Option>
            </config>
          </editWidget>
        </field>
        <field name="feature_id">
          <editWidget type="TextEdit">
            <config>
              <Option type="Map">
                <Option value="0" name="IsMultiline" type="QString"/>
                <Option value="0" name="UseHtml" type="QString"/>
              </Option>
            </config>
          </editWidget>
        </field>
        <field name="Class">
          <editWidget type="TextEdit">
            <config>
              <Option type="Map">
                <Option value="0" name="IsMultiline" type="QString"/>
                <Option value="0" name="UseHtml" type="QString"/>
              </Option>
            </config>
          </editWidget>
        </field>
        <field name="Botanical">
          <editWidget type="TextEdit">
            <config>
              <Option type="Map">
                <Option value="0" name="IsMultiline" type="QString"/>
                <Option value="0" name="UseHtml" type="QString"/>
              </Option>
            </config>
          </editWidget>
        </field>
        <field name="CommonName">
          <editWidget type="TextEdit">
            <config>
              <Option type="Map">
                <Option value="0" name="IsMultiline" type="QString"/>
                <Option value="0" name="UseHtml" type="QString"/>
              </Option>
            </config>
          </editWidget>
        </field>
        <field name="Protection">
          <editWidget type="TextEdit">
            <config>
              <Option type="Map">
                <Option value="0" name="IsMultiline" type="QString"/>
                <Option value="0" name="UseHtml" type="QString"/>
              </Option>
            </config>
          </editWidget>
        </field>
        <field name="IsNative">
          <editWidget type="TextEdit">
            <config>
              <Option type="Map">
                <Option value="0" name="IsMultiline" type="QString"/>
                <Option value="0" name="UseHtml" type="QString"/>
              </Option>
            </config>
          </editWidget>
        </field>
        <field name="Indigenous">
          <editWidget type="TextEdit">
            <config>
              <Option type="Map">
                <Option value="0" name="IsMultiline" type="QString"/>
                <Option value="0" name="UseHtml" type="QString"/>
              </Option>
            </config>
          </editWidget>
        </field>
        <field name="IsEdible">
          <editWidget type="TextEdit">
            <config>
              <Option type="Map">
                <Option value="0" name="IsMultiline" type="QString"/>
                <Option value="0" name="UseHtml" type="QString"/>
              </Option>
            </config>
          </editWidget>
        </field>
        <field name="Height">
          <editWidget type="TextEdit">
            <config>
              <Option type="Map">
                <Option value="0" name="IsMultiline" type="QString"/>
                <Option value="0" name="UseHtml" type="QString"/>
              </Option>
            </config>
          </editWidget>
        </field>
        <field name="Tree_DBH">
          <editWidget type="TextEdit">
            <config>
              <Option type="Map">
                <Option value="0" name="IsMultiline" type="QString"/>
                <Option value="0" name="UseHtml" type="QString"/>
              </Option>
            </config>
          </editWidget>
        </field>
        <field name="Tree_Crown">
          <editWidget type="TextEdit">
            <config>
              <Option type="Map">
                <Option value="0" name="IsMultiline" type="QString"/>
                <Option value="0" name="UseHtml" type="QString"/>
              </Option>
            </config>
          </editWidget>
        </field>
        <field name="Age_class">
          <editWidget type="TextEdit">
            <config>
              <Option type="Map">
                <Option value="0" name="IsMultiline" type="QString"/>
                <Option value="0" name="UseHtml" type="QString"/>
              </Option>
            </config>
          </editWidget>
        </field>
        <field name="Form">
          <editWidget type="TextEdit">
            <config>
              <Option type="Map">
                <Option value="0" name="IsMultiline" type="QString"/>
                <Option value="0" name="UseHtml" type="QString"/>
              </Option>
            </config>
          </editWidget>
        </field>
        <field name="Health">
          <editWidget type="TextEdit">
            <config>
              <Option type="Map">
                <Option value="0" name="IsMultiline" type="QString"/>
                <Option value="0" name="UseHtml" type="QString"/>
              </Option>
            </config>
          </editWidget>
        </field>
        <field name="Activity">
          <editWidget type="TextEdit">
            <config>
              <Option type="Map">
                <Option value="0" name="IsMultiline" type="QString"/>
                <Option value="0" name="UseHtml" type="QString"/>
              </Option>
            </config>
          </editWidget>
        </field>
        <field name="CostToMove">
          <editWidget type="TextEdit">
            <config>
              <Option type="Map">
                <Option value="0" name="IsMultiline" type="QString"/>
                <Option value="0" name="UseHtml" type="QString"/>
              </Option>
            </config>
          </editWidget>
        </field>
        <field name="Comments">
          <editWidget type="TextEdit">
            <config>
              <Option type="Map">
                <Option value="0" name="IsMultiline" type="QString"/>
                <Option value="0" name="UseHtml" type="QString"/>
              </Option>
            </config>
          </editWidget>
        </field>
        <field name="Package_ID">
          <editWidget type="TextEdit">
            <config>
              <Option type="Map">
                <Option value="0" name="IsMultiline" type="QString"/>
                <Option value="0" name="UseHtml" type="QString"/>
              </Option>
            </config>
          </editWidget>
        </field>
        <field name="Packaged">
          <editWidget type="TextEdit">
            <config>
              <Option type="Map">
                <Option value="0" name="IsMultiline" type="QString"/>
                <Option value="0" name="UseHtml" type="QString"/>
              </Option>
            </config>
          </editWidget>
        </field>
        <field name="Package_By">
          <editWidget type="TextEdit">
            <config>
              <Option type="Map">
                <Option value="0" name="IsMultiline" type="QString"/>
                <Option value="0" name="UseHtml" type="QString"/>
              </Option>
            </config>
          </editWidget>
        </field>
        <field name="Status">
          <editWidget type="TextEdit">
            <config>
              <Option type="Map">
                <Option value="0" name="IsMultiline" type="QString"/>
                <Option value="0" name="UseHtml" type="QString"/>
              </Option>
            </config>
          </editWidget>
        </field>
        <field name="Completed">
          <editWidget type="TextEdit">
            <config>
              <Option type="Map">
                <Option value="0" name="IsMultiline" type="QString"/>
                <Option value="0" name="UseHtml" type="QString"/>
              </Option>
            </config>
          </editWidget>
        </field>
        <field name="Action">
          <editWidget type="TextEdit">
            <config>
              <Option type="Map">
                <Option value="0" name="IsMultiline" type="QString"/>
                <Option value="0" name="UseHtml" type="QString"/>
              </Option>
            </config>
          </editWidget>
        </field>
        <field name="Notes">
          <editWidget type="TextEdit">
            <config>
              <Option type="Map">
                <Option value="0" name="IsMultiline" type="QString"/>
                <Option value="0" name="UseHtml" type="QString"/>
              </Option>
            </config>
          </editWidget>
        </field>
        <field name="ImportDate">
          <editWidget type="TextEdit">
            <config>
              <Option type="Map">
                <Option value="0" name="IsMultiline" type="QString"/>
                <Option value="0" name="UseHtml" type="QString"/>
              </Option>
            </config>
          </editWidget>
        </field>
        <field name="Created">
          <editWidget type="TextEdit">
            <config>
              <Option type="Map">
                <Option value="0" name="IsMultiline" type="QString"/>
                <Option value="0" name="UseHtml" type="QString"/>
              </Option>
            </config>
          </editWidget>
        </field>
        <field name="Modified">
          <editWidget type="TextEdit">
            <config>
              <Option type="Map">
                <Option value="0" name="IsMultiline" type="QString"/>
                <Option value="0" name="UseHtml" type="QString"/>
              </Option>
            </config>
          </editWidget>
        </field>
        <field name="Source">
          <editWidget type="TextEdit">
            <config>
              <Option type="Map">
                <Option value="0" name="IsMultiline" type="QString"/>
                <Option value="0" name="UseHtml" type="QString"/>
              </Option>
            </config>
          </editWidget>
        </field>
        <field name="globalid_1">
          <editWidget type="TextEdit">
            <config>
              <Option type="Map">
                <Option value="0" name="IsMultiline" type="QString"/>
                <Option value="0" name="UseHtml" type="QString"/>
              </Option>
            </config>
          </editWidget>
        </field>
        <field name="NativeVeg">
          <editWidget type="TextEdit">
            <config>
              <Option type="Map">
                <Option value="0" name="IsMultiline" type="QString"/>
                <Option value="0" name="UseHtml" type="QString"/>
              </Option>
            </config>
          </editWidget>
        </field>
        <field name="IndigVeg">
          <editWidget type="TextEdit">
            <config>
              <Option type="Map">
                <Option value="0" name="IsMultiline" type="QString"/>
                <Option value="0" name="UseHtml" type="QString"/>
              </Option>
            </config>
          </editWidget>
        </field>
        <field name="objectid_2">
          <editWidget type="TextEdit">
            <config>
              <Option type="Map">
                <Option value="0" name="IsMultiline" type="QString"/>
                <Option value="0" name="UseHtml" type="QString"/>
              </Option>
            </config>
          </editWidget>
        </field>
        <field name="feature__1">
          <editWidget type="TextEdit">
            <config>
              <Option type="Map">
                <Option value="0" name="IsMultiline" type="QString"/>
                <Option value="0" name="UseHtml" type="QString"/>
              </Option>
            </config>
          </editWidget>
        </field>
        <field name="CommonNa_1">
          <editWidget type="TextEdit">
            <config>
              <Option type="Map">
                <Option value="0" name="IsMultiline" type="QString"/>
                <Option value="0" name="UseHtml" type="QString"/>
              </Option>
            </config>
          </editWidget>
        </field>
        <field name="IsNative_1">
          <editWidget type="TextEdit">
            <config>
              <Option type="Map">
                <Option value="0" name="IsMultiline" type="QString"/>
                <Option value="0" name="UseHtml" type="QString"/>
              </Option>
            </config>
          </editWidget>
        </field>
        <field name="Indigeno_1">
          <editWidget type="TextEdit">
            <config>
              <Option type="Map">
                <Option value="0" name="IsMultiline" type="QString"/>
                <Option value="0" name="UseHtml" type="QString"/>
              </Option>
            </config>
          </editWidget>
        </field>
        <field name="IsEdible_1">
          <editWidget type="TextEdit">
            <config>
              <Option type="Map">
                <Option value="0" name="IsMultiline" type="QString"/>
                <Option value="0" name="UseHtml" type="QString"/>
              </Option>
            </config>
          </editWidget>
        </field>
        <field name="GridID">
          <editWidget type="TextEdit">
            <config>
              <Option type="Map">
                <Option value="0" name="IsMultiline" type="QString"/>
                <Option value="0" name="UseHtml" type="QString"/>
              </Option>
            </config>
          </editWidget>
        </field>
        <field name="id">
          <editWidget type="TextEdit">
            <config>
              <Option type="Map">
                <Option value="0" name="IsMultiline" type="QString"/>
                <Option value="0" name="UseHtml" type="QString"/>
              </Option>
            </config>
          </editWidget>
        </field>
        <field name="xmin">
          <editWidget type="TextEdit">
            <config>
              <Option type="Map">
                <Option value="0" name="IsMultiline" type="QString"/>
                <Option value="0" name="UseHtml" type="QString"/>
              </Option>
            </config>
          </editWidget>
        </field>
        <field name="xmax">
          <editWidget type="TextEdit">
            <config>
              <Option type="Map">
                <Option value="0" name="IsMultiline" type="QString"/>
                <Option value="0" name="UseHtml" type="QString"/>
              </Option>
            </config>
          </editWidget>
        </field>
        <field name="ymin">
          <editWidget type="TextEdit">
            <config>
              <Option type="Map">
                <Option value="0" name="IsMultiline" type="QString"/>
                <Option value="0" name="UseHtml" type="QString"/>
              </Option>
            </config>
          </editWidget>
        </field>
        <field name="ymax">
          <editWidget type="TextEdit">
            <config>
              <Option type="Map">
                <Option value="0" name="IsMultiline" type="QString"/>
                <Option value="0" name="UseHtml" type="QString"/>
              </Option>
            </config>
          </editWidget>
        </field>
        <field name="1940-1944">
          <editWidget type="TextEdit">
            <config>
              <Option type="Map">
                <Option value="0" name="IsMultiline" type="QString"/>
                <Option value="0" name="UseHtml" type="QString"/>
              </Option>
            </config>
          </editWidget>
        </field>
        <field name="1945-1949">
          <editWidget type="TextEdit">
            <config>
              <Option type="Map">
                <Option value="0" name="IsMultiline" type="QString"/>
                <Option value="0" name="UseHtml" type="QString"/>
              </Option>
            </config>
          </editWidget>
        </field>
        <field name="1955-1959">
          <editWidget type="TextEdit">
            <config>
              <Option type="Map">
                <Option value="0" name="IsMultiline" type="QString"/>
                <Option value="0" name="UseHtml" type="QString"/>
              </Option>
            </config>
          </editWidget>
        </field>
        <field name="1965-1969">
          <editWidget type="TextEdit">
            <config>
              <Option type="Map">
                <Option value="0" name="IsMultiline" type="QString"/>
                <Option value="0" name="UseHtml" type="QString"/>
              </Option>
            </config>
          </editWidget>
        </field>
        <field name="1975-1979">
          <editWidget type="TextEdit">
            <config>
              <Option type="Map">
                <Option value="0" name="IsMultiline" type="QString"/>
                <Option value="0" name="UseHtml" type="QString"/>
              </Option>
            </config>
          </editWidget>
        </field>
        <field name="1980-1984">
          <editWidget type="TextEdit">
            <config>
              <Option type="Map">
                <Option value="0" name="IsMultiline" type="QString"/>
                <Option value="0" name="UseHtml" type="QString"/>
              </Option>
            </config>
          </editWidget>
        </field>
        <field name="1985-1989">
          <editWidget type="TextEdit">
            <config>
              <Option type="Map">
                <Option value="0" name="IsMultiline" type="QString"/>
                <Option value="0" name="UseHtml" type="QString"/>
              </Option>
            </config>
          </editWidget>
        </field>
        <field name="1990-1994">
          <editWidget type="TextEdit">
            <config>
              <Option type="Map">
                <Option value="0" name="IsMultiline" type="QString"/>
                <Option value="0" name="UseHtml" type="QString"/>
              </Option>
            </config>
          </editWidget>
        </field>
        <field name="1995-1999">
          <editWidget type="TextEdit">
            <config>
              <Option type="Map">
                <Option value="0" name="IsMultiline" type="QString"/>
                <Option value="0" name="UseHtml" type="QString"/>
              </Option>
            </config>
          </editWidget>
        </field>
        <field name="2000-2004">
          <editWidget type="TextEdit">
            <config>
              <Option type="Map">
                <Option value="0" name="IsMultiline" type="QString"/>
                <Option value="0" name="UseHtml" type="QString"/>
              </Option>
            </config>
          </editWidget>
        </field>
        <field name="last">
          <editWidget type="TextEdit">
            <config>
              <Option type="Map">
                <Option value="0" name="IsMultiline" type="QString"/>
                <Option value="0" name="UseHtml" type="QString"/>
              </Option>
            </config>
          </editWidget>
        </field>
        <field name="1970-1974">
          <editWidget type="TextEdit">
            <config>
              <Option type="Map">
                <Option value="0" name="IsMultiline" type="QString"/>
                <Option value="0" name="UseHtml" type="QString"/>
              </Option>
            </config>
          </editWidget>
        </field>
      </fieldConfiguration>
      <aliases>
        <alias name="" field="OBJECTID_1" index="0"/>
        <alias name="" field="objectid" index="1"/>
        <alias name="" field="inspection" index="2"/>
        <alias name="" field="survey_id" index="3"/>
        <alias name="" field="street" index="4"/>
        <alias name="" field="suburb" index="5"/>
        <alias name="" field="feature_id" index="6"/>
        <alias name="" field="Class" index="7"/>
        <alias name="" field="Botanical" index="8"/>
        <alias name="" field="CommonName" index="9"/>
        <alias name="" field="Protection" index="10"/>
        <alias name="" field="IsNative" index="11"/>
        <alias name="" field="Indigenous" index="12"/>
        <alias name="" field="IsEdible" index="13"/>
        <alias name="" field="Height" index="14"/>
        <alias name="" field="Tree_DBH" index="15"/>
        <alias name="" field="Tree_Crown" index="16"/>
        <alias name="" field="Age_class" index="17"/>
        <alias name="" field="Form" index="18"/>
        <alias name="" field="Health" index="19"/>
        <alias name="" field="Activity" index="20"/>
        <alias name="" field="CostToMove" index="21"/>
        <alias name="" field="Comments" index="22"/>
        <alias name="" field="Package_ID" index="23"/>
        <alias name="" field="Packaged" index="24"/>
        <alias name="" field="Package_By" index="25"/>
        <alias name="" field="Status" index="26"/>
        <alias name="" field="Completed" index="27"/>
        <alias name="" field="Action" index="28"/>
        <alias name="" field="Notes" index="29"/>
        <alias name="" field="ImportDate" index="30"/>
        <alias name="" field="Created" index="31"/>
        <alias name="" field="Modified" index="32"/>
        <alias name="" field="Source" index="33"/>
        <alias name="" field="globalid_1" index="34"/>
        <alias name="" field="NativeVeg" index="35"/>
        <alias name="" field="IndigVeg" index="36"/>
        <alias name="" field="objectid_2" index="37"/>
        <alias name="" field="feature__1" index="38"/>
        <alias name="" field="CommonNa_1" index="39"/>
        <alias name="" field="IsNative_1" index="40"/>
        <alias name="" field="Indigeno_1" index="41"/>
        <alias name="" field="IsEdible_1" index="42"/>
        <alias name="" field="GridID" index="43"/>
        <alias name="" field="id" index="44"/>
        <alias name="" field="xmin" index="45"/>
        <alias name="" field="xmax" index="46"/>
        <alias name="" field="ymin" index="47"/>
        <alias name="" field="ymax" index="48"/>
        <alias name="" field="1940-1944" index="49"/>
        <alias name="" field="1945-1949" index="50"/>
        <alias name="" field="1955-1959" index="51"/>
        <alias name="" field="1965-1969" index="52"/>
        <alias name="" field="1975-1979" index="53"/>
        <alias name="" field="1980-1984" index="54"/>
        <alias name="" field="1985-1989" index="55"/>
        <alias name="" field="1990-1994" index="56"/>
        <alias name="" field="1995-1999" index="57"/>
        <alias name="" field="2000-2004" index="58"/>
        <alias name="" field="last" index="59"/>
        <alias name="" field="1970-1974" index="60"/>
      </aliases>
      <excludeAttributesWMS/>
      <excludeAttributesWFS/>
      <defaults>
        <default expression="" applyOnUpdate="0" field="OBJECTID_1"/>
        <default expression="" applyOnUpdate="0" field="objectid"/>
        <default expression="" applyOnUpdate="0" field="inspection"/>
        <default expression="" applyOnUpdate="0" field="survey_id"/>
        <default expression="" applyOnUpdate="0" field="street"/>
        <default expression="" applyOnUpdate="0" field="suburb"/>
        <default expression="" applyOnUpdate="0" field="feature_id"/>
        <default expression="" applyOnUpdate="0" field="Class"/>
        <default expression="" applyOnUpdate="0" field="Botanical"/>
        <default expression="" applyOnUpdate="0" field="CommonName"/>
        <default expression="" applyOnUpdate="0" field="Protection"/>
        <default expression="" applyOnUpdate="0" field="IsNative"/>
        <default expression="" applyOnUpdate="0" field="Indigenous"/>
        <default expression="" applyOnUpdate="0" field="IsEdible"/>
        <default expression="" applyOnUpdate="0" field="Height"/>
        <default expression="" applyOnUpdate="0" field="Tree_DBH"/>
        <default expression="" applyOnUpdate="0" field="Tree_Crown"/>
        <default expression="" applyOnUpdate="0" field="Age_class"/>
        <default expression="" applyOnUpdate="0" field="Form"/>
        <default expression="" applyOnUpdate="0" field="Health"/>
        <default expression="" applyOnUpdate="0" field="Activity"/>
        <default expression="" applyOnUpdate="0" field="CostToMove"/>
        <default expression="" applyOnUpdate="0" field="Comments"/>
        <default expression="" applyOnUpdate="0" field="Package_ID"/>
        <default expression="" applyOnUpdate="0" field="Packaged"/>
        <default expression="" applyOnUpdate="0" field="Package_By"/>
        <default expression="" applyOnUpdate="0" field="Status"/>
        <default expression="" applyOnUpdate="0" field="Completed"/>
        <default expression="" applyOnUpdate="0" field="Action"/>
        <default expression="" applyOnUpdate="0" field="Notes"/>
        <default expression="" applyOnUpdate="0" field="ImportDate"/>
        <default expression="" applyOnUpdate="0" field="Created"/>
        <default expression="" applyOnUpdate="0" field="Modified"/>
        <default expression="" applyOnUpdate="0" field="Source"/>
        <default expression="" applyOnUpdate="0" field="globalid_1"/>
        <default expression="" applyOnUpdate="0" field="NativeVeg"/>
        <default expression="" applyOnUpdate="0" field="IndigVeg"/>
        <default expression="" applyOnUpdate="0" field="objectid_2"/>
        <default expression="" applyOnUpdate="0" field="feature__1"/>
        <default expression="" applyOnUpdate="0" field="CommonNa_1"/>
        <default expression="" applyOnUpdate="0" field="IsNative_1"/>
        <default expression="" applyOnUpdate="0" field="Indigeno_1"/>
        <default expression="" applyOnUpdate="0" field="IsEdible_1"/>
        <default expression="" applyOnUpdate="0" field="GridID"/>
        <default expression="" applyOnUpdate="0" field="id"/>
        <default expression="" applyOnUpdate="0" field="xmin"/>
        <default expression="" applyOnUpdate="0" field="xmax"/>
        <default expression="" applyOnUpdate="0" field="ymin"/>
        <default expression="" applyOnUpdate="0" field="ymax"/>
        <default expression="" applyOnUpdate="0" field="1940-1944"/>
        <default expression="" applyOnUpdate="0" field="1945-1949"/>
        <default expression="" applyOnUpdate="0" field="1955-1959"/>
        <default expression="" applyOnUpdate="0" field="1965-1969"/>
        <default expression="" applyOnUpdate="0" field="1975-1979"/>
        <default expression="" applyOnUpdate="0" field="1980-1984"/>
        <default expression="" applyOnUpdate="0" field="1985-1989"/>
        <default expression="" applyOnUpdate="0" field="1990-1994"/>
        <default expression="" applyOnUpdate="0" field="1995-1999"/>
        <default expression="" applyOnUpdate="0" field="2000-2004"/>
        <default expression="" applyOnUpdate="0" field="last"/>
        <default expression="" applyOnUpdate="0" field="1970-1974"/>
      </defaults>
      <constraints>
        <constraint constraints="0" exp_strength="0" notnull_strength="0" field="OBJECTID_1" unique_strength="0"/>
        <constraint constraints="0" exp_strength="0" notnull_strength="0" field="objectid" unique_strength="0"/>
        <constraint constraints="0" exp_strength="0" notnull_strength="0" field="inspection" unique_strength="0"/>
        <constraint constraints="0" exp_strength="0" notnull_strength="0" field="survey_id" unique_strength="0"/>
        <constraint constraints="0" exp_strength="0" notnull_strength="0" field="street" unique_strength="0"/>
        <constraint constraints="0" exp_strength="0" notnull_strength="0" field="suburb" unique_strength="0"/>
        <constraint constraints="0" exp_strength="0" notnull_strength="0" field="feature_id" unique_strength="0"/>
        <constraint constraints="0" exp_strength="0" notnull_strength="0" field="Class" unique_strength="0"/>
        <constraint constraints="0" exp_strength="0" notnull_strength="0" field="Botanical" unique_strength="0"/>
        <constraint constraints="0" exp_strength="0" notnull_strength="0" field="CommonName" unique_strength="0"/>
        <constraint constraints="0" exp_strength="0" notnull_strength="0" field="Protection" unique_strength="0"/>
        <constraint constraints="0" exp_strength="0" notnull_strength="0" field="IsNative" unique_strength="0"/>
        <constraint constraints="0" exp_strength="0" notnull_strength="0" field="Indigenous" unique_strength="0"/>
        <constraint constraints="0" exp_strength="0" notnull_strength="0" field="IsEdible" unique_strength="0"/>
        <constraint constraints="0" exp_strength="0" notnull_strength="0" field="Height" unique_strength="0"/>
        <constraint constraints="0" exp_strength="0" notnull_strength="0" field="Tree_DBH" unique_strength="0"/>
        <constraint constraints="0" exp_strength="0" notnull_strength="0" field="Tree_Crown" unique_strength="0"/>
        <constraint constraints="0" exp_strength="0" notnull_strength="0" field="Age_class" unique_strength="0"/>
        <constraint constraints="0" exp_strength="0" notnull_strength="0" field="Form" unique_strength="0"/>
        <constraint constraints="0" exp_strength="0" notnull_strength="0" field="Health" unique_strength="0"/>
        <constraint constraints="0" exp_strength="0" notnull_strength="0" field="Activity" unique_strength="0"/>
        <constraint constraints="0" exp_strength="0" notnull_strength="0" field="CostToMove" unique_strength="0"/>
        <constraint constraints="0" exp_strength="0" notnull_strength="0" field="Comments" unique_strength="0"/>
        <constraint constraints="0" exp_strength="0" notnull_strength="0" field="Package_ID" unique_strength="0"/>
        <constraint constraints="0" exp_strength="0" notnull_strength="0" field="Packaged" unique_strength="0"/>
        <constraint constraints="0" exp_strength="0" notnull_strength="0" field="Package_By" unique_strength="0"/>
        <constraint constraints="0" exp_strength="0" notnull_strength="0" field="Status" unique_strength="0"/>
        <constraint constraints="0" exp_strength="0" notnull_strength="0" field="Completed" unique_strength="0"/>
        <constraint constraints="0" exp_strength="0" notnull_strength="0" field="Action" unique_strength="0"/>
        <constraint constraints="0" exp_strength="0" notnull_strength="0" field="Notes" unique_strength="0"/>
        <constraint constraints="0" exp_strength="0" notnull_strength="0" field="ImportDate" unique_strength="0"/>
        <constraint constraints="0" exp_strength="0" notnull_strength="0" field="Created" unique_strength="0"/>
        <constraint constraints="0" exp_strength="0" notnull_strength="0" field="Modified" unique_strength="0"/>
        <constraint constraints="0" exp_strength="0" notnull_strength="0" field="Source" unique_strength="0"/>
        <constraint constraints="0" exp_strength="0" notnull_strength="0" field="globalid_1" unique_strength="0"/>
        <constraint constraints="0" exp_strength="0" notnull_strength="0" field="NativeVeg" unique_strength="0"/>
        <constraint constraints="0" exp_strength="0" notnull_strength="0" field="IndigVeg" unique_strength="0"/>
        <constraint constraints="0" exp_strength="0" notnull_strength="0" field="objectid_2" unique_strength="0"/>
        <constraint constraints="0" exp_strength="0" notnull_strength="0" field="feature__1" unique_strength="0"/>
        <constraint constraints="0" exp_strength="0" notnull_strength="0" field="CommonNa_1" unique_strength="0"/>
        <constraint constraints="0" exp_strength="0" notnull_strength="0" field="IsNative_1" unique_strength="0"/>
        <constraint constraints="0" exp_strength="0" notnull_strength="0" field="Indigeno_1" unique_strength="0"/>
        <constraint constraints="0" exp_strength="0" notnull_strength="0" field="IsEdible_1" unique_strength="0"/>
        <constraint constraints="0" exp_strength="0" notnull_strength="0" field="GridID" unique_strength="0"/>
        <constraint constraints="0" exp_strength="0" notnull_strength="0" field="id" unique_strength="0"/>
        <constraint constraints="0" exp_strength="0" notnull_strength="0" field="xmin" unique_strength="0"/>
        <constraint constraints="0" exp_strength="0" notnull_strength="0" field="xmax" unique_strength="0"/>
        <constraint constraints="0" exp_strength="0" notnull_strength="0" field="ymin" unique_strength="0"/>
        <constraint constraints="0" exp_strength="0" notnull_strength="0" field="ymax" unique_strength="0"/>
        <constraint constraints="0" exp_strength="0" notnull_strength="0" field="1940-1944" unique_strength="0"/>
        <constraint constraints="0" exp_strength="0" notnull_strength="0" field="1945-1949" unique_strength="0"/>
        <constraint constraints="0" exp_strength="0" notnull_strength="0" field="1955-1959" unique_strength="0"/>
        <constraint constraints="0" exp_strength="0" notnull_strength="0" field="1965-1969" unique_strength="0"/>
        <constraint constraints="0" exp_strength="0" notnull_strength="0" field="1975-1979" unique_strength="0"/>
        <constraint constraints="0" exp_strength="0" notnull_strength="0" field="1980-1984" unique_strength="0"/>
        <constraint constraints="0" exp_strength="0" notnull_strength="0" field="1985-1989" unique_strength="0"/>
        <constraint constraints="0" exp_strength="0" notnull_strength="0" field="1990-1994" unique_strength="0"/>
        <constraint constraints="0" exp_strength="0" notnull_strength="0" field="1995-1999" unique_strength="0"/>
        <constraint constraints="0" exp_strength="0" notnull_strength="0" field="2000-2004" unique_strength="0"/>
        <constraint constraints="0" exp_strength="0" notnull_strength="0" field="last" unique_strength="0"/>
        <constraint constraints="0" exp_strength="0" notnull_strength="0" field="1970-1974" unique_strength="0"/>
      </constraints>
      <constraintExpressions>
        <constraint exp="" desc="" field="OBJECTID_1"/>
        <constraint exp="" desc="" field="objectid"/>
        <constraint exp="" desc="" field="inspection"/>
        <constraint exp="" desc="" field="survey_id"/>
        <constraint exp="" desc="" field="street"/>
        <constraint exp="" desc="" field="suburb"/>
        <constraint exp="" desc="" field="feature_id"/>
        <constraint exp="" desc="" field="Class"/>
        <constraint exp="" desc="" field="Botanical"/>
        <constraint exp="" desc="" field="CommonName"/>
        <constraint exp="" desc="" field="Protection"/>
        <constraint exp="" desc="" field="IsNative"/>
        <constraint exp="" desc="" field="Indigenous"/>
        <constraint exp="" desc="" field="IsEdible"/>
        <constraint exp="" desc="" field="Height"/>
        <constraint exp="" desc="" field="Tree_DBH"/>
        <constraint exp="" desc="" field="Tree_Crown"/>
        <constraint exp="" desc="" field="Age_class"/>
        <constraint exp="" desc="" field="Form"/>
        <constraint exp="" desc="" field="Health"/>
        <constraint exp="" desc="" field="Activity"/>
        <constraint exp="" desc="" field="CostToMove"/>
        <constraint exp="" desc="" field="Comments"/>
        <constraint exp="" desc="" field="Package_ID"/>
        <constraint exp="" desc="" field="Packaged"/>
        <constraint exp="" desc="" field="Package_By"/>
        <constraint exp="" desc="" field="Status"/>
        <constraint exp="" desc="" field="Completed"/>
        <constraint exp="" desc="" field="Action"/>
        <constraint exp="" desc="" field="Notes"/>
        <constraint exp="" desc="" field="ImportDate"/>
        <constraint exp="" desc="" field="Created"/>
        <constraint exp="" desc="" field="Modified"/>
        <constraint exp="" desc="" field="Source"/>
        <constraint exp="" desc="" field="globalid_1"/>
        <constraint exp="" desc="" field="NativeVeg"/>
        <constraint exp="" desc="" field="IndigVeg"/>
        <constraint exp="" desc="" field="objectid_2"/>
        <constraint exp="" desc="" field="feature__1"/>
        <constraint exp="" desc="" field="CommonNa_1"/>
        <constraint exp="" desc="" field="IsNative_1"/>
        <constraint exp="" desc="" field="Indigeno_1"/>
        <constraint exp="" desc="" field="IsEdible_1"/>
        <constraint exp="" desc="" field="GridID"/>
        <constraint exp="" desc="" field="id"/>
        <constraint exp="" desc="" field="xmin"/>
        <constraint exp="" desc="" field="xmax"/>
        <constraint exp="" desc="" field="ymin"/>
        <constraint exp="" desc="" field="ymax"/>
        <constraint exp="" desc="" field="1940-1944"/>
        <constraint exp="" desc="" field="1945-1949"/>
        <constraint exp="" desc="" field="1955-1959"/>
        <constraint exp="" desc="" field="1965-1969"/>
        <constraint exp="" desc="" field="1975-1979"/>
        <constraint exp="" desc="" field="1980-1984"/>
        <constraint exp="" desc="" field="1985-1989"/>
        <constraint exp="" desc="" field="1990-1994"/>
        <constraint exp="" desc="" field="1995-1999"/>
        <constraint exp="" desc="" field="2000-2004"/>
        <constraint exp="" desc="" field="last"/>
        <constraint exp="" desc="" field="1970-1974"/>
      </constraintExpressions>
      <expressionfields/>
      <attributeactions>
        <defaultAction value="{00000000-0000-0000-0000-000000000000}" key="Canvas"/>
      </attributeactions>
      <attributetableconfig sortOrder="0" actionWidgetStyle="dropDown" sortExpression="">
        <columns/>
      </attributetableconfig>
      <conditionalstyles>
        <rowstyles/>
        <fieldstyles/>
      </conditionalstyles>
      <editform tolerant="1">.</editform>
      <editforminit/>
      <editforminitcodesource>0</editforminitcodesource>
      <editforminitfilepath>.</editforminitfilepath>
      <editforminitcode><![CDATA[]]></editforminitcode>
      <featformsuppress>0</featformsuppress>
      <editorlayout>generatedlayout</editorlayout>
      <editable/>
      <labelOnTop/>
      <widgets/>
      <previewExpression>"CommonName"</previewExpression>
      <mapTip></mapTip>
    </maplayer>
    <maplayer refreshOnNotifyMessage="" readOnly="0" geometry="Polygon" styleCategories="AllStyleCategories" simplifyDrawingTol="1" autoRefreshTime="0" simplifyMaxScale="1" simplifyAlgorithm="0" refreshOnNotifyEnabled="0" simplifyDrawingHints="1" hasScaleBasedVisibilityFlag="0" labelsEnabled="1" autoRefreshEnabled="0" minScale="0" maxScale="0" type="vector" simplifyLocal="1">
      <extent>
        <xmin>2254760</xmin>
        <ymin>5583600</ymin>
        <xmax>2598180</xmax>
        <ymax>5921920</ymax>
      </extent>
      <id>Canterbury20150916162631739</id>
      <datasource>./Canterbury.shp</datasource>
      <keywordList>
        <value></value>
      </keywordList>
      <layername>Canterbury</layername>
      <srs>
        <spatialrefsys>
          <proj4>+proj=nzmg +lat_0=-41 +lon_0=173 +x_0=2510000 +y_0=6023150 +ellps=intl +towgs84=59.47,-5.04,187.44,0.47,-0.1,1.024,-4.5993 +units=m +no_defs</proj4>
          <srsid>2375</srsid>
          <srid>27200</srid>
          <authid>EPSG:27200</authid>
          <description>NZGD49 / New Zealand Map Grid</description>
          <projectionacronym>nzmg</projectionacronym>
          <ellipsoidacronym>intl</ellipsoidacronym>
          <geographicflag>false</geographicflag>
        </spatialrefsys>
      </srs>
      <resourceMetadata>
        <identifier></identifier>
        <parentidentifier></parentidentifier>
        <language></language>
        <type></type>
        <title></title>
        <abstract></abstract>
        <links/>
        <fees></fees>
        <encoding></encoding>
        <crs>
          <spatialrefsys>
            <proj4></proj4>
            <srsid>0</srsid>
            <srid>0</srid>
            <authid></authid>
            <description></description>
            <projectionacronym></projectionacronym>
            <ellipsoidacronym></ellipsoidacronym>
            <geographicflag>false</geographicflag>
          </spatialrefsys>
        </crs>
        <extent/>
      </resourceMetadata>
      <provider encoding="UTF-8">ogr</provider>
      <vectorjoins/>
      <layerDependencies/>
      <dataDependencies/>
      <legend type="default-vector"/>
      <expressionfields/>
      <map-layer-style-manager current="default">
        <map-layer-style name="default"/>
      </map-layer-style-manager>
      <auxiliaryLayer/>
      <flags>
        <Identifiable>1</Identifiable>
        <Removable>1</Removable>
        <Searchable>1</Searchable>
      </flags>
      <renderer-v2 enableorderby="0" forceraster="0" symbollevels="0" type="singleSymbol">
        <symbols>
          <symbol alpha="1" force_rhr="0" name="0" clip_to_extent="1" type="fill">
            <layer class="SimpleFill" enabled="1" locked="0" pass="0">
              <prop k="border_width_map_unit_scale" v="3x:0,0,0,0,0,0"/>
              <prop k="color" v="166,206,227,255"/>
              <prop k="joinstyle" v="bevel"/>
              <prop k="offset" v="0,0"/>
              <prop k="offset_map_unit_scale" v="3x:0,0,0,0,0,0"/>
              <prop k="offset_unit" v="MM"/>
              <prop k="outline_color" v="0,0,0,255"/>
              <prop k="outline_style" v="solid"/>
              <prop k="outline_width" v="0.26"/>
              <prop k="outline_width_unit" v="MM"/>
              <prop k="style" v="solid"/>
              <data_defined_properties>
                <Option type="Map">
                  <Option value="" name="name" type="QString"/>
                  <Option name="properties"/>
                  <Option value="collection" name="type" type="QString"/>
                </Option>
              </data_defined_properties>
            </layer>
          </symbol>
        </symbols>
        <rotation/>
        <sizescale/>
      </renderer-v2>
      <customproperties/>
      <blendMode>0</blendMode>
      <featureBlendMode>0</featureBlendMode>
      <layerOpacity>1</layerOpacity>
      <geometryOptions removeDuplicateNodes="0" geometryPrecision="0">
        <activeChecks/>
        <checkConfiguration/>
      </geometryOptions>
      <fieldConfiguration>
        <field name="ID">
          <editWidget type="TextEdit">
            <config>
              <Option type="Map">
                <Option value="0" name="IsMultiline" type="QString"/>
                <Option value="0" name="UseHtml" type="QString"/>
              </Option>
            </config>
          </editWidget>
        </field>
        <field name="SOURCETHM">
          <editWidget type="TextEdit">
            <config>
              <Option type="Map">
                <Option value="0" name="IsMultiline" type="QString"/>
                <Option value="0" name="UseHtml" type="QString"/>
              </Option>
            </config>
          </editWidget>
        </field>
        <field name="AREA">
          <editWidget type="TextEdit">
            <config>
              <Option type="Map">
                <Option value="0" name="IsMultiline" type="QString"/>
                <Option value="0" name="UseHtml" type="QString"/>
              </Option>
            </config>
          </editWidget>
        </field>
        <field name="PERIMETER">
          <editWidget type="TextEdit">
            <config>
              <Option type="Map">
                <Option value="0" name="IsMultiline" type="QString"/>
                <Option value="0" name="UseHtml" type="QString"/>
              </Option>
            </config>
          </editWidget>
        </field>
        <field name="HECTARES">
          <editWidget type="TextEdit">
            <config>
              <Option type="Map">
                <Option value="0" name="IsMultiline" type="QString"/>
                <Option value="0" name="UseHtml" type="QString"/>
              </Option>
            </config>
          </editWidget>
        </field>
        <field name="REGION">
          <editWidget type="TextEdit">
            <config>
              <Option type="Map">
                <Option value="0" name="IsMultiline" type="QString"/>
                <Option value="0" name="UseHtml" type="QString"/>
              </Option>
            </config>
          </editWidget>
        </field>
      </fieldConfiguration>
      <aliases>
        <alias name="" field="ID" index="0"/>
        <alias name="" field="SOURCETHM" index="1"/>
        <alias name="" field="AREA" index="2"/>
        <alias name="" field="PERIMETER" index="3"/>
        <alias name="" field="HECTARES" index="4"/>
        <alias name="" field="REGION" index="5"/>
      </aliases>
      <excludeAttributesWMS/>
      <excludeAttributesWFS/>
      <defaults>
        <default expression="" applyOnUpdate="0" field="ID"/>
        <default expression="" applyOnUpdate="0" field="SOURCETHM"/>
        <default expression="" applyOnUpdate="0" field="AREA"/>
        <default expression="" applyOnUpdate="0" field="PERIMETER"/>
        <default expression="" applyOnUpdate="0" field="HECTARES"/>
        <default expression="" applyOnUpdate="0" field="REGION"/>
      </defaults>
      <constraints>
        <constraint constraints="0" exp_strength="0" notnull_strength="0" field="ID" unique_strength="0"/>
        <constraint constraints="0" exp_strength="0" notnull_strength="0" field="SOURCETHM" unique_strength="0"/>
        <constraint constraints="0" exp_strength="0" notnull_strength="0" field="AREA" unique_strength="0"/>
        <constraint constraints="0" exp_strength="0" notnull_strength="0" field="PERIMETER" unique_strength="0"/>
        <constraint constraints="0" exp_strength="0" notnull_strength="0" field="HECTARES" unique_strength="0"/>
        <constraint constraints="0" exp_strength="0" notnull_strength="0" field="REGION" unique_strength="0"/>
      </constraints>
      <constraintExpressions>
        <constraint exp="" desc="" field="ID"/>
        <constraint exp="" desc="" field="SOURCETHM"/>
        <constraint exp="" desc="" field="AREA"/>
        <constraint exp="" desc="" field="PERIMETER"/>
        <constraint exp="" desc="" field="HECTARES"/>
        <constraint exp="" desc="" field="REGION"/>
      </constraintExpressions>
      <expressionfields/>
      <attributeactions/>
      <attributetableconfig sortOrder="0" actionWidgetStyle="dropDown" sortExpression="">
        <columns/>
      </attributetableconfig>
      <conditionalstyles>
        <rowstyles/>
        <fieldstyles/>
      </conditionalstyles>
      <editform tolerant="1">.</editform>
      <editforminit/>
      <editforminitcodesource>0</editforminitcodesource>
      <editforminitfilepath>.</editforminitfilepath>
      <editforminitcode><![CDATA[]]></editforminitcode>
      <featformsuppress>0</featformsuppress>
      <editorlayout>generatedlayout</editorlayout>
      <editable/>
      <labelOnTop/>
      <widgets/>
      <previewExpression>"ID"</previewExpression>
      <mapTip></mapTip>
    </maplayer>
    <maplayer refreshOnNotifyMessage="" readOnly="0" geometry="Polygon" styleCategories="AllStyleCategories" simplifyDrawingTol="1" autoRefreshTime="0" simplifyMaxScale="1" simplifyAlgorithm="0" refreshOnNotifyEnabled="0" simplifyDrawingHints="1" hasScaleBasedVisibilityFlag="0" labelsEnabled="1" autoRefreshEnabled="0" minScale="0" maxScale="0" type="vector" simplifyLocal="1">
      <extent>
        <xmin>2254760</xmin>
        <ymin>5583600</ymin>
        <xmax>2598180</xmax>
        <ymax>5921920</ymax>
      </extent>
      <id>Canterbury_9dee4e9d_cab1_441a_ac5a_4b5a221dd328</id>
      <datasource>./Canterbury.shp</datasource>
      <keywordList>
        <value></value>
      </keywordList>
      <layername>Canterbury</layername>
      <srs>
        <spatialrefsys>
          <proj4>+proj=nzmg +lat_0=-41 +lon_0=173 +x_0=2510000 +y_0=6023150 +ellps=intl +towgs84=59.47,-5.04,187.44,0.47,-0.1,1.024,-4.5993 +units=m +no_defs</proj4>
          <srsid>2375</srsid>
          <srid>27200</srid>
          <authid>EPSG:27200</authid>
          <description>NZGD49 / New Zealand Map Grid</description>
          <projectionacronym>nzmg</projectionacronym>
          <ellipsoidacronym>intl</ellipsoidacronym>
          <geographicflag>false</geographicflag>
        </spatialrefsys>
      </srs>
      <resourceMetadata>
        <identifier></identifier>
        <parentidentifier></parentidentifier>
        <language></language>
        <type></type>
        <title></title>
        <abstract></abstract>
        <links/>
        <fees></fees>
        <encoding></encoding>
        <crs>
          <spatialrefsys>
            <proj4></proj4>
            <srsid>0</srsid>
            <srid>0</srid>
            <authid></authid>
            <description></description>
            <projectionacronym></projectionacronym>
            <ellipsoidacronym></ellipsoidacronym>
            <geographicflag>false</geographicflag>
          </spatialrefsys>
        </crs>
        <extent/>
      </resourceMetadata>
      <provider encoding="UTF-8">ogr</provider>
      <vectorjoins/>
      <layerDependencies/>
      <dataDependencies/>
      <legend type="default-vector"/>
      <expressionfields/>
      <map-layer-style-manager current="default">
        <map-layer-style name="default"/>
      </map-layer-style-manager>
      <auxiliaryLayer/>
      <flags>
        <Identifiable>1</Identifiable>
        <Removable>1</Removable>
        <Searchable>1</Searchable>
      </flags>
      <renderer-v2 enableorderby="0" forceraster="0" symbollevels="0" type="singleSymbol">
        <symbols>
          <symbol alpha="1" force_rhr="0" name="0" clip_to_extent="1" type="fill">
            <layer class="SimpleFill" enabled="1" locked="0" pass="0">
              <prop k="border_width_map_unit_scale" v="3x:0,0,0,0,0,0"/>
              <prop k="color" v="190,178,151,255"/>
              <prop k="joinstyle" v="bevel"/>
              <prop k="offset" v="0,0"/>
              <prop k="offset_map_unit_scale" v="3x:0,0,0,0,0,0"/>
              <prop k="offset_unit" v="MM"/>
              <prop k="outline_color" v="35,35,35,255"/>
              <prop k="outline_style" v="solid"/>
              <prop k="outline_width" v="0.26"/>
              <prop k="outline_width_unit" v="MM"/>
              <prop k="style" v="solid"/>
              <data_defined_properties>
                <Option type="Map">
                  <Option value="" name="name" type="QString"/>
                  <Option name="properties"/>
                  <Option value="collection" name="type" type="QString"/>
                </Option>
              </data_defined_properties>
            </layer>
          </symbol>
        </symbols>
        <rotation/>
        <sizescale/>
      </renderer-v2>
      <customproperties/>
      <blendMode>0</blendMode>
      <featureBlendMode>0</featureBlendMode>
      <layerOpacity>1</layerOpacity>
      <geometryOptions removeDuplicateNodes="0" geometryPrecision="0">
        <activeChecks/>
        <checkConfiguration/>
      </geometryOptions>
      <fieldConfiguration>
        <field name="ID">
          <editWidget type="TextEdit">
            <config>
              <Option type="Map">
                <Option value="0" name="IsMultiline" type="QString"/>
                <Option value="0" name="UseHtml" type="QString"/>
              </Option>
            </config>
          </editWidget>
        </field>
        <field name="SOURCETHM">
          <editWidget type="TextEdit">
            <config>
              <Option type="Map">
                <Option value="0" name="IsMultiline" type="QString"/>
                <Option value="0" name="UseHtml" type="QString"/>
              </Option>
            </config>
          </editWidget>
        </field>
        <field name="AREA">
          <editWidget type="TextEdit">
            <config>
              <Option type="Map">
                <Option value="0" name="IsMultiline" type="QString"/>
                <Option value="0" name="UseHtml" type="QString"/>
              </Option>
            </config>
          </editWidget>
        </field>
        <field name="PERIMETER">
          <editWidget type="TextEdit">
            <config>
              <Option type="Map">
                <Option value="0" name="IsMultiline" type="QString"/>
                <Option value="0" name="UseHtml" type="QString"/>
              </Option>
            </config>
          </editWidget>
        </field>
        <field name="HECTARES">
          <editWidget type="TextEdit">
            <config>
              <Option type="Map">
                <Option value="0" name="IsMultiline" type="QString"/>
                <Option value="0" name="UseHtml" type="QString"/>
              </Option>
            </config>
          </editWidget>
        </field>
        <field name="REGION">
          <editWidget type="TextEdit">
            <config>
              <Option type="Map">
                <Option value="0" name="IsMultiline" type="QString"/>
                <Option value="0" name="UseHtml" type="QString"/>
              </Option>
            </config>
          </editWidget>
        </field>
      </fieldConfiguration>
      <aliases>
        <alias name="" field="ID" index="0"/>
        <alias name="" field="SOURCETHM" index="1"/>
        <alias name="" field="AREA" index="2"/>
        <alias name="" field="PERIMETER" index="3"/>
        <alias name="" field="HECTARES" index="4"/>
        <alias name="" field="REGION" index="5"/>
      </aliases>
      <excludeAttributesWMS/>
      <excludeAttributesWFS/>
      <defaults>
        <default expression="" applyOnUpdate="0" field="ID"/>
        <default expression="" applyOnUpdate="0" field="SOURCETHM"/>
        <default expression="" applyOnUpdate="0" field="AREA"/>
        <default expression="" applyOnUpdate="0" field="PERIMETER"/>
        <default expression="" applyOnUpdate="0" field="HECTARES"/>
        <default expression="" applyOnUpdate="0" field="REGION"/>
      </defaults>
      <constraints>
        <constraint constraints="0" exp_strength="0" notnull_strength="0" field="ID" unique_strength="0"/>
        <constraint constraints="0" exp_strength="0" notnull_strength="0" field="SOURCETHM" unique_strength="0"/>
        <constraint constraints="0" exp_strength="0" notnull_strength="0" field="AREA" unique_strength="0"/>
        <constraint constraints="0" exp_strength="0" notnull_strength="0" field="PERIMETER" unique_strength="0"/>
        <constraint constraints="0" exp_strength="0" notnull_strength="0" field="HECTARES" unique_strength="0"/>
        <constraint constraints="0" exp_strength="0" notnull_strength="0" field="REGION" unique_strength="0"/>
      </constraints>
      <constraintExpressions>
        <constraint exp="" desc="" field="ID"/>
        <constraint exp="" desc="" field="SOURCETHM"/>
        <constraint exp="" desc="" field="AREA"/>
        <constraint exp="" desc="" field="PERIMETER"/>
        <constraint exp="" desc="" field="HECTARES"/>
        <constraint exp="" desc="" field="REGION"/>
      </constraintExpressions>
      <expressionfields/>
      <attributeactions>
        <defaultAction value="{4644eb16-631e-4a49-be23-53f9065fa0e0}" key="Canvas"/>
        <actionsetting icon="" shortTitle="" notificationMessage="" id="{c8058465-9757-4bb8-a9ac-140a255eccce}" isEnabledOnlyWhenEditable="0" name="" action="" capture="0" type="0">
          <actionScope id="Field"/>
          <actionScope id="Canvas"/>
          <actionScope id="Feature"/>
        </actionsetting>
        <actionsetting icon="" shortTitle="" notificationMessage="" id="{4644eb16-631e-4a49-be23-53f9065fa0e0}" isEnabledOnlyWhenEditable="0" name="" action="" capture="0" type="0">
          <actionScope id="Field"/>
          <actionScope id="Canvas"/>
          <actionScope id="Feature"/>
        </actionsetting>
      </attributeactions>
      <attributetableconfig sortOrder="0" actionWidgetStyle="dropDown" sortExpression="">
        <columns/>
      </attributetableconfig>
      <conditionalstyles>
        <rowstyles/>
        <fieldstyles/>
      </conditionalstyles>
      <editform tolerant="1">.</editform>
      <editforminit/>
      <editforminitcodesource>0</editforminitcodesource>
      <editforminitfilepath>.</editforminitfilepath>
      <editforminitcode><![CDATA[]]></editforminitcode>
      <featformsuppress>0</featformsuppress>
      <editorlayout>generatedlayout</editorlayout>
      <editable/>
      <labelOnTop/>
      <widgets/>
      <previewExpression>"ID"</previewExpression>
      <mapTip></mapTip>
    </maplayer>
    <maplayer refreshOnNotifyMessage="" readOnly="0" geometry="Polygon" styleCategories="AllStyleCategories" simplifyDrawingTol="1" autoRefreshTime="0" simplifyMaxScale="1" simplifyAlgorithm="0" refreshOnNotifyEnabled="0" simplifyDrawingHints="1" hasScaleBasedVisibilityFlag="0" labelsEnabled="1" autoRefreshEnabled="0" minScale="0" maxScale="0" type="vector" simplifyLocal="1">
      <extent>
        <xmin>172.63959926942331435</xmin>
        <ymin>-43.63756773557603452</ymin>
        <xmax>172.79921822212355664</xmax>
        <ymax>-43.37528287110206549</ymax>
      </extent>
      <id>ChCh_Red_Zone20170918113258590</id>
      <datasource>./ChCh_Red_Zone.shp</datasource>
      <keywordList>
        <value></value>
      </keywordList>
      <layername>ChCh_Red_Zone</layername>
      <srs>
        <spatialrefsys>
          <proj4>+proj=longlat +datum=WGS84 +no_defs</proj4>
          <srsid>3452</srsid>
          <srid>4326</srid>
          <authid>EPSG:4326</authid>
          <description>WGS 84</description>
          <projectionacronym>longlat</projectionacronym>
          <ellipsoidacronym>WGS84</ellipsoidacronym>
          <geographicflag>true</geographicflag>
        </spatialrefsys>
      </srs>
      <resourceMetadata>
        <identifier></identifier>
        <parentidentifier></parentidentifier>
        <language></language>
        <type></type>
        <title></title>
        <abstract></abstract>
        <links/>
        <fees></fees>
        <encoding></encoding>
        <crs>
          <spatialrefsys>
            <proj4></proj4>
            <srsid>0</srsid>
            <srid>0</srid>
            <authid></authid>
            <description></description>
            <projectionacronym></projectionacronym>
            <ellipsoidacronym></ellipsoidacronym>
            <geographicflag>false</geographicflag>
          </spatialrefsys>
        </crs>
        <extent/>
      </resourceMetadata>
      <provider encoding="UTF-8">ogr</provider>
      <vectorjoins/>
      <layerDependencies/>
      <dataDependencies/>
      <legend type="default-vector"/>
      <expressionfields/>
      <map-layer-style-manager current="default">
        <map-layer-style name="default"/>
      </map-layer-style-manager>
      <auxiliaryLayer/>
      <flags>
        <Identifiable>1</Identifiable>
        <Removable>1</Removable>
        <Searchable>1</Searchable>
      </flags>
      <renderer-v2 enableorderby="0" forceraster="0" symbollevels="0" type="singleSymbol">
        <symbols>
          <symbol alpha="0.270588" force_rhr="0" name="0" clip_to_extent="1" type="fill">
            <layer class="SimpleFill" enabled="1" locked="0" pass="0">
              <prop k="border_width_map_unit_scale" v="3x:0,0,0,0,0,0"/>
              <prop k="color" v="222,6,32,255"/>
              <prop k="joinstyle" v="bevel"/>
              <prop k="offset" v="0,0"/>
              <prop k="offset_map_unit_scale" v="3x:0,0,0,0,0,0"/>
              <prop k="offset_unit" v="MM"/>
              <prop k="outline_color" v="0,0,0,255"/>
              <prop k="outline_style" v="solid"/>
              <prop k="outline_width" v="0.26"/>
              <prop k="outline_width_unit" v="MM"/>
              <prop k="style" v="solid"/>
              <data_defined_properties>
                <Option type="Map">
                  <Option value="" name="name" type="QString"/>
                  <Option name="properties"/>
                  <Option value="collection" name="type" type="QString"/>
                </Option>
              </data_defined_properties>
            </layer>
          </symbol>
        </symbols>
        <rotation/>
        <sizescale/>
      </renderer-v2>
      <customproperties>
        <property value="0" key="embeddedWidgets/count"/>
        <property key="variableNames"/>
        <property key="variableValues"/>
      </customproperties>
      <blendMode>0</blendMode>
      <featureBlendMode>0</featureBlendMode>
      <layerOpacity>1</layerOpacity>
      <SingleCategoryDiagramRenderer diagramType="Histogram" attributeLegend="1">
        <DiagramCategory penWidth="0" lineSizeType="MM" rotationOffset="0" barWidth="5" maxScaleDenominator="1e+08" lineSizeScale="3x:0,0,0,0,0,0" penColor="#000000" opacity="1" labelPlacementMethod="XHeight" scaleDependency="Area" diagramOrientation="Up" minScaleDenominator="inf" width="15" minimumSize="0" backgroundAlpha="255" height="15" backgroundColor="#ffffff" scaleBasedVisibility="0" penAlpha="255" sizeType="MM" sizeScale="3x:0,0,0,0,0,0" enabled="0">
          <fontProperties style="" description=".SF NS Text,13,-1,5,50,0,0,0,0,0"/>
          <attribute label="" field="" color="#000000"/>
        </DiagramCategory>
      </SingleCategoryDiagramRenderer>
      <DiagramLayerSettings linePlacementFlags="10" showAll="1" placement="0" dist="0" obstacle="0" zIndex="0" priority="0">
        <properties>
          <Option type="Map">
            <Option value="" name="name" type="QString"/>
            <Option name="properties" type="Map">
              <Option name="positionX" type="Map">
                <Option value="true" name="active" type="bool"/>
                <Option value="Name" name="field" type="QString"/>
                <Option value="2" name="type" type="int"/>
              </Option>
              <Option name="positionY" type="Map">
                <Option value="true" name="active" type="bool"/>
                <Option value="Name" name="field" type="QString"/>
                <Option value="2" name="type" type="int"/>
              </Option>
              <Option name="show" type="Map">
                <Option value="true" name="active" type="bool"/>
                <Option value="Name" name="field" type="QString"/>
                <Option value="2" name="type" type="int"/>
              </Option>
            </Option>
            <Option value="collection" name="type" type="QString"/>
          </Option>
        </properties>
      </DiagramLayerSettings>
      <geometryOptions removeDuplicateNodes="0" geometryPrecision="0">
        <activeChecks/>
        <checkConfiguration/>
      </geometryOptions>
      <fieldConfiguration>
        <field name="Name">
          <editWidget type="TextEdit">
            <config>
              <Option type="Map">
                <Option value="0" name="IsMultiline" type="QString"/>
                <Option value="0" name="UseHtml" type="QString"/>
              </Option>
            </config>
          </editWidget>
        </field>
        <field name="descriptio">
          <editWidget type="TextEdit">
            <config>
              <Option type="Map">
                <Option value="0" name="IsMultiline" type="QString"/>
                <Option value="0" name="UseHtml" type="QString"/>
              </Option>
            </config>
          </editWidget>
        </field>
        <field name="timestamp">
          <editWidget type="TextEdit">
            <config>
              <Option type="Map">
                <Option value="0" name="IsMultiline" type="QString"/>
                <Option value="0" name="UseHtml" type="QString"/>
              </Option>
            </config>
          </editWidget>
        </field>
        <field name="begin">
          <editWidget type="TextEdit">
            <config>
              <Option type="Map">
                <Option value="0" name="IsMultiline" type="QString"/>
                <Option value="0" name="UseHtml" type="QString"/>
              </Option>
            </config>
          </editWidget>
        </field>
        <field name="end">
          <editWidget type="TextEdit">
            <config>
              <Option type="Map">
                <Option value="0" name="IsMultiline" type="QString"/>
                <Option value="0" name="UseHtml" type="QString"/>
              </Option>
            </config>
          </editWidget>
        </field>
        <field name="altitudeMo">
          <editWidget type="TextEdit">
            <config>
              <Option type="Map">
                <Option value="0" name="IsMultiline" type="QString"/>
                <Option value="0" name="UseHtml" type="QString"/>
              </Option>
            </config>
          </editWidget>
        </field>
        <field name="tessellate">
          <editWidget type="TextEdit">
            <config>
              <Option type="Map">
                <Option value="0" name="IsMultiline" type="QString"/>
                <Option value="0" name="UseHtml" type="QString"/>
              </Option>
            </config>
          </editWidget>
        </field>
        <field name="extrude">
          <editWidget type="TextEdit">
            <config>
              <Option type="Map">
                <Option value="0" name="IsMultiline" type="QString"/>
                <Option value="0" name="UseHtml" type="QString"/>
              </Option>
            </config>
          </editWidget>
        </field>
        <field name="visibility">
          <editWidget type="TextEdit">
            <config>
              <Option type="Map">
                <Option value="0" name="IsMultiline" type="QString"/>
                <Option value="0" name="UseHtml" type="QString"/>
              </Option>
            </config>
          </editWidget>
        </field>
        <field name="drawOrder">
          <editWidget type="TextEdit">
            <config>
              <Option type="Map">
                <Option value="0" name="IsMultiline" type="QString"/>
                <Option value="0" name="UseHtml" type="QString"/>
              </Option>
            </config>
          </editWidget>
        </field>
        <field name="icon">
          <editWidget type="TextEdit">
            <config>
              <Option type="Map">
                <Option value="0" name="IsMultiline" type="QString"/>
                <Option value="0" name="UseHtml" type="QString"/>
              </Option>
            </config>
          </editWidget>
        </field>
        <field name="Shape_Leng">
          <editWidget type="TextEdit">
            <config>
              <Option type="Map">
                <Option value="0" name="IsMultiline" type="QString"/>
                <Option value="0" name="UseHtml" type="QString"/>
              </Option>
            </config>
          </editWidget>
        </field>
        <field name="Class">
          <editWidget type="TextEdit">
            <config>
              <Option type="Map">
                <Option value="0" name="IsMultiline" type="QString"/>
                <Option value="0" name="UseHtml" type="QString"/>
              </Option>
            </config>
          </editWidget>
        </field>
      </fieldConfiguration>
      <aliases>
        <alias name="" field="Name" index="0"/>
        <alias name="" field="descriptio" index="1"/>
        <alias name="" field="timestamp" index="2"/>
        <alias name="" field="begin" index="3"/>
        <alias name="" field="end" index="4"/>
        <alias name="" field="altitudeMo" index="5"/>
        <alias name="" field="tessellate" index="6"/>
        <alias name="" field="extrude" index="7"/>
        <alias name="" field="visibility" index="8"/>
        <alias name="" field="drawOrder" index="9"/>
        <alias name="" field="icon" index="10"/>
        <alias name="" field="Shape_Leng" index="11"/>
        <alias name="" field="Class" index="12"/>
      </aliases>
      <excludeAttributesWMS/>
      <excludeAttributesWFS/>
      <defaults>
        <default expression="" applyOnUpdate="0" field="Name"/>
        <default expression="" applyOnUpdate="0" field="descriptio"/>
        <default expression="" applyOnUpdate="0" field="timestamp"/>
        <default expression="" applyOnUpdate="0" field="begin"/>
        <default expression="" applyOnUpdate="0" field="end"/>
        <default expression="" applyOnUpdate="0" field="altitudeMo"/>
        <default expression="" applyOnUpdate="0" field="tessellate"/>
        <default expression="" applyOnUpdate="0" field="extrude"/>
        <default expression="" applyOnUpdate="0" field="visibility"/>
        <default expression="" applyOnUpdate="0" field="drawOrder"/>
        <default expression="" applyOnUpdate="0" field="icon"/>
        <default expression="" applyOnUpdate="0" field="Shape_Leng"/>
        <default expression="" applyOnUpdate="0" field="Class"/>
      </defaults>
      <constraints>
        <constraint constraints="0" exp_strength="0" notnull_strength="0" field="Name" unique_strength="0"/>
[truncated: 4,463,398 more chars]
